# Supplementary material for: Water Stress and Shade Elicit Similar Convergent Responses in Maize Kernel Development and Gene Expression During Early Post-Pollination
Source: Plants (Basel). 2026 Jul 10;15(14):2130. doi: 10.3390/plants15142130 (PMC13415133; doi:10.3390/plants15142130)
Supplement: Supplementary file 1 [file plants-15-02130-s001.zip]

Archive with 4 entries (4 files):
- Suppl Table S1.Top 5000 differentially expressed genes(setter&morrison).xlsx
- Suppl Table S2. Differential Expression contrasts and statistics(setter&morrison)v2.xlsx
- Suppl Table S3. Differentially expressed genes in select categories(setter&morrison).xlsx
- Suppl Table S4. RNA sample information.xlsx
