# Supplementary material for: Water Stress and Shade Elicit Similar Convergent Responses in Maize Kernel Development and Gene Expression During Early Post-Pollination
Source: Plants (Basel). 2026 Jul 10;15(14):2130. doi: 10.3390/plants15142130 (PMC13415133; doi:10.3390/plants15142130)
Supplement: Supplementary file 1 [file plants-15-02130-s001.zip › Suppl Table S1.Top 5000 differentially expressed genes(setter&morrison).xlsx]

## Sheet: pedicel-placenta
Supplement Table S1. Setter and Morrison (2026, Plants). Top 5000 differentially expressed genes
Pedicel-placenta tissue. Treatments from 0 to 9 DAP, and sampled at 9 and 12 DAP. Shown are the expression for the top 5000 genes, based on variance of WS severe and shade relative to controls at 9 DAP; all of the displayed genes were significantly (Padj ≤ 0.05) different in one or more contrasts between treatments and controls
Log(2) normalized counts	control	WSmild	WSsevr	shade	control	WSmild	WSsevr	shade
	9dap	9dap	9dap	9dap	12dap	12dap	12dap	12dap
gene	a_9c	b_9ws2	c_9ws3	d_9sh	e_12c	f_12ws2	g_12ws3	h_12sh
Zm00001eb318810	-0.43886	0.898866	-0.970657	1.59734	0.785253	-0.970657	0.0693742	-0.970657
Zm00001eb411540	-1.45518	0.701353	-1.05454	0.945707	1.46902	-0.254369	0.0470344	-0.399031
Zm00001eb183270	-0.972606	-0.440724	-0.0407309	1.89172	0.903714	0.302985	-0.919796	-0.724566
Zm00001eb010860	-0.702269	-0.435049	-0.325965	1.97175	0.80312	0.396568	-1.03062	-0.677533
Zm00001eb068100	-1.51249	-0.135163	-0.259066	1.6683	0.765142	0.699937	-0.702923	-0.523733
Zm00001eb035700	-0.987774	-0.230761	-0.419432	1.4579	1.02632	0.912058	-0.533739	-1.22458
Zm00001eb230740	-0.973166	-0.31791	-0.0475516	1.55479	1.17494	0.533328	-0.873852	-1.05058
Zm00001eb288630	-1.01322	-0.760421	-0.216765	1.86263	0.593447	0.740545	-0.249054	-0.95716
Zm00001eb426690	-0.734301	-0.336603	-0.187653	2.15601	-0.0414613	0.585576	-0.346448	-1.09512
Zm00001eb099030	-0.880778	-0.0386454	0.313891	1.75999	0.391609	0.349509	-0.256944	-1.63863
Zm00001eb165680	-1.31327	0.358341	-0.320588	1.88891	0.361973	0.228074	-0.0683543	-1.13509
Zm00001eb129740	-1.85486	0.987506	-0.213197	0.757637	0.390798	1.02386	-0.256123	-0.835618
Zm00001eb052680	-0.960881	0.960527	-0.619083	1.24492	0.432908	0.824779	-0.402983	-1.48019
Zm00001eb281230	-1.67164	1.02913	-1.01832	1.14099	0.138275	0.76936	-0.440337	0.0525406
Zm00001eb031340	-1.36574	0.258418	0.0100462	1.87888	0.203342	0.458176	-1.07164	-0.371485
Zm00001eb037620	-1.57385	0.569872	-0.134334	1.75366	0.533227	-0.0395781	-0.873914	-0.23508
Zm00001eb429920	-0.70227	0.678262	-0.0501156	1.11387	-0.918702	1.52691	-0.456433	-1.19153
Zm00001eb121240	-1.31682	0.918281	1.20296	1.02472	-1.02014	0.121446	0.00237376	-0.932812
Zm00001eb326800	-0.512741	1.2044	0.902031	0.863802	-1.26052	0.0103187	0.235679	-1.44297
Zm00001eb347780	-1.30545	-0.62941	0.567001	1.70069	-0.264259	0.56097	0.427902	-1.05744
Zm00001eb197150	-1.33049	-0.882155	0.912154	1.36698	0.0474481	0.756749	0.195912	-1.0666
Zm00001eb026890	-0.355452	-0.433571	1.15393	0.863631	0.0909942	0.676978	0.0382344	-2.03475
Zm00001eb245220	-0.651616	-0.657687	1.22282	1.51086	-0.403363	0.61	-0.315533	-1.31548
Zm00001eb370790	-0.982691	-0.458434	1.05702	1.50366	0.135748	0.519332	-0.347365	-1.42727
Zm00001eb009170	-0.772836	-0.483342	0.827744	1.2265	1.01628	-0.110184	0.00890592	-1.71307
Zm00001eb044010	-0.484098	-0.338565	0.953377	1.12127	0.97488	-0.194205	-0.170491	-1.86217
Zm00001eb266980	-0.136733	-0.0563597	0.429109	0.892846	1.18869	-0.199195	0.0133075	-2.13166
Zm00001eb057530	-0.839683	0.147459	0.580196	0.707443	0.99513	0.453025	0.0156361	-2.05921
Zm00001eb146720	-0.183569	0.303502	0.686202	1.48707	0.306763	0.193135	-1.11388	-1.67922
Zm00001eb267460	-0.439858	0.0236784	0.862195	1.47885	0.552213	-0.188006	-0.46801	-1.82106
Zm00001eb314570	0.14906	-0.341123	0.876058	1.22438	0.439536	0.234053	-0.579096	-2.00287
Zm00001eb102300	-0.39264	0.184398	-0.303893	1.79705	0.59674	0.456026	-0.857673	-1.48001
Zm00001eb042850	0.30497	-0.358508	-0.202187	1.38133	0.614623	0.681358	-0.484353	-1.93724
Zm00001eb008160	-0.440314	0.390838	-0.666799	2.11625	-1.26151	0.100979	0.103875	-0.343319
Zm00001eb095550	-0.621716	-0.202169	-0.165022	2.23385	-0.884401	0.545858	-0.632615	-0.273783
Zm00001eb118730	-0.969952	0.0182671	3.84035e-05	2.26628	-0.858666	0.123913	-0.258143	-0.321741
Zm00001eb271870	0.204232	-0.0904285	-1.08914	1.78559	-1.22723	0.872321	-0.547711	0.0923656
Zm00001eb314110	-0.540174	0.342427	-0.801761	2.03044	-0.880337	0.759899	-0.626265	-0.284233
Zm00001eb012030	-0.900472	0.346602	-0.106017	1.67409	-0.969541	1.07835	-1.07228	-0.0507256
Zm00001eb359140	-0.750084	-0.748952	0.32366	1.32085	-1.71107	0.955563	0.312882	0.297157
Zm00001eb002380	-0.765555	-0.792167	-0.0391472	1.56344	-1.48457	0.987453	0.163368	0.367172
Zm00001eb271880	-1.06627	-0.572444	0.444816	1.90307	-1.26089	0.310728	0.105787	0.135203
Zm00001eb043810	-0.986689	-0.515187	0.246702	1.83439	-1.39922	0.584458	0.0544856	0.181063
Zm00001eb052050	-0.964465	-1.07691	0.470173	1.5286	-1.30606	0.612914	0.379723	0.356023
Zm00001eb061780	-1.06626	-1.06626	0.532356	1.68968	-1.06626	0.604644	0.0965671	0.27554
Zm00001eb307510	-1.32823	-0.842575	-0.20217	1.87067	-0.657167	0.126128	0.472493	0.560856
Zm00001eb397810	-0.98432	-1.0297	-0.205737	2.00453	-0.720524	0.138295	0.234267	0.563189
Zm00001eb063070	-0.851172	-0.745479	-0.584741	1.98735	-0.973209	0.504828	0.272542	0.389876
Zm00001eb191990	-0.923971	-0.740417	-0.400032	2.04837	-0.830554	0.715557	-0.0605065	0.191549
Zm00001eb073340	-1.10499	-0.735698	-0.10308	1.64935	-1.26495	0.585105	0.275341	0.69892
Zm00001eb127490	-1.10502	-1.05633	-0.193236	1.37945	-0.9925	1.00756	0.118255	0.841822
Zm00001eb021880	-0.592873	-0.82192	-0.315796	1.76853	-1.24969	0.651604	-0.26871	0.828855
Zm00001eb033130	-0.812795	-0.51833	-0.271288	1.86636	-1.18369	0.550224	-0.42421	0.793729
Zm00001eb277630	-0.878206	-0.74427	0.0257792	1.65818	-1.334	0.188866	0.0308469	1.05281
Zm00001eb019880	-0.905659	-0.925721	0.155312	1.69895	-1.14303	0.219802	-0.120844	1.0212
Zm00001eb034650	-1.05261	-0.936241	-0.0659164	1.5897	-1.01875	0.382578	-0.0381822	1.13942
Zm00001eb360640	-0.892883	-0.941872	-0.211151	1.66743	-1.18267	0.44518	0.189788	0.92618
Zm00001eb279660	-0.739012	-0.398907	0.215466	1.81367	-1.17181	0.710051	-0.918076	0.488622
Zm00001eb299440	-0.528483	-0.690915	0.11792	1.82523	-1.08411	0.620842	-0.937495	0.677002
Zm00001eb137810	-0.493202	-0.315225	0.554343	1.46988	-1.66401	0.706148	-0.795565	0.537627
Zm00001eb402720	-0.754401	-0.0787556	0.205161	1.85013	-1.42925	0.354353	-0.698299	0.551054
Zm00001eb006770	-0.58773	-0.126607	0.0514236	1.65028	-1.44593	0.622802	-0.924858	0.76062
Zm00001eb260250	-1.05127	-1.05127	-0.172868	1.52604	-0.628345	1.26332	-0.408428	0.522823
Zm00001eb011250	-0.663043	-0.8991	0.0216128	1.25016	-1.13684	1.33744	-0.697898	0.787674
Zm00001eb008180	-0.606256	-0.861061	-0.34808	1.14943	-1.05872	0.93541	-0.640088	1.42937
Zm00001eb307660	-1.12201	-0.875281	0.128722	1.33713	-1.06696	0.889749	-0.349004	1.05765
Zm00001eb329160	-1.06447	-0.530541	0.00918938	1.51505	-1.18769	0.958505	-0.526644	0.826605
Zm00001eb002480	-0.93701	-0.961363	0.471426	1.34488	-1.08998	0.95939	-0.613311	0.825962
Zm00001eb082430	-1.00167	-0.645602	0.41353	1.34943	-1.08157	0.647017	-0.827639	1.1465
Zm00001eb014930	-1.12885	-0.679952	0.318551	1.23128	-1.11859	0.814605	-0.605246	1.1682
Zm00001eb233720	-0.896993	0.253468	-1.00343	1.49954	0.122946	0.848168	-1.36104	0.537343
Zm00001eb317460	-0.702927	0.266078	-0.164922	1.48841	-0.0844874	0.5815	-1.89391	0.510256
Zm00001eb056610	-0.811422	0.337175	-0.645887	1.65704	-0.858668	-0.0120678	-0.898867	1.2327
Zm00001eb331730	-0.887176	0.426257	-0.751616	1.36285	-0.689015	0.858782	-1.24297	0.922884
Zm00001eb058050	-0.686871	-0.0665931	-1.24289	1.51206	-0.503357	0.618636	-0.81262	1.18164
Zm00001eb040890	-1.12	0.150368	-0.69602	1.70198	-1.0643	0.300484	-0.289777	1.01726
Zm00001eb061270	-1.25449	0.382102	-0.58194	1.97613	-0.838695	0.0343674	-0.240858	0.523383
Zm00001eb002570	-1.38048	0.253825	-0.218025	1.56647	-0.677204	0.884936	-0.987589	0.558062
Zm00001eb047120	-1.18805	-0.216404	-0.543193	1.63957	-0.819153	1.08745	-0.573457	0.613239
Zm00001eb057820	-0.949156	-0.876496	-0.244276	1.25136	0.33215	0.243018	-1.20236	1.44577
Zm00001eb397620	-1.20957	-0.777081	0.318187	1.34654	0.233469	-0.269584	-1.00997	1.368
Zm00001eb073680	-0.418153	-0.581756	-0.185798	1.02771	-0.620696	-0.223421	-0.992045	1.99416
Zm00001eb081610	-1.08806	-0.66306	-0.296127	0.959134	-0.333721	-0.02857	-0.540668	1.99107
Zm00001eb023740	-0.990534	-0.467511	-0.000622057	1.45918	-0.534516	-0.519794	-0.604457	1.65826
Zm00001eb013560	-0.367123	-0.670799	0.780148	1.26114	-0.575293	-0.375446	-1.39431	1.34168
Zm00001eb292200	-0.56816	-0.727283	0.791765	1.63279	-0.75379	0.344089	-1.33694	0.617536
Zm00001eb353710	-0.784275	-0.920419	0.850095	1.40774	-0.757059	0.355153	-1.10582	0.954587
Zm00001eb290310	-0.779052	-0.673962	1.04036	1.36232	-0.63736	-0.212771	-1.17763	1.07809
Zm00001eb295740	-1.18723	-0.718533	0.904142	1.27797	-0.513381	0.164171	-1.043	1.11586
Zm00001eb015400	-1.27229	-0.204995	0.858754	0.803717	-0.431599	-0.0226139	-1.23166	1.50069
Zm00001eb054760	-0.810601	-0.147783	0.821936	0.861711	-0.779197	0.203927	-1.53153	1.38154
Zm00001eb117350	-0.999983	0.027993	0.111823	1.4858	-0.505974	-0.0819722	-1.34468	1.307
Zm00001eb061000	-0.74487	0.0566747	0.267431	1.54276	-0.758183	-0.552107	-1.14942	1.33772
Zm00001eb400570	-1.06344	-0.126893	0.0239078	1.56849	-0.704208	0.514696	-1.24839	1.03584
Zm00001eb430020	-1.27814	-0.00231302	0.319341	1.23201	-1.13473	0.369832	-0.801839	1.29584
Zm00001eb359160	-0.900341	0.486955	-1.1654	0.801967	0.107616	1.1285	-1.36111	0.901807
Zm00001eb417450	-0.677013	0.21475	-1.59767	0.594549	0.443538	1.26714	-1.05994	0.814642
Zm00001eb000770	-0.0483072	-0.22349	-1.29112	1.75191	-0.1133	0.436886	-1.22492	0.712342
Zm00001eb352340	-0.193863	-0.605358	-1.69451	1.59276	0.0835466	0.407645	-0.477232	0.887016
Zm00001eb403870	-0.418274	-0.974549	-1.44715	1.48878	0.435407	0.499449	-0.512563	0.928897
Zm00001eb326000	-0.84803	-0.540645	-0.943849	1.82165	0.038706	0.404786	-0.863994	0.931379
Zm00001eb021610	-0.549341	-1.07852	-0.966414	1.67122	0.0841128	0.80308	-0.742146	0.778002
Zm00001eb297400	-1.4199	-0.154692	-1.00053	0.671324	-0.499152	1.64034	0.00877187	0.753832
Zm00001eb422850	-1.09035	-0.256065	-0.817389	0.649777	-0.708456	1.73679	-0.470917	0.956607
Zm00001eb080230	-0.837763	-0.652708	-0.307808	1.02073	-0.710394	1.89109	-0.736997	0.333856
Zm00001eb195560	-1.26894	-0.298151	-0.211027	0.789987	-0.154275	1.77819	-1.10669	0.470908
Zm00001eb027020	-1.55588	-0.451252	0.784017	0.98312	-0.708129	1.46495	-0.340044	-0.176786
Zm00001eb260810	-1.57735	-0.645232	0.461173	0.648609	-0.110649	1.77751	-0.538764	-0.0152979
Zm00001eb039440	-1.93736	-0.436326	0.653681	0.773724	-0.219729	1.34476	-0.370153	0.191409
Zm00001eb305560	-1.88529	-0.00378303	0.0397677	0.394535	0.123131	1.34932	-0.861027	0.843346
Zm00001eb393160	-1.3718	-0.547666	0.726171	0.582822	-0.0783266	1.01426	-1.35927	1.03381
Zm00001eb426060	-0.657383	-0.852497	1.12594	1.90631	-0.126834	-0.449646	-0.842901	-0.102982
Zm00001eb299970	-0.743728	-1.06304	0.701964	1.98459	0.464759	-0.344507	-0.659309	-0.340721
Zm00001eb002870	-0.875712	-0.808849	0.69302	1.94498	0.272057	-0.07894	-1.11092	-0.0356352
Zm00001eb038920	-1.05912	-0.95112	0.651525	2.03355	0.0664271	0.141212	-0.434301	-0.448175
Zm00001eb154590	-1.25071	-0.907444	1.17897	1.60421	0.130775	0.00064228	-0.793919	0.0374747
Zm00001eb190620	-1.06104	-0.667546	1.09629	1.78153	0.153461	0.0197356	-0.939162	-0.383269
Zm00001eb042980	-1.38969	-0.423617	1.03255	1.50737	0.506672	0.172078	-0.330452	-1.07492
Zm00001eb243060	-1.90418	-0.513436	0.717317	1.46919	0.389163	0.331311	-0.412718	-0.0766504
Zm00001eb253910	-1.59144	-0.504969	0.893698	1.58939	0.385759	0.0479591	-0.857308	0.0369076
Zm00001eb035860	-1.29815	-0.247333	0.838537	1.6744	0.100733	0.529345	-1.09915	-0.498383
Zm00001eb232360	-1.60992	-0.184694	0.753196	1.57441	0.467261	0.384473	-0.653038	-0.731692
Zm00001eb387270	-1.59197	-0.145967	0.461338	1.79943	0.455	0.208978	-0.732353	-0.454456
Zm00001eb393660	-0.37089	-0.889358	0.302334	2.20185	-0.982529	-0.0550055	0.163485	-0.369887
Zm00001eb037730	-0.446478	-0.761174	0.00136576	2.23653	-0.956569	-0.128272	0.405616	-0.351016
Zm00001eb095890	-0.601803	-0.778261	0.760862	2.10969	-0.887084	-0.125673	-0.0319624	-0.445769
Zm00001eb241320	-0.280722	-0.854506	0.171985	2.33395	-0.559497	-0.00926577	-0.201697	-0.600248
Zm00001eb298230	-0.654139	-0.47211	0.379832	2.27111	-0.368874	-0.303511	0.0511355	-0.903442
Zm00001eb128600	-0.353553	-0.353553	-0.353553	2.47487	-0.353553	-0.353553	-0.353553	-0.353553
Zm00001eb219710	-0.695352	-0.240394	0.081794	2.36869	0.0505229	-0.579629	-0.400527	-0.585108
Zm00001eb106640	-0.188991	-0.517137	0.377621	2.27911	-1.02015	-0.39034	-0.372455	-0.167661
Zm00001eb159210	-0.532824	-0.69822	0.280274	2.24738	-0.69822	-0.194345	-0.69822	0.294178
Zm00001eb305780	-0.53856	-0.731924	0.0375881	2.31164	-0.731924	-0.377856	-0.258491	0.289523
Zm00001eb099810	-0.729594	-1.04173	0.219114	2.22995	-0.198513	-0.512639	-0.155113	0.188524
Zm00001eb203050	-0.81572	-0.323711	-0.0347148	2.27021	-0.488856	-0.81572	-0.168362	0.376876
Zm00001eb313510	-0.570648	-0.545835	0.334319	2.17966	-0.498982	-0.897032	-0.480378	0.4789
Zm00001eb366970	-0.701744	-1.32588	-0.00523956	1.68621	-0.026213	0.812582	-0.97768	0.537964
Zm00001eb056790	-0.87214	-0.658149	0.0282666	2.09794	-0.298549	0.331284	-1.0241	0.39545
Zm00001eb088740	-0.628586	-0.68048	-0.198466	1.94414	0.0561952	0.801109	-1.29531	0.00139145
Zm00001eb221910	-0.435306	-1.33349	0.706315	1.85367	-0.681747	0.608442	-0.407232	-0.310658
Zm00001eb021720	-0.72217	-1.00386	0.647169	2.07751	-0.450024	0.268447	-0.660996	-0.156083
Zm00001eb080350	-1.03243	-0.861156	0.601644	1.89938	-0.651886	0.636024	-0.626266	0.0346908
Zm00001eb269630	-1.16432	-0.971968	0.517627	1.84177	-0.76511	0.611429	-0.232105	0.16267
Zm00001eb127920	-1.20526	-0.717032	0.292595	2.04731	-0.268556	0.459593	-0.683494	0.0748421
Zm00001eb403190	-1.21511	-1.11253	0.333808	1.86382	-0.197656	0.501046	-0.531307	0.35793
Zm00001eb042740	-0.55038	0.0159934	0.572914	2.07881	-0.842484	-0.176535	-1.14205	0.0437295
Zm00001eb076170	-0.644419	-0.0864223	0.0839956	2.22191	-0.906967	-0.0555349	-0.863073	0.250512
Zm00001eb227400	-0.617567	0.281456	0.0893985	2.17093	-0.860813	-0.228501	-0.999141	0.164238
Zm00001eb185690	-0.98449	-0.0519676	0.458137	1.99598	-0.142542	0.305279	-1.27595	-0.30445
Zm00001eb190790	-1.12273	0.162286	0.373453	2.01732	-0.378637	-0.0575004	-1.15407	0.159881
Zm00001eb143340	-0.140146	-0.573706	0.690471	2.1109	-0.672243	0.143475	-0.90435	-0.654399
Zm00001eb077340	-0.53689	-0.202438	0.647531	2.02529	-1.06519	0.330893	-0.90496	-0.294238
Zm00001eb319220	-0.430972	-0.164718	0.399707	2.0407	-0.73324	0.515505	-1.22338	-0.403602
Zm00001eb042470	-1.11803	-0.250978	1.14466	1.57041	-0.366997	0.405437	-1.26369	-0.120802
Zm00001eb052630	-0.872911	-0.435343	1.29766	1.66511	-0.270243	0.155777	-1.16298	-0.377061
Zm00001eb432570	-1.03758	-0.102904	0.842614	1.95052	-0.61026	0.190161	-0.955508	-0.27704
Zm00001eb071400	-0.972814	-0.264394	0.741907	1.9032	-0.592968	0.175482	-1.18015	0.189737
Zm00001eb266750	-0.808053	-0.197449	1.07309	1.79062	-0.508381	0.0266273	-1.29805	-0.078397
Zm00001eb025190	-0.174822	-0.582632	0.00906793	1.65294	0.621476	-0.922783	-1.41472	0.811478
Zm00001eb038400	-0.103118	-1.03936	0.458391	1.75252	0.0654777	-0.166059	-1.51529	0.547436
Zm00001eb000900	-0.155269	-0.285749	1.33456	1.35739	-0.00717638	-0.83533	-1.59332	0.184896
Zm00001eb379590	-1.20477	-0.541184	1.3285	1.25025	0.426768	-0.589035	-1.10133	0.430801
Zm00001eb120750	-0.65368	-0.139514	0.690176	1.70035	0.000644062	-0.822926	-1.43828	0.663228
Zm00001eb059960	-1.05664	0.0368118	1.07328	1.31198	-0.36652	-0.57445	-1.32005	0.895583
Zm00001eb212990	-0.390599	0.483918	1.15037	1.41129	0.382856	-0.84817	-0.962739	-1.22692
Zm00001eb007590	-0.651777	0.523949	0.936871	1.51127	0.474928	-0.530997	-0.947641	-1.31661
Zm00001eb006930	-0.0450193	0.850986	0.753273	1.46081	-0.233437	-0.161347	-1.46409	-1.16117
Zm00001eb057160	0.0498435	0.411959	0.380054	1.8454	0.225377	-0.549548	-1.4394	-0.92368
Zm00001eb103730	-0.593355	0.912059	0.457238	1.81373	-0.192324	-1.08503	-1.00402	-0.308302
Zm00001eb357650	-0.34237	0.457672	0.239207	1.87382	-0.492471	-1.22398	-1.04119	0.529306
Zm00001eb061140	-0.870575	0.613256	0.198078	1.78868	-0.551735	-0.492465	-1.30327	0.618031
Zm00001eb039300	-0.945695	-0.680105	0.105937	1.78767	0.661361	-1.34494	0.435317	-0.0195383
Zm00001eb053650	-0.927917	-0.733629	0.448601	1.83975	0.157388	-1.25616	-0.151804	0.623776
Zm00001eb148910	-1.30996	-0.73534	0.384665	1.65034	-0.391607	-0.896665	0.460654	0.837916
Zm00001eb396300	-1.31012	-1.04397	0.586492	1.38962	-0.526813	-0.57132	0.402407	1.0737
Zm00001eb291720	-1.63604	-0.410593	0.987563	1.22429	-0.253726	-0.952664	0.231909	0.809256
Zm00001eb056020	-1.2263	-0.693536	1.07282	1.19683	-0.650785	-1.0085	0.39598	0.913486
Zm00001eb006800	-1.19585	-0.385353	1.00495	1.4	-0.112027	-1.44462	0.570741	0.162159
Zm00001eb281570	-1.32675	0.128067	1.01525	1.59641	-0.752832	-0.998782	0.0634548	0.275186
Zm00001eb350310	-1.34776	-0.378762	1.11586	1.68965	-0.482754	-0.710368	-0.255843	0.369981
Zm00001eb027200	-0.101459	-0.703471	0.237766	1.59895	-0.21439	-1.46356	-0.538583	1.18475
Zm00001eb005430	-0.202819	-1.70586	0.86914	1.05207	-0.258826	-0.873003	-0.0449637	1.16426
Zm00001eb020020	-0.528236	-1.52091	0.827987	0.987907	-0.0502688	-1.21552	0.482416	1.01663
Zm00001eb304410	-1.28446	-1.26749	0.327946	1.67473	-0.0391065	-0.493531	0.563128	0.518787
Zm00001eb139920	-1.19034	-1.42992	0.288821	1.52595	-0.0412937	-0.287392	0.120432	1.01375
Zm00001eb010460	-1.35814	-1.28657	0.0417545	1.50346	0.463896	-0.420567	0.148439	0.907726
Zm00001eb318410	-0.956375	-1.56159	0.759027	1.09663	-0.196677	-0.144422	-0.306112	1.30951
Zm00001eb020710	-1.04654	-1.32287	0.105132	1.49398	-0.483149	0.207787	-0.21488	1.26054
Zm00001eb021380	-1.35819	-1.18335	0.454199	1.03563	-0.567498	0.206308	-0.0396818	1.45258
Zm00001eb057970	-1.17526	-1.47824	0.908769	1.38599	-0.362877	-0.210748	0.271283	0.661083
Zm00001eb032990	-0.746169	-1.71478	0.50465	1.39207	-0.718036	0.386252	0.0986992	0.797312
Zm00001eb007170	-0.73751	-1.78959	0.478732	1.52186	-0.190984	-0.00894847	-0.0883269	0.814765
Zm00001eb061280	-1.09741	-0.273908	0.514881	1.56793	-1.18656	-0.0732329	-0.57247	1.12077
Zm00001eb011110	-1.22997	-0.392102	0.345594	1.60617	-1.04937	-0.0794554	-0.377424	1.17655
Zm00001eb008200	-1.07035	-0.0862221	0.618863	1.46658	-1.27491	-0.335515	-0.478619	1.16018
Zm00001eb035050	-0.962589	-0.137903	0.347959	1.37619	-1.2817	-0.152325	-0.606039	1.4164
Zm00001eb071650	-0.8082	-0.420474	0.902002	1.20652	-1.36944	-0.546444	-0.253366	1.2894
Zm00001eb319370	-0.646478	-0.705615	0.591786	1.68424	-1.08841	-0.650829	-0.283989	1.09929
Zm00001eb299830	-0.329095	-0.422208	0.523717	1.99133	-1.06913	-0.688818	-0.6572	0.651407
Zm00001eb025500	-0.531776	-0.11511	0.847436	1.86575	-1.18241	-0.82239	-0.4936	0.432103
Zm00001eb159380	-0.889298	-0.578449	0.424458	2.01127	-0.92559	-0.157868	-0.559056	0.674537
Zm00001eb046520	-0.85184	-0.172663	0.184974	1.85446	-1.20037	-0.148268	-0.624596	0.958302
Zm00001eb190250	-0.962489	-0.527959	1.16665	1.22413	-1.45374	0.256368	-0.448182	0.745229
Zm00001eb288830	-0.705131	-0.626739	0.927989	1.47471	-1.58644	0.11663	-0.28221	0.68119
Zm00001eb352050	-1.03003	-0.668663	0.745296	1.22386	-1.36351	0.324608	-0.383525	1.15196
Zm00001eb359850	-0.931147	-0.267628	0.78391	1.3766	-1.43385	0.0846891	-0.64701	1.03444
Zm00001eb290070	-1.03425	-1.03425	1.3217	1.18608	-0.860022	0.266927	-0.58801	0.741836
Zm00001eb082820	-1.14476	-0.894872	0.916122	1.55642	-0.634226	-0.141827	-0.585315	0.928462
Zm00001eb378380	-1.1092	-0.893815	0.872904	1.50806	-0.772407	0.251882	-0.723811	0.866387
Zm00001eb252540	-0.870887	-0.874459	0.739835	1.78101	-0.942438	-0.273639	-0.370222	0.810799
Zm00001eb029850	-0.81656	-0.748816	0.676461	1.75635	-1.083	-0.145198	-0.516436	0.877199
Zm00001eb012560	-1.0349	-0.679118	0.837205	1.46711	-1.12167	-0.155923	-0.396562	1.08386
Zm00001eb204660	-0.970613	-0.6575	0.928763	1.66982	-1.08589	-0.238046	-0.404816	0.758285
Zm00001eb228230	-0.980102	-0.688488	1.00535	1.56602	-1.21423	-0.13167	-0.284582	0.72771
Zm00001eb312330	-1.09359	-0.514759	0.975695	1.66301	-1.02442	-0.577155	-0.0857594	0.65697
Zm00001eb422400	-0.899978	-0.739954	0.970762	1.56083	-1.02877	-0.515356	-0.276726	0.92919
Zm00001eb219970	-0.761141	-0.434804	0.705452	1.81613	-1.2451	-0.467718	-0.350292	0.737478
Zm00001eb254930	-0.783522	-0.717988	0.971932	1.8346	-1.00734	-0.370693	-0.413695	0.486703
Zm00001eb020590	-0.866279	-0.622465	1.02682	1.68159	-1.17405	-0.404338	-0.252943	0.61166
Zm00001eb433150	-0.79303	-0.50153	0.993919	1.67997	-1.14591	-0.501475	-0.461324	0.729373
Zm00001eb277260	-0.912659	-0.582938	1.05436	1.52286	-0.798697	-1.01908	-0.105764	0.841922
Zm00001eb045370	-0.88538	-0.912417	1.18968	1.48437	-0.535787	-0.886658	-0.247724	0.793909
Zm00001eb354750	-0.979637	-0.979637	1.16803	1.29187	-0.843712	-0.46942	-0.220289	1.0328
Zm00001eb384990	-1.02954	-1.03292	1.16572	1.35057	-0.968594	-0.30991	0.0149135	0.809762
Zm00001eb104630	-1.20939	-0.710708	1.28501	1.09832	-1.12077	-0.266163	0.00298555	0.920725
Zm00001eb180480	-1.08507	-0.875237	1.32111	1.08794	-1.12969	-0.26563	0.0653292	0.881247
Zm00001eb024330	-0.977818	-0.896916	1.26909	1.2139	-1.09964	-0.283501	-0.144279	0.919165
Zm00001eb073590	-1.02972	-0.672523	1.36234	1.20541	-1.15217	-0.367333	-0.174059	0.828062
Zm00001eb006720	-1.06719	-0.778445	1.28745	1.2462	-1.06297	-0.396634	-0.0936263	0.865218
Zm00001eb248880	-0.772634	-0.895615	1.35411	1.12744	-1.25266	-0.325967	-0.131098	0.896419
Zm00001eb137010	-0.87573	-0.741985	1.54837	1.11213	-1.141	-0.525967	-0.0586841	0.682862
Zm00001eb245690	-0.844374	-0.813852	1.5423	1.10522	-1.10643	-0.48104	-0.142497	0.740665
Zm00001eb023870	-1.24272	-0.226232	1.56892	1.11902	-0.670607	-0.310565	-0.866	0.628177
Zm00001eb400880	-1.19572	-0.191362	1.28282	1.21717	-0.933994	-0.37996	-0.727001	0.928048
Zm00001eb038070	-1.03181	-0.526379	1.3305	1.20784	-0.92338	-0.236356	-0.777545	0.957135
Zm00001eb061210	-0.985055	-0.54819	1.41777	1.26417	-0.5623	-0.251163	-1.08563	0.75039
Zm00001eb297200	-0.915932	-0.488023	1.34361	1.40656	-0.615301	-0.580008	-0.915932	0.765025
Zm00001eb006690	-0.934774	-0.359545	1.43726	1.24572	-0.813437	-0.479552	-0.908988	0.813322
Zm00001eb030870	-0.797747	-0.482534	1.6403	1.17776	-0.829904	-0.322484	-0.962776	0.577378
Zm00001eb226660	-0.786066	-0.535407	1.48383	1.52584	-0.711207	-0.5557	-0.786025	0.364728
Zm00001eb396420	-0.462911	-0.884659	1.40945	0.746613	-1.00875	-0.523765	-0.613975	1.338
Zm00001eb410350	-0.383903	-0.757611	1.14386	1.25959	-1.17222	-0.698755	-0.512745	1.12178
Zm00001eb157350	-0.885642	-0.446681	0.965361	1.26825	-0.91155	-0.513739	-0.797149	1.32115
Zm00001eb260460	-0.954104	-0.46979	1.35668	1.29202	-0.978477	-0.653039	-0.464665	0.871369
Zm00001eb279230	-0.887828	-0.596039	1.3435	1.29529	-0.9324	-0.671969	-0.465138	0.914585
Zm00001eb386260	-0.993412	-0.402775	0.826317	1.72451	-1.36891	-0.31496	0.0633505	0.465874
Zm00001eb079390	-0.998742	-0.0527624	0.972053	1.42686	-1.55623	-0.419206	-0.0207496	0.648771
Zm00001eb393430	-1.08758	-0.296301	1.02893	1.31082	-1.43957	-0.380897	0.00732624	0.857271
Zm00001eb053780	-1.05523	-0.381944	1.06676	1.36951	-1.51089	-0.187479	0.0627272	0.636545
Zm00001eb030400	-1.01883	-0.0977414	0.802995	1.21821	-1.85479	0.10315	0.339809	0.50719
Zm00001eb052700	-0.895875	-0.203852	0.737236	1.28488	-1.82016	-0.19904	0.487851	0.608956
Zm00001eb053110	-1.1375	0.0628601	0.441934	1.44506	-1.63337	-0.305657	0.457039	0.669637
Zm00001eb000670	-1.16341	-0.0782224	0.682453	1.52635	-1.60799	-0.0397608	0.226144	0.454443
Zm00001eb042270	-1.36007	0.0392208	0.671268	1.30077	-1.55117	0.0633818	0.0676118	0.768992
Zm00001eb021710	-1.21335	-0.366546	0.975801	0.935156	-1.37235	-0.571927	0.972494	0.640725
Zm00001eb046390	-1.15215	-0.154788	0.894732	1.17951	-1.39276	-0.743381	0.80176	0.567084
Zm00001eb387450	-1.26714	-0.153793	1.22131	1.03131	-1.36786	-0.572755	0.582465	0.526463
Zm00001eb032330	-1.13192	-0.209458	1.28823	0.939409	-1.39191	-0.610692	0.873908	0.242433
Zm00001eb308990	-1.33707	-0.641067	1.26239	1.01575	-1.21729	-0.21544	0.621895	0.510838
Zm00001eb002910	-1.16874	-0.847368	1.19497	1.1453	-1.12664	-0.409889	0.560998	0.651365
Zm00001eb111860	-1.14348	-0.597879	1.28846	1.01199	-1.31054	-0.453258	0.569851	0.634856
Zm00001eb153630	-1.04176	-0.724002	1.16249	1.14219	-1.39724	-0.310172	0.625615	0.542868
Zm00001eb209330	-1.113	-0.81307	1.23606	1.08802	-1.27379	-0.290858	0.603892	0.562753
Zm00001eb063660	-0.994628	-0.382877	1.24422	0.975376	-1.53805	-0.511226	0.671049	0.536135
Zm00001eb174610	-0.968421	-0.470267	1.09569	1.18482	-1.61298	-0.281287	0.49426	0.558182
Zm00001eb232950	-0.940473	-0.468642	1.01403	1.12565	-1.60173	-0.424666	0.561154	0.734677
Zm00001eb035660	-0.797526	-0.928191	1.01109	0.978735	-1.46367	-0.358383	0.916527	0.641415
Zm00001eb370980	-0.877994	-0.809886	0.993034	0.914441	-1.60719	-0.118689	0.851368	0.654916
Zm00001eb380520	-0.978085	-0.815582	1.17997	0.926582	-1.48199	-0.130565	0.836104	0.463568
Zm00001eb030710	-0.821666	-0.488852	0.681252	1.29393	-1.6146	-0.498193	0.575964	0.872165
Zm00001eb281700	-0.826125	-0.774137	0.602668	1.24226	-1.33338	-0.675744	0.780637	0.983818
Zm00001eb248250	-0.980364	-0.523247	0.411113	1.47194	-1.60509	-0.0738418	0.608538	0.690946
Zm00001eb264210	-1.09814	-0.719486	0.610753	1.38435	-1.42585	-0.112627	0.767354	0.593645
Zm00001eb428080	-1.05768	-0.683365	0.711517	1.21208	-1.51017	-0.0744759	0.40962	0.992465
Zm00001eb292710	-1.15562	-0.535426	0.82987	1.33659	-1.37099	-0.390454	0.495185	0.79084
Zm00001eb054730	-1.13764	-0.48522	0.902541	1.28776	-1.48951	-0.166262	0.262292	0.826047
Zm00001eb098100	-1.0034	-0.720496	0.90869	1.35185	-1.49883	-0.0966049	0.48189	0.576902
Zm00001eb106230	-1.12912	-0.685903	1.11359	1.32834	-1.35461	-0.155896	0.455696	0.427903
Zm00001eb029960	-1.16441	-0.729237	1.07927	1.28862	-1.3634	-0.0348971	0.461842	0.462206
Zm00001eb142960	-1.26981	-0.61407	0.867608	1.36521	-1.31648	-0.152901	0.630146	0.490298
Zm00001eb012210	-1.09141	-0.580741	0.876979	1.59213	-1.33019	-0.262734	0.476671	0.319292
Zm00001eb029690	-0.913443	-0.873522	0.961325	1.20825	-1.30953	-0.500388	0.5819	0.84541
Zm00001eb013270	-1.11946	-0.845108	0.774456	1.28952	-1.16935	-0.468361	0.773591	0.764708
Zm00001eb020600	-1.07297	-0.995261	0.934753	1.34545	-1.10894	-0.368549	0.57014	0.695382
Zm00001eb007690	-1.02316	-0.839989	0.967925	1.50117	-1.09627	-0.534869	0.364638	0.660557
Zm00001eb018870	-0.798193	-1.01223	0.794753	1.56779	-1.19149	-0.466455	0.549604	0.556228
Zm00001eb072480	-1.31031	-1.05076	0.773131	1.27342	-1.00194	-0.0595495	0.740618	0.635386
Zm00001eb097940	-1.35809	-0.777547	0.787363	1.22757	-1.19837	-0.0664746	0.80178	0.58377
Zm00001eb292000	-1.42705	-0.711161	0.576839	1.36893	-1.08256	-0.157007	0.83674	0.595273
Zm00001eb145850	-1.42752	-0.562396	0.672459	1.30724	-1.08826	-0.402328	0.671593	0.829214
Zm00001eb212690	-1.06471	-0.758046	0.671423	1.53602	-1.01647	-0.71221	0.809744	0.534256
Zm00001eb053010	-1.14187	-1.08802	1.35495	0.651077	-0.760138	-0.0980096	-0.19376	1.27578
Zm00001eb245480	-0.969488	-0.969488	1.11587	0.783453	-0.969488	-0.435403	-0.0154192	1.45997
Zm00001eb429080	-1.25006	-0.697284	0.678332	1.08694	-0.691281	-0.400832	-0.327084	1.60126
Zm00001eb278090	-1.19887	-0.569696	1.28983	0.573775	-0.895809	-0.410178	-0.272413	1.48336
Zm00001eb326200	-1.14726	-0.41511	1.11045	0.865457	-1.08065	-0.414655	-0.354801	1.43657
Zm00001eb061350	-1.23674	-0.659489	1.16088	1.05264	-0.773573	-0.407151	-0.417669	1.2811
Zm00001eb352570	-1.30053	-0.644019	1.1364	0.76005	-0.582421	-0.531942	-0.348003	1.51047
Zm00001eb013110	-0.639451	-0.681725	1.1678	0.645348	-1.52804	-0.12727	-0.230233	1.39356
Zm00001eb249690	-0.889098	-0.473236	1.11532	0.606653	-1.40855	-0.449442	0.0194351	1.47892
Zm00001eb373760	-1.17051	-0.572611	0.917835	0.539867	-1.22113	-0.197102	0.0814507	1.6222
Zm00001eb007250	-1.15283	-0.254265	1.20292	0.871054	-1.19577	-0.176451	-0.566798	1.27214
Zm00001eb250560	-1.16764	-0.436919	1.33527	1.01538	-1.10707	-0.0800101	-0.586513	1.02751
Zm00001eb062570	-1.0077	-0.47611	1.02648	1.01955	-1.34709	0.0272029	-0.504996	1.26266
Zm00001eb193860	-1.10236	-0.441739	1.04116	1.19372	-1.14535	-0.273174	-0.481546	1.20928
Zm00001eb040450	-1.17708	-0.333779	1.00905	1.115	-1.21321	-0.0549396	-0.553514	1.20847
Zm00001eb043080	-0.957885	-0.74064	1.18233	1.09331	-1.18873	-0.152646	-0.396406	1.16067
Zm00001eb325750	-1.01153	-0.788532	1.03389	1.18155	-1.24417	-0.205573	-0.101225	1.1356
Zm00001eb023830	-0.935404	-0.62124	1.00959	1.24846	-1.29474	-0.299393	-0.259565	1.15229
Zm00001eb044210	-1.01792	-0.599716	1.38138	0.771931	-1.35142	-0.240335	-0.0456956	1.10178
Zm00001eb330730	-1.15661	-0.48074	1.39241	1.02308	-1.17222	-0.324986	-0.235186	0.954264
Zm00001eb413930	-0.941866	-0.459328	1.32106	1.16004	-1.3893	-0.319248	-0.224829	0.853474
Zm00001eb064080	-1.09942	-0.942161	0.892355	1.38163	-1.24581	0.285688	-0.0234212	0.751131
Zm00001eb304510	-1.21484	-1.07387	1.11054	1.13743	-1.05383	0.388604	-0.05517	0.76113
Zm00001eb020340	-1.09685	-1.15759	1.05953	1.24036	-1.15308	0.399792	0.186791	0.521039
Zm00001eb075130	-1.22285	-0.918684	0.757841	1.30154	-1.30774	0.607086	0.331438	0.451377
Zm00001eb144170	-1.23756	-1.02838	0.87921	1.19297	-1.23465	0.393576	0.517331	0.517492
Zm00001eb322210	-1.3682	-1.05499	0.834558	1.09784	-1.07874	0.439326	0.322289	0.807919
Zm00001eb090080	-1.35094	-0.896511	0.808639	1.06255	-1.23197	0.487252	0.240443	0.880537
Zm00001eb041390	-1.31464	-0.850164	0.835951	1.11518	-1.27533	0.537998	0.130267	0.820736
Zm00001eb367120	-1.61094	-0.906833	1.05215	1.13911	-0.714971	0.214961	0.0397816	0.786744
Zm00001eb218140	-1.6425	-0.860498	0.823608	1.23235	-0.812973	0.422538	0.123298	0.714175
Zm00001eb244080	-1.5038	-0.896369	0.984975	1.13398	-1.00497	0.400827	0.201359	0.684002
Zm00001eb018380	-1.24452	-1.14444	0.784563	1.23811	-1.07187	0.181981	0.523338	0.732845
Zm00001eb167720	-1.22046	-1.20824	0.920533	1.21902	-1.02798	0.255025	0.405631	0.656466
Zm00001eb347190	-1.32239	-1.15118	0.845439	1.30403	-0.963055	0.314483	0.410776	0.561892
Zm00001eb000470	-1.37483	-1.16373	0.796381	1.32245	-0.79849	0.0231351	0.497017	0.698071
Zm00001eb004210	-1.36874	-1.12594	1.02133	1.26788	-0.852749	0.126103	0.342211	0.589909
Zm00001eb047260	-1.49537	-1.2458	0.798085	1.23028	-0.607228	0.527924	0.172247	0.619859
Zm00001eb409710	-1.36261	-1.13356	0.553518	1.29802	-0.961035	0.621472	0.301095	0.683105
Zm00001eb196560	-1.37486	-0.840551	0.348215	1.56795	-1.07896	0.413334	0.375135	0.58973
Zm00001eb201000	-1.49461	-1.01254	0.470868	1.41891	-0.870672	0.437048	0.47788	0.573113
Zm00001eb283070	-1.25639	-1.16029	0.493481	1.685	-0.746568	0.0932706	0.325289	0.566198
Zm00001eb272040	-1.26166	-0.818748	0.504113	1.66664	-1.12984	0.132448	0.470592	0.436456
Zm00001eb258370	-1.04511	-1.01738	0.537902	1.68338	-1.13201	0.155634	0.174605	0.642973
Zm00001eb061860	-1.19228	-0.900588	0.434123	1.81198	-0.969397	0.0602528	0.195461	0.560455
Zm00001eb009490	-1.13318	-1.23425	0.543512	1.28192	-0.973271	0.0918528	0.334176	1.08924
Zm00001eb335210	-1.19077	-1.28019	0.564719	1.11761	-1.04837	0.360683	0.570455	0.905873
Zm00001eb111710	-1.2171	-0.91885	0.377487	1.31522	-1.13543	0.376244	0.0318299	1.1706
Zm00001eb063530	-1.19773	-0.947706	0.474681	1.5196	-1.14148	0.340203	0.115315	0.837123
Zm00001eb015720	-1.19485	-0.965235	0.411206	1.39143	-1.21913	0.260728	0.417622	0.89823
Zm00001eb082050	-0.945177	-0.689406	0.535081	1.55637	-1.52195	0.20394	0.11909	0.742055
Zm00001eb134140	-1.08528	-0.686559	0.501471	1.5984	-1.34398	0.141534	0.0274309	0.846982
Zm00001eb361180	-1.26169	-0.475944	0.641248	1.48038	-1.40165	0.0603247	0.202606	0.754723
Zm00001eb044590	-1.04941	-0.599285	0.709614	1.56783	-1.48354	0.0725841	0.209645	0.57257
Zm00001eb345400	-0.83853	-0.614045	0.801802	1.59724	-1.56941	0.380533	-0.0891807	0.331593
Zm00001eb284070	-0.912439	-0.886164	0.566259	1.69703	-1.32725	0.410122	-0.0471391	0.499582
Zm00001eb045750	-0.931602	-0.895976	0.701609	1.4887	-1.38677	0.406995	-0.104827	0.721867
Zm00001eb408490	-0.91293	-0.865317	0.619487	1.58097	-1.34065	0.283302	-0.159533	0.794669
Zm00001eb230310	-0.638553	-0.797178	0.933034	1.26261	-1.61338	-0.0452491	-0.0421468	0.940861
Zm00001eb425420	-0.788673	-0.77398	0.861226	1.20857	-1.55043	-0.0283025	-0.0109378	1.08252
Zm00001eb314830	-0.712502	-0.934993	0.538881	1.34824	-1.60825	0.0658076	0.463657	0.839159
Zm00001eb137570	-1.12943	-0.985934	0.674265	1.16453	-1.34757	0.362542	0.315853	0.945739
Zm00001eb025540	-0.983643	-0.955239	0.694678	1.31064	-1.43719	0.165163	0.379084	0.826502
Zm00001eb077330	-0.835399	-1.11532	0.465812	1.78838	-1.11532	0.0772978	0.119102	0.615442
Zm00001eb047070	-0.83622	-1.22105	0.446856	1.73882	-1.00316	0.0787629	0.0393511	0.756638
Zm00001eb011240	-0.83237	-0.927872	0.474885	1.69542	-1.21036	0.0870851	-0.199883	0.913094
Zm00001eb061150	-0.93768	-0.941567	0.467066	1.51626	-1.32848	0.233093	0.044826	0.946475
Zm00001eb316070	-0.967075	-1.05147	0.731476	1.54068	-1.17614	0.614484	-0.193913	0.501954
Zm00001eb032890	-1.18975	-0.972537	0.681622	1.46291	-1.04565	0.710601	-0.255672	0.608481
Zm00001eb079490	-1.18473	-1.06871	0.687146	1.30796	-1.07633	0.598672	-0.123741	0.859735
Zm00001eb410260	-1.13516	-1.09292	0.849088	1.35313	-0.982717	0.267615	-0.201005	0.941966
Zm00001eb206400	-1.26778	-0.54564	0.36887	1.52483	-1.15131	-0.0850088	0.0154864	1.14055
Zm00001eb049060	-1.39664	-0.481053	0.562522	1.51686	-1.05572	0.131009	-0.273928	0.996952
Zm00001eb394970	-1.32179	-0.605115	0.766893	1.43851	-1.1518	-0.0129062	-0.0617691	0.947978
Zm00001eb011140	-1.25628	-0.772069	0.635095	1.53734	-1.07933	0.0599438	-0.0659759	0.941273
Zm00001eb275000	-1.26572	-0.719298	0.779919	1.2514	-1.2906	0.147858	0.0912259	1.00521
Zm00001eb032850	-1.22257	-0.59894	0.663271	1.21909	-1.44838	0.239286	0.123478	1.02477
Zm00001eb395080	-1.00263	-0.850063	0.744079	1.32305	-1.30635	0.0528123	-0.0799529	1.11905
Zm00001eb421990	-1.24747	-0.715531	0.615305	1.34134	-1.16964	-0.0774484	0.0815612	1.17189
Zm00001eb422140	-1.22441	-0.685198	0.651374	1.22735	-1.27519	0.0127814	0.081805	1.21148
Zm00001eb103540	-1.11939	-0.775478	0.478636	1.54647	-0.87212	-0.0617069	-0.446048	1.24963
Zm00001eb001720	-0.92757	-0.794927	0.44977	1.54513	-1.00867	-0.160323	-0.409888	1.30648
Zm00001eb099190	-1.07605	-1.10663	0.742107	1.58965	-0.889295	-0.0225261	-0.0969267	0.859673
Zm00001eb421520	-1.09523	-0.989478	0.667862	1.37745	-0.939753	-0.230889	-0.0311574	1.2412
Zm00001eb164560	-0.776838	-1.531	1.15121	0.828532	-1.02417	0.311666	0.0999802	0.940623
Zm00001eb174670	-0.968336	-1.36031	1.15557	1.24046	-0.85324	0.0683031	-0.0581557	0.775711
Zm00001eb070110	-0.853997	-1.26178	1.40882	0.849177	-1.20102	0.119551	0.276087	0.663162
Zm00001eb206080	-0.894649	-1.19059	1.33931	1.07833	-1.20778	0.115104	0.200475	0.559796
Zm00001eb226710	-0.620407	-1.01779	1.60155	0.979639	-1.3554	0.068813	-0.105365	0.448963
Zm00001eb300590	-0.79626	-1.1207	1.23319	1.18913	-1.35686	0.328962	0.0498361	0.472697
Zm00001eb309110	-0.913696	-1.08793	0.895672	1.14563	-1.27236	-0.257047	0.554775	0.934946
Zm00001eb418910	-0.892989	-1.14075	0.973154	0.958533	-1.30302	-0.0843147	0.412004	1.07738
Zm00001eb116230	-1.21299	-0.84818	0.889048	1.13147	-1.28567	-0.0654683	0.458389	0.93341
Zm00001eb198000	-1.20268	-0.842408	0.972283	1.11593	-1.29133	-0.119289	0.548628	0.818856
Zm00001eb223320	-1.13357	-1.08731	1.009	0.906436	-1.24051	0.0392544	0.659624	0.847083
Zm00001eb325340	-1.17985	-1.03314	0.987422	1.00374	-1.27429	0.150113	0.618858	0.727144
Zm00001eb168930	-1.08204	-0.969101	1.20914	1.11136	-1.20275	-0.121574	0.231655	0.823308
Zm00001eb005990	-1.14528	-0.8539	1.22951	1.17441	-1.20346	-0.0738639	0.094402	0.778177
Zm00001eb359190	-1.11583	-0.8911	0.941765	1.14267	-1.33064	0.0646128	0.215335	0.973192
Zm00001eb005980	-1.02875	-0.896324	1.1101	1.09097	-1.29739	-0.132048	0.158474	0.994974
Zm00001eb022920	-1.09097	-1.15515	0.972936	1.17602	-1.13484	0.0867744	0.260677	0.88455
Zm00001eb167150	-1.23129	-0.994785	1.01623	1.18019	-1.19142	0.23353	0.262343	0.7252
Zm00001eb022930	-1.28421	-0.828336	1.05827	1.15862	-1.22257	0.013371	0.332055	0.77279
Zm00001eb403660	-1.29895	-0.871489	1.06989	1.13495	-1.20206	0.140504	0.26036	0.766796
Zm00001eb042350	-0.985239	-1.13716	1.14804	1.24766	-1.18258	-0.0501612	0.468594	0.490849
Zm00001eb432500	-0.918351	-1.19228	0.996068	1.19082	-1.24474	-0.0688746	0.567547	0.669811
Zm00001eb015240	-1.2244	-0.809657	1.12315	1.19283	-1.28251	0.0243543	0.348346	0.627881
Zm00001eb177090	-1.17163	-0.756671	1.00013	1.33369	-1.31961	-0.0503668	0.299556	0.664897
Zm00001eb030730	-1.12929	-0.841838	1.06074	1.35622	-1.29333	0.0495466	0.228725	0.569224
Zm00001eb089590	-0.994376	-0.931236	1.26502	1.21136	-1.28359	-0.156788	0.379816	0.509803
Zm00001eb201520	-1.14266	-0.754791	1.26061	1.11326	-1.35367	-0.0783032	0.455124	0.500429
Zm00001eb371490	-0.98861	-1.01393	0.98969	1.52001	-1.18564	-0.0154421	0.517184	0.176732
Zm00001eb033110	-0.819033	-1.13248	1.06344	1.51263	-1.10785	-0.260305	0.539394	0.204196
Zm00001eb317190	-0.697486	-1.26034	1.09316	1.40917	-1.12321	-0.298278	0.370784	0.506201
Zm00001eb000210	-0.812114	-0.968608	1.26992	1.33895	-1.20671	-0.446309	0.437094	0.387772
Zm00001eb298520	-0.970068	-0.946889	1.28789	1.49976	-1.02451	-0.25458	0.035942	0.372451
Zm00001eb068610	-1.05232	-0.949422	1.12252	1.57074	-1.0037	-0.112232	-0.065165	0.489586
Zm00001eb393610	-1.12168	-0.940142	1.1136	1.45838	-1.03627	-0.159096	0.0623713	0.622837
Zm00001eb373580	-1.00416	-1.29352	1.11228	1.36077	-0.839137	-0.235393	0.268171	0.630989
Zm00001eb014470	-1.07942	-1.24317	1.19519	1.34338	-0.816602	-0.20486	0.295427	0.510055
Zm00001eb052890	-1.22547	-1.01964	1.30182	1.12822	-0.967956	-0.176691	0.303399	0.656319
Zm00001eb204290	-1.05911	-1.05911	1.22389	1.27505	-1.05911	-0.183061	0.199863	0.661602
Zm00001eb346830	-1.06186	-1.16619	1.29701	1.24923	-0.935991	-0.171712	0.232898	0.556606
Zm00001eb070490	-1.20254	-0.834145	1.24904	1.23267	-1.19039	0.219126	-0.0326951	0.55893
Zm00001eb160730	-1.18658	-0.912577	1.28558	1.26244	-1.08404	0.297606	-0.141112	0.478684
Zm00001eb038270	-1.09878	-0.848033	1.27301	1.45985	-1.01123	0.0944761	-0.30997	0.440676
Zm00001eb216430	-0.93702	-0.788895	1.37914	1.39314	-1.2422	0.0860245	-0.169003	0.278805
Zm00001eb168570	-1.1646	-0.739671	1.32291	1.33717	-1.16309	0.181674	-0.158519	0.384131
Zm00001eb204130	-1.16307	-0.749733	1.26347	1.41184	-1.1841	0.130334	0.0151783	0.276082
Zm00001eb105780	-0.729713	-0.993837	1.41731	1.40377	-1.20139	-0.0821191	-0.0356798	0.221659
Zm00001eb194050	-1.03255	-0.942593	1.33706	1.3957	-1.08738	-0.0310016	0.00542512	0.355339
Zm00001eb002490	-0.956542	-1.02732	1.40277	1.3936	-0.997952	0.017488	-0.149941	0.317896
Zm00001eb218390	-1.15032	-0.950239	1.44249	1.28188	-0.986824	-0.0239398	0.176737	0.210226
Zm00001eb286640	-1.20211	-1.04014	1.39425	1.3039	-0.865553	0.131961	0.029745	0.247941
Zm00001eb003700	-1.20403	-0.978634	1.43489	1.14435	-0.98268	0.0217014	0.060006	0.504395
Zm00001eb160310	-1.01469	-0.931895	1.54013	1.17796	-1.08431	-0.0231624	-0.066212	0.402166
Zm00001eb078590	-1.21837	-0.872222	1.5687	1.13581	-0.974929	0.129436	0.0455185	0.186058
Zm00001eb004500	-1.04337	-0.998013	1.64415	1.01196	-1.04606	0.0357753	0.113273	0.282291
Zm00001eb150470	-0.913558	-0.655458	1.36737	1.35682	-1.33974	-0.291916	0.112784	0.363693
Zm00001eb299290	-0.962225	-0.661568	1.13598	1.47472	-1.33371	-0.366003	0.309415	0.403396
Zm00001eb054050	-0.727224	-0.737338	1.38969	1.49694	-1.16037	-0.489301	-0.15416	0.381756
Zm00001eb090890	-0.764271	-0.922994	1.32919	1.52059	-1.05582	-0.435184	-0.0876835	0.416168
Zm00001eb021360	-0.798393	-0.749036	1.12102	1.67361	-1.21229	-0.25139	-0.198021	0.414496
Zm00001eb271120	-0.835907	-0.928934	1.21916	1.5802	-1.1103	-0.178846	-0.153595	0.408224
Zm00001eb034080	-0.759846	-1.14994	1.61505	1.10407	-1.04587	-0.241586	0.182457	0.295661
Zm00001eb257000	-0.91854	-0.97826	1.71879	1.16941	-0.828018	-0.354675	-0.0590131	0.250313
Zm00001eb287690	-0.951396	-0.791443	1.78236	1.10596	-0.95997	-0.359155	0.0488715	0.124767
Zm00001eb402180	-0.747998	-1.01059	1.63407	1.21694	-0.913101	-0.36848	-0.280031	0.469191
Zm00001eb003110	-0.959322	-0.943426	1.59273	1.2444	-0.912755	-0.400602	0.0500075	0.328966
Zm00001eb325150	-1.01932	-1.0326	1.54155	1.1851	-0.883052	-0.364943	0.151354	0.421919
Zm00001eb238820	-0.927402	-1.02114	1.41969	1.41322	-0.855536	-0.483845	0.141128	0.313879
Zm00001eb047940	-1.01666	-0.898543	1.41166	1.40024	-0.9227	-0.4274	0.0412902	0.412114
Zm00001eb051090	-1.16801	-0.738369	1.38109	1.28616	-1.06186	-0.336778	0.113176	0.524587
Zm00001eb000230	-1.24095	-0.785686	1.2719	1.24995	-1.07348	-0.253256	0.191699	0.639824
Zm00001eb320030	-1.23611	-0.86504	1.32311	1.19252	-1.0116	-0.286264	0.275086	0.608305
Zm00001eb019250	-1.06695	-0.825496	1.55171	1.17408	-1.05997	-0.323025	0.188321	0.361338
Zm00001eb221650	-1.1796	-0.72506	1.51023	1.14465	-1.01024	-0.438213	0.216041	0.482194
Zm00001eb287800	-1.25065	-0.80642	1.50174	1.22404	-0.917921	-0.244242	0.183157	0.310298
Zm00001eb311860	-1.16345	-0.781369	1.48676	1.17784	-1.12795	-0.131415	0.231351	0.308243
Zm00001eb061540	-1.17099	-0.589871	1.45468	1.25346	-0.967701	-0.561641	-0.00246221	0.584529
Zm00001eb104640	-0.884515	-0.647063	1.44328	1.37349	-1.10668	-0.611471	-0.045278	0.478235
Zm00001eb207060	-1.023	-0.655066	1.52418	1.41117	-0.91316	-0.421127	-0.274276	0.351273
Zm00001eb047230	-1.20668	-0.687653	1.58826	1.22924	-0.699106	-0.518621	-0.196483	0.491046
Zm00001eb113200	-1.15243	-1.02615	0.802374	1.53153	-1.07398	0.119201	0.132976	0.66648
Zm00001eb419980	-1.09802	-0.960375	0.867156	1.54316	-1.1799	0.0825089	0.196812	0.548663
Zm00001eb283390	-1.15316	-0.942717	0.928168	1.43033	-1.14692	-0.100005	0.31283	0.671468
Zm00001eb005550	-1.17791	-0.901862	0.762287	1.52062	-1.17738	-0.0286752	0.412444	0.590478
Zm00001eb126830	-1.36511	-0.724156	0.963905	1.55517	-0.986424	0.0280545	-0.0103973	0.538954
Zm00001eb095020	-1.18665	-0.715871	0.89658	1.55342	-1.2549	0.139276	0.0529161	0.515227
Zm00001eb268980	-1.24433	-0.795911	0.909588	1.47018	-1.16949	0.0473606	0.114511	0.668086
Zm00001eb003890	-1.02768	-0.743701	1.03579	1.58978	-1.24742	-0.0404399	-0.0465834	0.480255
Zm00001eb013060	-0.985564	-0.767098	0.988555	1.6567	-1.24526	-0.00552542	-0.0483705	0.406563
Zm00001eb355670	-1.02028	-0.916785	0.941861	1.6012	-1.09017	-0.0636001	-0.129245	0.677027
Zm00001eb002660	-1.16119	-0.758435	0.920361	1.5969	-1.10709	0.0326127	-0.173202	0.650046
Zm00001eb196320	-1.32377	-0.574757	0.805653	1.45715	-1.25177	0.028098	0.107262	0.752128
Zm00001eb273900	-1.41051	-0.421776	0.868705	1.43298	-1.21707	-0.137286	0.184806	0.700155
Zm00001eb025400	-1.08932	-0.479537	1.04478	1.58244	-1.27618	-0.211433	-0.118774	0.548021
Zm00001eb022410	-1.20222	-0.520471	1.10233	1.4566	-1.19682	-0.00703339	-0.288937	0.65654
Zm00001eb043760	-1.23126	-0.503928	0.921204	1.45569	-1.18444	-0.183473	-0.16706	0.893274
Zm00001eb086280	-1.074	-0.727113	0.975136	1.47157	-1.30165	-0.0194533	-0.0354855	0.710997
Zm00001eb130410	-1.02572	-0.718826	0.991801	1.45794	-1.27327	-0.24273	0.00973016	0.801067
Zm00001eb403950	-1.19048	-0.546067	0.866723	1.61179	-1.3036	-0.0154626	0.102328	0.474766
Zm00001eb050520	-1.06302	-0.608612	0.994049	1.58326	-1.32587	-0.0893579	0.0213139	0.488236
Zm00001eb285040	-1.24904	-0.701376	1.09447	1.44546	-1.19766	0.00281149	0.15578	0.449557
Zm00001eb067590	-1.17151	-0.613411	1.02063	1.56541	-1.28614	0.0375839	0.182264	0.265178
Zm00001eb068410	-1.10675	-0.648593	1.01593	1.51349	-1.36541	0.0625521	0.1558	0.372981
Zm00001eb091410	-1.25938	-0.512374	1.21194	1.32124	-1.21893	-0.093843	-0.105364	0.656704
Zm00001eb058370	-1.19629	-0.67041	1.26806	1.26608	-1.21863	0.00979602	-0.101325	0.642722
Zm00001eb366540	-1.21757	-0.501708	1.25763	1.29897	-1.34035	-0.00645103	0.06698	0.442494
Zm00001eb265650	-1.29121	-0.535308	1.09397	1.33295	-1.31576	0.0583506	0.0812834	0.575722
Zm00001eb015320	-1.26136	-0.514788	1.12624	1.35582	-1.34038	0.150423	0.0174321	0.466615
Zm00001eb024960	-1.51552	-0.56497	1.18648	0.953288	-1.18938	0.288333	0.0926511	0.749111
Zm00001eb167680	-1.35991	-0.768591	1.02853	1.11456	-1.29019	0.396276	0.279134	0.600194
Zm00001eb153660	-1.30748	-0.799096	1.23196	1.09716	-1.22574	0.217737	0.202833	0.582638
Zm00001eb007280	-1.23676	-0.761267	1.10401	1.09231	-1.36138	0.186277	0.249896	0.726911
Zm00001eb378570	-1.51708	-0.791158	1.07959	1.39231	-0.868014	0.0920171	0.208458	0.403874
Zm00001eb068170	-1.48424	-0.666597	1.17892	1.22233	-1.06015	0.227997	0.0422263	0.539507
Zm00001eb142400	-1.55192	-0.723667	1.21368	1.18731	-0.926584	0.203942	0.0677059	0.529531
Zm00001eb005190	-1.56165	-0.730466	1.1216	1.28358	-0.910919	0.184004	0.119728	0.494118
Zm00001eb333620	-1.27203	-0.874748	1.21765	1.21606	-1.13353	0.0868879	0.187141	0.572567
Zm00001eb019050	-1.32122	-0.884618	1.19565	1.30042	-1.00263	0.0386668	0.0945631	0.579166
Zm00001eb427080	-1.37615	-0.817799	1.36131	1.19573	-0.99687	0.0985619	0.205108	0.330109
Zm00001eb058550	-1.3828	-0.690584	1.30387	1.2977	-1.00649	-0.127402	0.218666	0.387043
Zm00001eb227130	-1.52026	-0.354122	1.30935	1.17708	-1.15606	0.125086	0.100754	0.318165
Zm00001eb020120	-1.58075	-0.295289	1.39218	1.0457	-1.10221	0.0767047	0.0672873	0.396377
Zm00001eb042920	-1.34265	-0.705285	1.45704	1.08051	-1.0935	0.13547	0.0273549	0.441063
Zm00001eb090980	-1.29611	-0.631858	1.32703	1.19224	-1.18295	-0.0344519	0.0467292	0.57936
Zm00001eb356780	-1.2309	-0.638391	1.49421	1.16025	-1.13635	-0.0597669	-0.0386219	0.449576
Zm00001eb032230	-1.27273	-0.537438	1.44637	1.1179	-1.2501	0.00855424	0.0593103	0.428136
Zm00001eb357000	-1.48336	-0.325705	1.33568	1.31289	-1.03963	-0.0170872	-0.0928156	0.310019
Zm00001eb415720	-1.33179	-0.504497	1.33827	1.34009	-1.04979	-0.118759	-0.165059	0.491524
Zm00001eb062640	-1.2511	-0.689248	1.11124	1.30702	-1.15618	-0.212381	0.100316	0.790327
Zm00001eb007650	-1.28543	-0.469241	1.18534	1.14085	-1.21481	-0.286164	0.000338401	0.929109
Zm00001eb279970	-1.36458	-0.421021	1.2582	1.16359	-1.19773	-0.264735	0.115095	0.711171
Zm00001eb044840	-1.23189	-0.425311	1.25365	1.22577	-1.20055	-0.432624	0.0379954	0.772971
Zm00001eb017350	-1.32343	-0.658626	1.29953	1.00689	-1.13867	-0.0845119	-0.000321957	0.899132
Zm00001eb006000	-1.19676	-0.713037	1.1674	1.08207	-1.31497	0.0132435	0.0726614	0.889393
Zm00001eb015800	-1.08397	-0.607753	1.26661	1.09565	-1.40209	-0.180154	0.111641	0.800076
Zm00001eb037500	-1.06836	-0.663742	1.21917	1.17281	-1.42167	-0.0392331	0.0744055	0.726615
Zm00001eb070460	-1.0922	-0.801116	1.41369	1.1639	-1.19474	-0.0965997	-0.00560268	0.61268
Zm00001eb042020	-1.11822	-0.860408	1.36706	1.07638	-1.18637	-0.0183391	-0.0175543	0.757443
Zm00001eb302720	-0.892161	-0.541166	1.24645	1.1286	-1.07895	1.06549	-0.884593	-0.0436639
Zm00001eb038180	-1.0489	-0.143043	0.682199	1.20196	-1.31022	1.25989	-0.800132	0.158249
Zm00001eb010280	-1.0244	-0.63299	0.468153	1.39701	-0.717306	1.41734	-0.924906	0.0170961
Zm00001eb018410	-1.45465	-0.431017	0.729611	0.909388	-0.451188	1.34052	-1.0736	0.430933
Zm00001eb210110	-1.90977	0.0353314	0.78486	1.24722	-0.482569	0.538862	-0.669924	0.455987
Zm00001eb002100	-1.93066	0.0301953	0.828919	0.961456	-0.263931	0.820254	-0.862694	0.416456
Zm00001eb282060	-1.72951	0.0254158	0.500063	1.33913	-0.697688	0.886791	-0.727375	0.403174
Zm00001eb122670	-1.58888	0.228221	0.616481	1.48601	-0.987076	0.679423	-0.607555	0.17338
Zm00001eb299100	-1.55114	-0.190494	0.71055	1.44902	-0.973061	0.730048	-0.566008	0.391082
Zm00001eb250050	-1.17716	-0.39476	0.684845	1.47245	-1.0581	0.924526	-0.836207	0.38441
Zm00001eb102450	-1.28826	-0.269788	0.598966	1.72248	-0.952677	0.463836	-0.762379	0.487821
Zm00001eb126680	-1.65859	-0.502956	0.00546691	1.74473	-0.308798	0.902127	-0.205516	0.0235349
Zm00001eb111990	-1.63118	-0.322665	0.571145	1.42661	-1.07353	0.837857	0.0752204	0.116539
Zm00001eb427030	-1.68863	-0.34539	0.0179808	1.50648	-0.900607	0.902134	0.201779	0.306253
Zm00001eb024620	-1.95632	-0.348866	0.753439	1.37596	-0.342763	0.6025	0.18839	-0.27234
Zm00001eb192250	-1.76061	-0.450831	0.621378	1.71759	-0.240835	0.414571	0.0561704	-0.357432
Zm00001eb042000	-1.60136	-1.26998	0.975945	1.14323	-0.0836868	0.688867	0.261933	-0.114944
Zm00001eb023560	-1.95982	-0.745646	0.809688	1.22005	-0.185088	0.478816	0.438488	-0.0564885
Zm00001eb199720	-1.83074	-0.876834	1.15553	1.13211	-0.168713	0.43111	-0.0552013	0.212738
Zm00001eb043540	-1.75712	-0.897788	0.89116	1.46654	-0.0591091	0.362007	-0.119075	0.113385
Zm00001eb300950	-1.42044	0.0914672	-0.199047	1.23059	-1.24725	0.774062	-0.310506	1.08112
Zm00001eb044860	-1.51461	0.0431458	0.294164	1.18878	-1.35346	0.620722	-0.242329	0.963587
Zm00001eb067090	-1.18279	-0.672743	0.0068638	1.19956	-1.16734	0.334987	-0.0133105	1.49478
Zm00001eb215460	-1.36763	-0.449412	0.257442	1.25053	-1.1366	0.196285	-0.145592	1.39497
Zm00001eb053220	-1.31252	-0.218534	-0.318336	1.63666	-0.93435	0.55837	-0.444386	1.03309
Zm00001eb081550	-1.27556	-0.592364	-0.120849	1.74643	-0.825201	0.449837	-0.355722	0.973432
Zm00001eb000750	-1.93143	-0.304613	0.350461	1.08691	-0.416684	0.695563	-0.474982	0.994771
Zm00001eb047150	-1.99852	-0.353119	0.10287	0.730934	-0.343194	1.10021	-0.219062	0.979873
Zm00001eb020780	-1.87204	-0.420694	0.0657918	0.868375	-0.372751	1.11592	-0.394616	1.01002
Zm00001eb037890	-2.19592	-0.23272	0.246935	1.14171	-0.278826	0.43231	0.217738	0.668769
Zm00001eb348300	-1.99664	0.066845	0.224977	0.765545	-1.01124	0.69944	0.42824	0.822837
Zm00001eb365010	-2.06861	-0.21035	0.412675	0.633979	-0.622927	0.777307	0.0236141	1.05431
Zm00001eb002680	-1.71206	-0.0342347	0.0604158	1.88708	0.0689086	-0.337268	-0.403581	0.470742
Zm00001eb213720	-1.39565	-0.518761	0.198053	1.95922	-0.341424	0.254998	-0.674636	0.518201
Zm00001eb006040	-1.46723	-0.0868353	-0.144349	2.00872	-0.290624	0.38121	-0.687145	0.286255
Zm00001eb122300	-1.75747	-0.689565	0.414149	1.32929	0.0848438	0.0259933	-0.514088	1.10685
Zm00001eb329490	-1.55656	-0.562431	0.401748	1.64657	0.0254488	-0.396404	-0.531818	0.973446
Zm00001eb376120	-1.91185	-0.706373	0.215423	1.53762	0.618546	-0.0164767	0.0375248	0.225584
Zm00001eb390760	-1.99312	-0.318112	0.432113	1.4823	0.457458	-0.364071	-0.1262	0.42963
Zm00001eb265760	-1.59621	-0.341566	1.21471	1.05299	-0.706484	0.234374	-0.699286	0.84148
Zm00001eb007270	-1.76359	-0.537825	1.11613	0.946635	-0.584642	0.463972	-0.467265	0.826585
Zm00001eb129150	-1.55664	-0.582568	1.41011	1.17607	-0.667652	0.103083	-0.389895	0.50749
Zm00001eb049940	-1.52482	-0.570422	1.46635	1.0672	-0.49343	-0.207831	-0.476476	0.739427
Zm00001eb121890	-1.61222	-0.354786	1.17206	1.06743	-0.905177	0.0537349	-0.33177	0.91073
Zm00001eb311260	-1.54814	-0.436041	1.22859	1.01831	-1.02476	-0.121147	-0.0122167	0.895414
Zm00001eb214320	-1.22983	-0.378553	1.40993	1.24799	-1.08555	-0.0726002	-0.497617	0.606226
Zm00001eb186540	-1.25615	-0.760891	1.50851	1.14624	-0.854898	-0.047177	-0.360577	0.624945
Zm00001eb211790	-1.37123	-0.536859	1.38678	1.36263	-0.790779	-0.256899	-0.308519	0.514876
Zm00001eb013150	-1.72726	-1.0505	1.24524	0.956233	-0.0887004	-0.0533803	0.0597596	0.658602
Zm00001eb179530	-1.55915	-0.767689	1.29633	1.30669	-0.497799	-0.331181	0.0745089	0.4783
Zm00001eb244780	-1.62816	-0.797234	1.35364	1.25012	-0.461113	-0.102432	0.089961	0.295217
Zm00001eb282930	-1.67301	-0.338737	0.846177	1.28889	-1.01565	-0.035297	0.113092	0.814538
Zm00001eb321870	-1.79407	-0.332547	0.830581	1.19784	-0.987307	0.090273	0.313401	0.681833
Zm00001eb348390	-1.81055	-0.658217	1.00107	0.939456	-0.587887	-0.064406	0.167581	1.01296
Zm00001eb421070	-1.79172	-0.534778	1.08005	0.928325	-0.758185	-0.179788	0.428797	0.827303
Zm00001eb051020	-1.42942	-0.718709	1.19563	1.26641	-0.897821	0.0237618	-0.190767	0.750919
Zm00001eb374270	-1.40053	-0.870232	0.99826	1.37648	-0.702065	-0.273125	-0.035035	0.906248
Zm00001eb003190	-1.50753	-0.964326	1.0704	1.22431	-0.645152	-0.0381615	0.00311533	0.857348
Zm00001eb063680	-1.4263	-0.940193	1.10322	1.3226	-0.735071	-0.100357	0.024889	0.751206
Zm00001eb045910	-1.41248	-0.772989	0.659338	1.50494	-0.853737	-0.207909	0.123404	0.959427
Zm00001eb301150	-1.24202	-0.920216	0.770066	1.25613	-0.980812	-0.309796	0.286657	1.13999
Zm00001eb048770	-1.27102	-0.726259	0.855087	1.30133	-0.906586	-0.544279	0.155955	1.13577
Zm00001eb028160	-1.80182	-0.977774	0.873437	0.676932	-0.315829	0.744542	-0.148264	0.94878
Zm00001eb158320	-1.43063	-0.865624	0.782199	0.923666	-1.11526	0.893374	-0.0223564	0.834624
Zm00001eb282830	-1.3894	-0.955501	0.916091	1.12451	-1.07306	0.704974	0.0375592	0.634815
Zm00001eb057250	-1.73752	-0.480641	0.710403	0.931404	-0.881877	0.849437	-0.284351	0.893147
Zm00001eb398020	-1.48029	-0.85349	0.999526	1.04533	-0.700106	0.783204	-0.554282	0.760101
Zm00001eb006320	-1.39717	-0.761896	0.804385	1.19033	-0.811084	0.582369	-0.618704	1.01177
Zm00001eb045670	-1.38182	-0.884557	0.868542	1.34176	-0.784767	0.550017	-0.484176	0.775
Zm00001eb062230	-1.99186	-0.373237	0.667793	1.06064	-0.674956	0.826533	0.0610433	0.424045
Zm00001eb072750	-1.68059	-0.50496	0.980541	1.09744	-1.03948	0.582588	-0.0140539	0.578515
Zm00001eb186000	-1.70336	-0.542422	1.06047	1.12976	-0.980087	0.582729	0.208037	0.244878
Zm00001eb068480	-1.67059	-0.324329	0.441695	1.64001	-0.899963	0.347928	-0.0673852	0.532633
Zm00001eb217380	-1.94078	-0.388893	0.696682	1.42788	-0.461318	0.106262	-0.0173352	0.577511
Zm00001eb342330	-1.43588	-0.489722	0.977784	1.56163	-0.920998	0.322774	-0.426789	0.411199
Zm00001eb012080	-1.42484	-0.645357	0.766521	1.62787	-0.797085	0.190938	-0.408698	0.690647
Zm00001eb381520	-1.67163	-0.412494	1.10568	1.30238	-0.92082	0.200505	-0.075774	0.472154
Zm00001eb392430	-1.79496	-0.355982	1.07063	1.41006	-0.560986	0.152782	-0.257202	0.335664
Zm00001eb296790	-1.21731	0.480913	1.23668	0.99156	0.0727728	0.218598	-1.6437	-0.139509
Zm00001eb299240	-1.81666	0.235141	1.12908	1.12952	0.115678	0.187859	-1.0215	0.0408884
Zm00001eb348400	-1.87426	0.347672	1.23008	1.1616	-0.11358	0.19862	-0.467614	-0.48252
Zm00001eb035410	-1.59466	0.802908	1.13287	0.984704	-0.0216214	0.365987	-0.957927	-0.712262
Zm00001eb008790	-0.97196	0.256717	1.2591	1.50573	-0.638813	0.213749	-1.23859	-0.385933
Zm00001eb016120	-1.38246	0.369939	1.08713	1.50224	-0.335716	0.134844	-1.1548	-0.221191
Zm00001eb036570	-1.50086	0.159969	1.46015	1.32488	-0.677201	0.0296615	-0.568207	-0.228394
Zm00001eb040100	-1.39298	0.291955	1.45096	1.30864	-0.4676	0.149848	-0.579579	-0.761248
Zm00001eb213810	-1.83942	0.132964	1.68545	0.281991	-0.634283	-0.0552979	-0.0868539	0.515452
Zm00001eb408540	-1.89608	-0.114265	1.68775	0.331082	-0.0129407	-0.0531244	-0.434389	0.491973
Zm00001eb247820	-0.925881	-0.0883761	1.74025	0.645714	-1.00587	0.349021	-1.16379	0.448935
Zm00001eb026030	-1.06391	-0.505722	1.91073	0.98	-0.625564	0.159085	-0.758392	-0.0962264
Zm00001eb433220	-1.20375	1.33294	0.544234	0.765289	-1.62371	0.182294	-0.332362	0.33506
Zm00001eb402550	-1.6487	0.237607	0.553199	1.03774	-1.45744	0.731897	0.14297	0.402724
Zm00001eb009400	-1.32991	0.119073	0.527769	1.41371	-1.4703	0.816515	-0.271471	0.194607
Zm00001eb107900	-0.956896	0.451796	0.89023	1.50912	-1.6632	-0.0784949	0.0383238	-0.19088
Zm00001eb324250	-1.25201	0.246885	1.357	1.32759	-1.29182	-0.287511	0.0244378	-0.124568
Zm00001eb049890	-1.16433	0.337012	1.36855	1.14465	-1.48676	-0.0580823	0.178314	-0.319354
Zm00001eb237570	-1.27382	0.374005	1.06542	1.51829	-1.3007	0.0123994	-0.313895	-0.081709
Zm00001eb255320	-1.26951	0.182572	1.17845	1.50807	-1.1521	-0.119514	-0.549057	0.221096
Zm00001eb016420	-1.73268	0.529353	1.06166	1.14103	-1.0767	0.067762	-0.244816	0.254389
Zm00001eb018180	-1.48726	0.424515	1.30264	0.938754	-1.38849	-0.0442246	-0.0567744	0.310837
Zm00001eb282270	-1.54726	0.328061	1.08299	0.989553	-1.3951	-0.0897814	0.00551421	0.626015
Zm00001eb050910	-1.60707	0.0826689	0.114154	1.71327	-0.745464	-0.466438	0.0830682	0.825815
Zm00001eb269550	-1.72158	0.333929	0.846813	1.1478	-0.737808	-0.494365	-0.360422	0.985625
Zm00001eb396330	-1.86318	0.161647	0.465642	1.2151	-0.918749	0.154467	-0.170048	0.955121
Zm00001eb123060	-1.39948	0.74604	0.447286	1.81006	-0.806108	-0.192107	-0.565858	-0.0398314
Zm00001eb105850	-1.53065	0.462084	0.559875	1.54331	-0.717348	0.461575	-0.988332	0.209483
Zm00001eb230080	-1.79737	0.404224	1.03688	1.26064	-0.525078	-0.0012379	-0.734264	0.356207
Zm00001eb052790	-1.62217	0.601686	0.924415	1.30298	-0.443829	-0.200972	-1.00868	0.446568
Zm00001eb030550	-1.22979	0.0330776	0.900859	1.33566	-1.09869	0.162043	-0.960501	0.857346
Zm00001eb252850	-1.44556	-0.0107745	1.00075	1.36533	-1.05016	-0.0981696	-0.552905	0.791488
Zm00001eb308610	-1.5353	-0.0665828	0.94784	1.51791	-0.646445	-0.0543803	-0.789274	0.626231
Zm00001eb107130	-0.884186	0.101607	1.03391	1.71557	-0.843952	-0.781385	-0.80898	0.467414
Zm00001eb044470	-0.861451	0.375138	0.915666	1.51567	-1.45406	-0.468743	-0.579981	0.557763
Zm00001eb025670	-1.14381	-0.347595	1.68511	1.21901	-1.08392	-0.136558	0.0329255	-0.225155
Zm00001eb110660	-1.08374	-0.534751	1.68676	1.32792	-0.892597	-0.152416	-0.0184052	-0.332765
Zm00001eb013700	-0.932491	-0.261029	1.52844	1.5186	-1.10879	-0.222917	-0.309903	-0.211907
Zm00001eb059840	-1.01734	-0.116038	1.55211	1.4032	-1.18062	-0.357868	-0.0660467	-0.217391
Zm00001eb011730	-1.54945	-0.112287	1.33814	1.4803	-0.724145	-0.0646982	-0.248967	-0.118891
Zm00001eb319510	-1.56425	-0.15424	1.47389	1.24695	-0.858492	-0.0824023	-0.198717	0.137267
Zm00001eb349480	-1.32986	-0.467869	1.66629	1.30999	-0.635418	-0.0725031	-0.245632	-0.224998
Zm00001eb292550	-1.34195	-0.526138	1.53176	1.4046	-0.695233	-0.242939	-0.226787	0.0966825
Zm00001eb017460	-1.25549	-0.648005	1.55795	1.38717	-0.788395	-0.154197	-0.0820784	-0.0169587
Zm00001eb157520	-1.49626	-0.281743	1.69632	1.00682	-0.737575	-0.406765	-0.0594655	0.278671
Zm00001eb042900	-1.30644	-0.239132	1.52321	1.24674	-0.91312	-0.568441	-0.164248	0.421423
Zm00001eb128150	-1.27275	-0.309398	1.6784	1.12764	-0.714636	-0.719296	-0.164833	0.374875
Zm00001eb035390	-0.888396	-0.476237	1.70566	1.3451	-0.951741	-0.433805	-0.401513	0.100938
Zm00001eb039960	-1.02711	-0.366349	1.72383	1.28214	-0.753179	-0.624809	-0.441444	0.206917
Zm00001eb149390	-1.03956	0.0610462	1.4379	1.43444	-1.10218	-0.515394	-0.506795	0.230549
Zm00001eb422820	-1.12286	0.0308922	1.37718	1.57274	-0.967347	-0.565457	-0.335404	0.0102546
Zm00001eb011080	-0.773744	-0.811319	1.37193	1.44733	-1.18452	-0.1301	-0.373822	0.454241
Zm00001eb120610	-0.877109	-0.617979	1.34837	1.47978	-1.15615	-0.0397485	-0.565201	0.428043
Zm00001eb275080	-0.859821	-0.748865	1.45259	1.48919	-0.948528	-0.127774	-0.588394	0.3316
Zm00001eb010140	-1.1902	-0.749892	1.5778	1.20627	-0.947166	0.0410499	-0.265414	0.32755
Zm00001eb144000	-0.97981	-0.702484	1.53934	1.27321	-1.12147	-0.0383918	-0.370074	0.399674
Zm00001eb356430	-1.0055	-0.715177	1.69478	1.09208	-1.08448	-0.114797	-0.260895	0.393988
Zm00001eb064020	-1.04208	-0.504672	1.61921	1.33774	-1.0868	-0.1341	-0.219117	0.0298142
Zm00001eb050530	-0.968154	-0.740934	1.63929	1.35764	-0.932237	-0.0332239	-0.33595	0.0135607
Zm00001eb107990	-0.748042	-0.57938	1.37556	1.33751	-1.33494	-0.268721	-0.413296	0.631313
Zm00001eb211750	-1.00255	-0.363716	1.27736	1.3535	-1.24429	-0.275296	-0.481783	0.736778
Zm00001eb368620	-0.903753	-0.397951	1.16218	1.5141	-1.33778	-0.261223	-0.387094	0.611528
Zm00001eb207430	-0.90984	-0.627244	1.35289	1.36062	-1.02762	-0.37615	-0.547323	0.774667
Zm00001eb208330	-0.991126	-0.563075	1.24238	1.40506	-1.10245	-0.258623	-0.523641	0.791475
Zm00001eb113580	-0.861267	-0.630648	1.24313	1.57182	-1.06942	-0.427427	-0.414625	0.588439
Zm00001eb212200	-1.01634	-0.627012	1.29574	1.45323	-1.07035	-0.471818	-0.181452	0.617993
Zm00001eb368380	-0.9697	-0.233147	1.30572	1.68499	-1.02872	-0.336325	-0.527986	0.10516
Zm00001eb153370	-0.92456	-0.484877	1.23644	1.65269	-1.00773	-0.316576	-0.588635	0.433246
Zm00001eb360740	-1.10205	-0.502216	1.16621	1.69722	-0.929643	-0.272897	-0.448057	0.391434
Zm00001eb283960	-0.812977	-0.455082	1.17164	1.61446	-1.36101	-0.151929	-0.374915	0.369807
Zm00001eb237240	-1.02355	-0.560579	1.2475	1.57105	-1.17061	0.037777	-0.394829	0.293238
Zm00001eb025570	-0.9253	-0.687987	1.23932	1.61649	-1.14791	-0.00271012	-0.361866	0.269964
Zm00001eb080950	-0.814917	-0.543923	1.43079	1.44984	-1.3118	-0.270106	-0.188214	0.248332
Zm00001eb159980	-0.939185	-0.571096	1.1955	1.56067	-1.33921	-0.16035	-0.0674366	0.321109
Zm00001eb164350	-0.869447	-0.635195	1.20136	1.53812	-1.27869	-0.360448	-0.10184	0.50614
Zm00001eb225200	-1.12978	-0.263796	1.44694	1.16524	-1.35575	-0.188745	-0.208399	0.534295
Zm00001eb351870	-1.27645	-0.128678	1.18868	1.18768	-1.43438	-0.104193	-0.104508	0.671844
Zm00001eb305680	-1.24896	0.0176968	1.27485	1.18418	-1.48049	0.170941	-0.265591	0.347376
Zm00001eb015570	-1.08392	-0.257833	1.48674	1.17087	-1.37957	0.100707	-0.381316	0.344321
Zm00001eb124820	-1.34764	-0.4236	0.885472	1.71504	-1.11404	0.116766	0.0126722	0.155323
Zm00001eb060420	-1.19918	-0.445153	0.822303	1.7322	-1.26211	0.042937	0.00517722	0.303831
Zm00001eb001370	-1.1271	-0.372523	1.04542	1.77564	-1.09576	-0.0996178	-0.314533	0.18848
Zm00001eb317020	-1.24582	-0.541898	1.03607	1.63484	-1.0542	0.144702	-0.358014	0.384328
Zm00001eb361500	-1.08343	-0.623153	0.967657	1.74531	-1.11316	0.0501845	-0.297404	0.353989
Zm00001eb034870	-1.21075	-0.216768	1.04477	1.57671	-1.33406	0.136908	-0.234068	0.237258
Zm00001eb023780	-1.27153	-0.159152	1.14469	1.41817	-1.32488	0.253238	-0.3582	0.297671
Zm00001eb066010	-1.2549	-0.560757	0.910056	1.57227	-1.16735	0.389904	-0.32517	0.435949
Zm00001eb015630	-1.32378	-0.445096	1.02143	1.35782	-1.25255	0.379613	-0.324254	0.586819
Zm00001eb157260	-1.38844	-0.559221	1.072	1.70912	-0.22106	0.351663	-0.320808	-0.643256
Zm00001eb319250	-1.37926	-0.177686	1.14235	1.7617	-0.314046	0.0220828	-0.498169	-0.556977
Zm00001eb349780	-1.39575	-0.522724	1.39025	1.39483	-0.356382	0.496113	-0.605192	-0.40114
Zm00001eb004200	-1.2296	-0.507186	1.37243	1.65739	-0.364325	-0.00618121	-0.606217	-0.316312
Zm00001eb004780	-1.03828	-0.832505	1.39774	1.66882	-0.332594	0.008144	-0.433895	-0.43742
Zm00001eb043360	-1.43105	-0.294739	1.28992	1.52947	-0.656522	0.304031	-0.191674	-0.549429
Zm00001eb291260	-1.442	-0.261122	1.01875	1.63651	-0.892598	0.357291	0.0417732	-0.458601
Zm00001eb086860	-1.04685	-0.684536	0.909024	1.85903	-0.921901	0.405719	-0.300395	-0.220096
Zm00001eb225390	-1.11854	-0.595798	1.27773	1.51995	-1.00437	0.514016	-0.26295	-0.330042
Zm00001eb421470	-0.99599	-0.639212	1.24415	1.63303	-0.981785	0.419491	-0.423042	-0.256645
Zm00001eb044780	-0.910361	-0.580209	1.18827	1.80193	-0.740822	0.281983	-0.466876	-0.57391
Zm00001eb062220	-1.06097	-0.829437	1.24863	1.61278	-0.607189	0.431234	-0.11863	-0.67642
Zm00001eb114130	-0.908331	-0.522181	1.29681	1.82547	-0.781186	-0.276893	-0.332804	-0.300883
Zm00001eb139980	-1.1917	-0.375497	1.57915	1.51698	-0.572677	-0.382178	-0.337717	-0.236356
Zm00001eb355660	-1.2601	-0.439103	1.28562	1.70892	-0.605827	-0.487273	-0.204129	0.00189463
Zm00001eb079310	-1.30723	-0.597715	1.32373	1.54396	-0.708078	0.180692	-0.508376	0.0730178
Zm00001eb003480	-1.41072	-0.550159	1.32798	1.53029	-0.605122	0.0637385	-0.468059	0.11205
Zm00001eb112180	-1.43804	-0.301512	1.1351	1.58562	-0.887099	0.0932943	-0.429294	0.241926
Zm00001eb145550	-1.43434	-0.441792	1.25077	1.44782	-0.861101	0.312032	-0.461227	0.187827
Zm00001eb190960	-1.27489	-0.486502	1.27945	1.53313	-0.961288	0.110557	-0.411768	0.211315
Zm00001eb098620	-1.03807	-0.525329	1.20718	1.54995	-1.00363	0.351056	-0.775483	0.234316
Zm00001eb212260	-0.935785	-0.568971	1.32951	1.55008	-1.17293	0.221959	-0.452091	0.0282198
Zm00001eb386220	-1.03945	-0.61617	1.35082	1.53703	-1.10799	0.222201	-0.261732	-0.0847177
Zm00001eb218170	-0.944678	-0.33767	1.58369	1.14419	-1.18527	0.446482	-0.754847	0.0481075
Zm00001eb395390	-1.19557	-0.0642147	1.31603	1.40924	-1.14641	0.339937	-0.647014	-0.0119949
Zm00001eb401120	-0.969703	-0.158178	1.44526	1.47294	-1.08745	0.131043	-0.755274	-0.0786307
Zm00001eb261670	-1.00538	-0.0135752	1.13867	1.56302	-1.38365	0.35132	-0.324797	-0.325615
Zm00001eb168730	-0.649578	-0.335522	1.37372	1.65644	-1.21271	-0.0186662	-0.53435	-0.279334
Zm00001eb036910	-0.731941	-0.288086	1.19952	1.66883	-1.40637	0.120664	-0.339354	-0.223252
Zm00001eb138000	-1.38452	-0.176039	1.15953	1.36015	-1.32298	0.325852	0.0335505	0.00444641
Zm00001eb197070	-1.28324	-0.434481	1.00307	1.434	-1.37261	0.4249	0.189512	0.038847
Zm00001eb019860	-1.14704	-0.465609	1.42647	1.20129	-1.36714	0.110844	0.319534	-0.078347
Zm00001eb122320	-1.34178	-0.658823	1.25817	1.24588	-1.16082	0.321483	0.416027	-0.0801379
Zm00001eb248950	-1.20173	-0.758023	1.35321	1.34437	-1.13295	0.138371	0.187768	0.0689719
Zm00001eb420450	-1.30829	-0.112973	1.33826	1.08635	-1.28326	0.742075	-0.242995	-0.219175
Zm00001eb003030	-1.53043	-0.676555	1.41936	1.08457	-0.865	0.508629	0.045406	0.0140114
Zm00001eb171740	-1.06186	-0.852497	1.44104	1.28831	-1.06893	0.481723	-0.180052	-0.0477226
Zm00001eb272650	-1.38984	-0.713697	1.31912	1.44863	-0.81475	0.20474	-0.108276	0.0540731
Zm00001eb295310	-1.27058	-0.789868	1.47938	1.28126	-0.846174	0.279554	-0.320223	0.186658
Zm00001eb148570	-1.14321	-0.673521	1.73709	1.10771	-0.893611	0.279474	-0.334726	-0.0792005
Zm00001eb349390	-1.24793	-0.515872	1.67245	1.13436	-0.975083	0.155248	-0.327129	0.103956
Zm00001eb253830	-1.10612	-0.456639	1.3964	1.37002	-1.28273	0.183621	-0.220437	0.115884
Zm00001eb046740	-1.1441	-0.509617	1.50034	1.26356	-1.23338	0.0540706	-0.134531	0.203654
Zm00001eb224720	-1.34553	-0.417505	1.44985	1.13719	-1.20933	0.247109	-0.13933	0.277545
Zm00001eb337270	-1.24867	-0.481851	1.58323	1.10162	-1.15683	-0.0059551	-0.149187	0.357639
Zm00001eb195230	-0.400541	-0.955771	0.713424	1.64013	-1.43748	-0.206695	-0.128612	0.775538
Zm00001eb018000	-0.52712	-0.86787	0.981851	1.49925	-1.60507	0.00411484	0.101954	0.41289
Zm00001eb062720	-0.529464	-0.973366	0.859608	1.73466	-1.39548	-0.0627216	0.130095	0.23667
Zm00001eb156520	-0.627378	-0.224548	0.988391	1.68035	-1.54616	-0.424589	-0.216937	0.370873
Zm00001eb024460	-0.233209	-0.312576	1.1281	1.60105	-1.59765	-0.599511	-0.216666	0.230462
Zm00001eb317940	-0.455449	-0.65155	1.20386	1.54468	-1.54518	0.010123	-0.317203	0.210714
Zm00001eb037740	-0.745318	-0.253174	1.21554	1.33459	-1.67665	-0.0520843	-0.29367	0.470767
Zm00001eb121420	-0.624427	-0.182174	0.924171	1.80609	-1.49521	-0.384997	0.173221	-0.216678
Zm00001eb057440	-0.713631	-0.167367	0.472161	2.05876	-1.1968	-0.711489	0.250354	0.00801701
Zm00001eb233500	-0.659358	0.0479116	0.500083	1.96277	-1.4493	0.312319	-0.417101	-0.297328
Zm00001eb027840	-0.797152	-0.423724	0.951725	1.87593	-1.30514	0.0174457	-0.212149	-0.106937
Zm00001eb030190	-0.595256	-0.39774	0.826391	1.83454	-1.51131	0.256635	-0.16348	-0.249779
Zm00001eb204180	-1.25114	-0.5905	0.93311	1.92655	-0.627403	-0.295071	0.0481346	-0.143679
Zm00001eb337550	-1.50605	-0.702798	0.708294	1.91459	-0.174493	-0.0646782	-0.188977	0.0141066
Zm00001eb363840	-1.05019	-1.08082	0.618258	1.91962	-0.687317	0.0102261	-0.141232	0.411458
Zm00001eb150790	-0.844923	-0.730094	0.430509	1.98274	-1.22973	-0.0848012	0.195635	0.280655
Zm00001eb218080	-0.814181	-0.772599	0.696863	2.04809	-1.01889	-0.0882364	-0.105123	0.0540721
Zm00001eb266760	-0.922436	-0.196193	0.329517	2.21763	-0.840909	-0.235755	-0.536167	0.184314
Zm00001eb272280	-0.873322	-0.445354	0.562346	2.18624	-0.783592	-0.259289	-0.499252	0.112224
Zm00001eb057770	-0.962294	-0.462686	0.778612	1.97186	-0.908773	0.274869	-0.681099	-0.010493
Zm00001eb268840	-1.19297	-0.230933	0.518601	1.93343	-1.07487	0.387403	-0.446849	0.106184
Zm00001eb356720	-0.982049	-0.40158	0.437513	2.01237	-1.04992	0.26993	-0.599801	0.31354
Zm00001eb043480	-0.780439	-1.17802	0.593776	1.9792	-0.514218	-0.521451	-0.0221817	0.443335
Zm00001eb018660	-0.810754	-0.866946	0.857832	1.88055	-0.91716	-0.59845	0.138169	0.316764
Zm00001eb341910	-1.01707	-0.988391	0.963441	1.72833	-0.658169	-0.568888	-0.0214185	0.562162
Zm00001eb298290	-0.413667	-0.720348	0.721012	2.0109	-1.00289	-0.81413	-0.0544348	0.273554
Zm00001eb152480	-0.794495	-0.794495	1.22684	1.7086	-0.794495	-0.794495	0.018188	0.224355
Zm00001eb076070	-0.513324	-0.949389	0.902648	1.91351	-0.951367	-0.612844	-0.0619108	0.272677
Zm00001eb245580	-0.458624	-1.02894	1.1334	1.70418	-0.995982	-0.69293	0.0901832	0.248709
Zm00001eb007060	-1.01401	-0.913579	1.39989	1.47474	-0.642744	-0.41059	-0.402502	0.508791
Zm00001eb067610	-0.954867	-1.07692	1.35728	1.46165	-0.52337	-0.362054	-0.47047	0.568747
Zm00001eb193570	-0.906045	-1.13626	1.34877	1.57285	-0.655374	0.213216	-0.329138	-0.10802
Zm00001eb015120	-0.81386	-1.02013	1.40296	1.61487	-0.815455	-0.0430571	-0.138931	-0.186398
Zm00001eb255370	-0.608085	-1.12935	1.1355	1.80586	-0.780226	0.00720436	-0.442024	0.0111174
Zm00001eb344290	-0.833935	-0.84931	1.32832	1.6239	-0.975733	0.149283	-0.455232	0.0127063
Zm00001eb379530	-0.807183	-0.89624	1.21382	1.73193	-1.00922	-0.0931657	-0.202803	0.0628659
Zm00001eb018640	-0.890578	-0.870606	1.27364	1.63718	-0.965583	-0.0535116	-0.383594	0.253051
Zm00001eb054290	-0.897362	-1.00978	1.03215	1.7617	-0.896153	0.0351079	-0.330247	0.304571
Zm00001eb007920	-0.707818	-1.05486	1.00765	1.63051	-1.06166	0.295737	-0.550633	0.441075
Zm00001eb038190	-0.823487	-0.939209	1.11043	1.67585	-0.92081	0.319081	-0.634935	0.213089
Zm00001eb182740	-0.825495	-0.688378	0.913046	1.74548	-1.21765	0.0953783	-0.497148	0.474766
Zm00001eb260630	-0.789265	-0.74838	1.01486	1.83702	-0.890634	-0.111005	-0.684502	0.371906
Zm00001eb237090	-0.398047	-1.17501	0.923945	1.82667	-1.09377	-0.207961	-0.0456132	0.16979
Zm00001eb122610	-0.802478	-1.14037	1.17026	1.5804	-1.04818	-0.129567	0.137341	0.232587
Zm00001eb328410	-0.837331	-1.10469	1.21122	1.61758	-0.981035	-0.101503	0.0588097	0.136953
Zm00001eb023590	-0.982202	-0.972387	1.13995	1.7029	-0.918854	-0.159013	0.132429	0.0571774
Zm00001eb152540	-0.853154	-0.966101	1.00124	1.84089	-0.967381	-0.0613798	0.0654897	-0.0595999
Zm00001eb054410	-0.228689	-0.716451	1.2478	1.69886	-0.311147	-1.29577	0.0649912	-0.459592
Zm00001eb370530	0.188181	-0.634148	1.469	1.53323	-0.867572	-1.00711	-0.505828	-0.175745
Zm00001eb406320	-0.288176	-0.996409	1.26369	1.76798	-0.551803	-0.770634	-0.538604	0.113951
Zm00001eb031930	0.113504	-0.757753	1.10689	1.91377	-0.436922	-0.780789	-0.742708	-0.415993
Zm00001eb058260	-0.824103	-0.27568	1.388	1.71658	-0.585466	-0.961131	-0.220644	-0.237557
Zm00001eb212530	-0.658612	-0.327243	1.5171	1.67932	-0.721198	-0.723731	-0.396777	-0.368867
Zm00001eb350170	-0.565561	-0.361231	1.72861	1.46628	-0.739878	-0.739878	-0.448857	-0.339492
Zm00001eb078800	-0.649828	-0.355395	1.42739	1.50331	-1.10716	-0.821022	-0.355132	0.357834
Zm00001eb396430	-0.282503	-0.220797	1.16762	1.77393	-1.00935	-1.05891	-0.461335	0.0913501
Zm00001eb030420	-0.279332	-0.363391	1.5236	1.42617	-0.981274	-1.14071	-0.369431	0.184371
Zm00001eb048840	-0.254349	-0.475479	1.46724	1.46806	-1.34047	-0.0258227	-0.774259	-0.0649191
Zm00001eb182000	-0.192356	-0.775186	1.77382	1.30055	-0.955962	-0.466643	-0.623633	-0.0605925
Zm00001eb117050	-0.428063	-0.881431	1.74403	1.25844	-1.01199	-0.487096	-0.356135	0.162256
Zm00001eb203600	-0.51794	-0.954864	1.65613	1.44857	-0.731746	-0.557386	-0.363701	0.020938
Zm00001eb325060	-0.616631	-0.829381	1.6671	1.42145	-0.939712	-0.355671	-0.35011	0.00295476
Zm00001eb404310	-0.504872	-0.552692	1.34298	1.42555	-1.37868	-0.757085	0.353229	0.0715721
Zm00001eb114370	-0.603293	-0.670686	1.27711	1.53853	-1.25681	-0.695881	0.0643987	0.346633
Zm00001eb124120	-0.624011	-0.47766	1.25729	1.45435	-1.47286	-0.617718	0.139872	0.340738
Zm00001eb050350	-0.755271	-0.327054	1.47771	1.53364	-1.08283	-0.781258	-0.00154092	-0.0634039
Zm00001eb148290	-0.809492	-0.431705	1.26146	1.68083	-1.22661	-0.412423	0.149694	-0.211749
Zm00001eb033550	-0.956245	-0.287779	1.45986	1.41097	-1.27786	-0.462015	0.174809	-0.0617438
Zm00001eb301050	-0.826119	-0.520518	1.37	1.42334	-1.32974	-0.534606	0.244813	0.172833
Zm00001eb012760	-0.151548	-0.638609	1.46615	1.5452	-1.25559	-0.44201	-0.0138088	-0.509785
Zm00001eb008170	-0.33509	-0.774876	1.16855	1.78256	-1.2153	-0.20231	0.0496441	-0.473176
Zm00001eb060190	-0.433981	-0.756463	1.41455	1.56102	-1.2592	-0.159271	0.0651914	-0.431852
Zm00001eb119900	-0.516814	-0.439047	1.52427	1.56007	-1.22736	-0.350296	-0.242934	-0.307884
Zm00001eb192670	-0.402918	-0.543934	1.69485	1.37675	-1.18765	-0.519303	-0.265344	-0.152452
Zm00001eb171110	-0.650351	-0.64924	1.5788	1.33794	-1.34483	0.0119487	-0.251114	-0.0331496
Zm00001eb222650	-0.570536	-0.837067	1.74745	1.27802	-1.08108	-0.12839	-0.299778	-0.108625
Zm00001eb009100	-0.616472	-0.636531	1.75287	1.35088	-1.0458	-0.284442	-0.199741	-0.320762
Zm00001eb146180	-0.676494	-0.77278	1.41028	1.66294	-0.977278	-0.29207	-0.386657	0.0320592
Zm00001eb347630	-0.814144	-0.814144	1.45053	1.61036	-0.814144	-0.532431	-0.159258	0.0732282
Zm00001eb013890	-0.646962	-0.778511	1.38982	1.69057	-0.915203	-0.573845	-0.133408	-0.0324592
Zm00001eb067580	-0.408649	-0.942467	1.35853	1.58361	-1.22247	-0.281168	-0.127366	0.0399744
Zm00001eb422480	-0.790441	-0.980474	1.44056	1.56377	-0.893056	-0.307872	-0.00175817	-0.0307287
Zm00001eb024920	-0.703643	-1.10525	1.4151	1.47501	-1.0334	-0.169553	0.0377516	0.083974
Zm00001eb049930	-0.642411	-1.01329	1.40152	1.55696	-1.05715	-0.197022	-0.10975	0.0611459
Zm00001eb275970	-0.653635	-0.548562	2.17697	0.808601	-0.610785	-0.291236	-0.313138	-0.568216
Zm00001eb376730	-1.05927	-0.351135	2.13792	0.613879	-0.449716	-0.012239	-0.109591	-0.769849
Zm00001eb394870	-1.01324	-0.654949	1.97244	0.917031	-0.517319	0.222043	-0.279641	-0.646364
Zm00001eb057490	-0.940686	-0.592134	1.76232	1.33878	-0.229592	-0.107049	-0.467939	-0.763701
Zm00001eb347490	-0.949212	-0.605442	1.66978	1.40012	0.000731499	-0.317621	-0.311966	-0.886399
Zm00001eb384620	-0.934075	-0.565216	1.88434	1.18839	-0.538344	-0.206224	-0.123604	-0.705266
Zm00001eb131630	-0.792393	-0.543706	1.89539	1.06685	-0.459598	-0.346813	0.172508	-0.992243
Zm00001eb221920	-1.10248	-0.534877	1.69008	1.25452	-0.369144	-0.261981	0.22532	-0.901437
Zm00001eb100180	-0.908565	-0.668217	2.04475	0.981218	-0.208112	-0.528943	-0.417538	-0.29459
Zm00001eb215820	-0.878534	-0.461725	1.97029	1.11176	-0.320852	-0.690815	-0.523537	-0.206587
Zm00001eb155010	-0.417135	-0.725269	1.95375	1.15026	-0.454412	-0.859188	-0.273473	-0.374532
Zm00001eb281450	-0.395767	-0.541159	1.94694	1.21546	-0.549656	-0.520798	-0.432205	-0.722812
Zm00001eb028510	-0.623503	-0.0346519	1.87535	1.23492	-0.768459	-0.413686	-0.636147	-0.633822
Zm00001eb035370	-0.836022	0.185703	1.67493	1.38674	-0.813776	-0.474531	-0.461258	-0.661789
Zm00001eb394080	-0.692597	0.0716078	1.77798	1.29267	-0.772146	-0.396875	-0.406654	-0.873993
Zm00001eb128590	-0.586031	0.173189	1.97391	0.973002	-0.551767	-0.874746	-0.329567	-0.777992
Zm00001eb382150	-0.682684	0.0442713	2.01427	0.99785	-0.453659	-0.494006	-0.634491	-0.791555
Zm00001eb049580	-0.95933	0.0231576	2.05076	0.820184	-0.402169	-0.686465	-0.747007	-0.0991334
Zm00001eb070750	-1.0135	-0.221537	1.73795	1.38705	-0.534545	-0.649258	-0.459744	-0.24642
Zm00001eb233520	-0.898727	-0.149011	1.73483	1.41685	-0.580025	-0.434097	-0.675814	-0.414005
Zm00001eb041290	-0.630217	-0.00793939	1.90182	1.15156	-0.926321	-0.694706	-0.354223	-0.439978
Zm00001eb186120	-0.9424	-0.251445	1.97561	1.05626	-0.757443	-0.571055	-0.266593	-0.242941
Zm00001eb377450	-0.931961	-0.192255	2.00779	0.970641	-0.785011	-0.618446	-0.32741	-0.123345
Zm00001eb228270	-1.03652	-0.703032	1.46635	1.36136	-0.642068	-0.740264	0.607726	-0.313558
Zm00001eb270050	-0.889477	-0.624441	1.63402	1.41276	-0.761688	-0.546218	0.240487	-0.465442
Zm00001eb014780	-0.93461	-0.696436	1.59406	1.40418	-0.450431	-0.721765	0.341758	-0.536754
Zm00001eb381400	-0.609725	-0.644861	1.43354	1.60198	-0.622488	-0.81385	0.318504	-0.663106
Zm00001eb143110	-0.763283	-0.769414	1.40156	1.57008	-0.95457	-0.42957	0.359031	-0.41383
Zm00001eb042890	-0.768989	-0.77168	1.26138	1.70446	-0.817916	-0.621848	0.368638	-0.354041
Zm00001eb380890	-0.65302	-0.802301	1.37786	1.49272	-0.802301	-0.802301	0.593608	-0.404263
Zm00001eb000590	-0.534223	-0.83958	1.56153	1.45687	-0.844924	-0.755492	0.263613	-0.307786
Zm00001eb371300	-0.673584	-1.07412	1.59581	1.24071	-0.440134	-1.01997	0.143275	0.228015
Zm00001eb017810	-0.643595	-1.0269	1.38324	1.55653	-0.341793	-0.97594	-0.225425	0.273882
Zm00001eb006660	-0.822356	-0.558927	1.6129	1.31997	-0.720599	-1.05833	0.148207	0.0791367
Zm00001eb213550	-0.795434	-0.695593	1.64658	1.33443	-0.417961	-1.09467	-0.0841792	0.106828
Zm00001eb058270	-0.781003	-0.453862	1.69174	1.3463	-0.656858	-0.934537	-0.407789	0.196008
Zm00001eb286040	-0.534099	-0.760613	1.68914	1.44825	-0.577758	-0.837034	-0.386608	-0.0412742
Zm00001eb060830	-0.604042	-0.518734	1.69873	1.4524	-0.740523	-0.852514	-0.240104	-0.195209
Zm00001eb343120	-1.38797	-0.0877474	1.75267	0.780733	-0.587195	-0.947332	0.357851	0.118994
Zm00001eb000860	-1.17682	-0.308442	1.52793	1.24798	-0.388386	-1.16492	0.338158	-0.0754908
Zm00001eb038490	-0.736101	-0.344244	1.7142	1.00253	-0.765287	-1.30507	0.297751	0.13622
Zm00001eb052910	-0.866464	-0.328083	1.84631	0.886846	-0.636439	-1.17905	0.375815	-0.0989286
Zm00001eb055800	-1.02652	-0.549444	1.88995	0.608481	-0.758969	-0.917308	0.394263	0.359546
Zm00001eb028280	-0.783465	-0.511475	1.97651	0.73353	-0.717683	-1.04566	0.247592	0.100645
Zm00001eb033230	-0.946947	-0.562019	1.97842	0.686986	-0.673369	-0.922602	0.211782	0.227752
Zm00001eb232240	-1.22353	-0.365783	1.79256	1.08696	-0.440212	-0.646231	0.311798	-0.515562
Zm00001eb343580	-1.18311	-0.572556	1.58803	1.36985	-0.677506	-0.561908	0.240706	-0.203499
Zm00001eb018010	-1.26032	-0.494576	1.67207	1.31902	-0.574453	-0.36807	0.100918	-0.394591
Zm00001eb373420	-1.53575	-0.239308	1.52787	1.1111	-0.751514	-0.555891	0.368594	0.0749014
Zm00001eb400420	-1.60502	-0.414674	1.53012	1.12438	-0.629905	-0.372664	0.330797	0.0369738
Zm00001eb260510	-1.46498	-0.475319	1.63401	1.24712	-0.52492	-0.350028	-0.0672513	0.0013681
Zm00001eb019630	-1.52183	-0.364844	1.66749	1.08193	-0.412581	-0.638227	0.141986	0.0460694
Zm00001eb248240	-1.07841	-0.534759	1.74043	1.15251	-0.871294	-0.637395	0.0824658	0.146449
Zm00001eb175850	-1.17328	-0.526799	1.91648	0.907886	-0.752725	-0.518013	0.112587	0.033858
Zm00001eb218310	-1.0955	-0.600359	1.87115	1.01863	-0.704036	-0.62098	0.138902	-0.00780357
Zm00001eb049840	-1.04726	-0.666994	1.79201	1.06391	-0.535955	-0.867702	0.273631	-0.0116402
Zm00001eb280900	-0.848137	-0.749643	1.81495	1.03624	-0.701434	-0.884775	0.268026	0.064776
Zm00001eb241330	-0.753885	-0.592532	1.99173	0.984312	-0.753885	-0.753885	-0.0434732	-0.0783772
Zm00001eb034090	-0.951866	-0.509885	1.91314	1.02902	-0.563547	-0.847082	0.161844	-0.231625
Zm00001eb386990	-0.911093	-0.423436	1.85718	1.10488	-0.809338	-0.792281	0.124256	-0.150169
Zm00001eb211330	-1.05731	-0.983554	1.83742	0.840691	-0.635596	-0.515114	0.380591	0.132872
Zm00001eb377290	-1.1785	-0.985801	1.83023	0.923464	-0.333648	-0.509406	0.256871	-0.00320422
Zm00001eb234170	-1.1126	-0.877188	1.6404	1.33553	-0.597175	-0.306822	0.137766	-0.219908
Zm00001eb038420	-1.22138	-0.926794	1.67162	1.14277	-0.581533	-0.368524	0.273787	0.0100627
Zm00001eb229010	-0.888854	-0.947935	1.8379	1.15743	-0.385015	-0.6011	0.100073	-0.272502
Zm00001eb057410	-1.03657	-0.819987	1.90975	1.05649	-0.353292	-0.485452	0.0797604	-0.350697
Zm00001eb199550	-1.0643	-0.698316	1.93659	0.99931	-0.473886	-0.581907	0.11521	-0.232705
Zm00001eb060630	-0.883669	-0.0492302	1.21772	0.457514	-0.862091	1.31853	0.214339	-1.41311
Zm00001eb429860	-1.50222	-0.353737	0.93371	0.944141	-0.796639	0.929621	0.74237	-0.897252
Zm00001eb334600	-0.592829	0.0191965	1.54224	0.184307	-1.72644	0.574945	0.679196	-0.680626
Zm00001eb086920	-0.773448	-0.790983	1.76747	0.262091	-1.40309	0.645778	0.424568	-0.132395
Zm00001eb102540	-1.09031	-0.264708	1.62961	0.0551636	-1.44679	0.377603	0.905118	-0.165681
Zm00001eb195280	-1.16771	-0.827449	1.4794	0.871179	-0.785168	0.586284	0.639976	-0.796513
Zm00001eb375210	-1.21402	-0.924411	1.7503	0.827104	-0.746929	0.202055	0.452723	-0.346816
Zm00001eb035650	-1.18256	-0.558395	1.7729	0.887275	-0.659045	-0.00310355	0.539268	-0.796337
Zm00001eb060020	-1.26902	-0.321669	1.74525	0.805983	-1.08813	0.29844	0.303762	-0.474617
Zm00001eb097400	-1.13138	-0.319219	1.81741	0.604416	-1.06373	0.156932	0.596889	-0.66132
Zm00001eb284350	-1.14987	-0.410402	1.47323	0.734263	-1.33373	0.0896317	0.944509	-0.347627
Zm00001eb121590	-1.26268	-0.464741	1.56407	1.03567	-1.15556	0.085591	0.491598	-0.293951
Zm00001eb278150	-1.10705	-0.474064	1.70231	0.960656	-1.04445	-0.114117	0.596086	-0.519373
Zm00001eb389450	-0.863713	-0.832864	1.50887	1.32966	-0.841444	0.0847128	0.409976	-0.795204
Zm00001eb187130	-1.06129	-0.164042	1.57406	1.08254	-1.11499	0.0495558	0.482151	-0.84798
Zm00001eb050840	-0.666046	-0.450407	1.62883	1.24444	-1.10754	-0.0121005	0.282251	-0.919426
Zm00001eb387590	-0.792005	-0.482702	1.50208	1.20392	-1.27471	0.0389838	0.530111	-0.725678
Zm00001eb026800	-1.03837	-0.210854	1.66803	1.23954	-1.0562	0.192526	-0.184985	-0.609689
Zm00001eb037750	-1.08918	-0.329262	1.8718	0.923534	-1.08918	0.188049	-0.154605	-0.321149
Zm00001eb096170	-1.00504	-0.551987	1.93198	1.00178	-0.833973	0.109574	-0.20612	-0.446212
Zm00001eb202520	-0.869793	-0.616325	1.77744	1.19545	-1.02611	0.118015	-0.146227	-0.432447
Zm00001eb028990	-0.891842	-0.61477	1.7998	1.16982	-1.02024	0.0401055	-0.0684354	-0.414438
Zm00001eb240700	-1.20518	-0.679843	1.42325	1.21573	-0.933567	0.563884	0.20685	-0.591116
Zm00001eb273260	-1.2188	-0.480911	1.49052	1.14476	-1.19874	0.404491	0.194446	-0.335773
Zm00001eb051750	-1.06661	-0.482208	1.48778	1.32324	-1.15584	0.0682447	0.30609	-0.480694
Zm00001eb090200	-1.726	0.333544	1.83612	0.0673572	-0.295348	-0.53059	0.397708	-0.0827936
Zm00001eb021820	-1.11718	0.363545	1.78135	0.684105	-0.971717	-0.676534	0.504214	-0.567784
Zm00001eb235470	-1.5123	0.32765	1.64478	0.806545	-0.817557	-0.503457	0.431178	-0.376839
Zm00001eb091000	-0.984166	0.0570786	1.99951	0.481522	-0.959327	-0.830112	0.401577	-0.166087
Zm00001eb421490	-1.05401	0.161178	1.85495	0.44859	-1.07819	-0.7699	0.648886	-0.211512
Zm00001eb339080	-1.10979	0.0110621	2.01428	0.620508	-0.710244	-0.89841	0.112707	-0.0401134
Zm00001eb368490	-1.05902	0.00986276	1.98482	0.793777	-0.788291	-0.705891	0.16648	-0.401741
Zm00001eb195840	-0.890465	0.740608	1.95868	0.224689	-0.844912	-0.521246	0.197081	-0.864434
Zm00001eb016950	-0.853837	0.779056	1.94333	0.0526403	-0.965354	-0.76384	0.3229	-0.514893
Zm00001eb359460	-0.899952	0.436335	2.05159	0.458819	-1.12718	-0.302271	-0.19096	-0.426375
Zm00001eb033680	-0.742379	0.184112	2.11426	0.519018	-1.15287	-0.451945	-0.109378	-0.360812
Zm00001eb000540	-0.677714	0.354589	2.00384	0.646854	-1.07558	-0.827639	-0.0552338	-0.369115
Zm00001eb002460	-0.953672	0.521889	1.86263	0.503027	-1.2399	-0.633695	0.248236	-0.308515
Zm00001eb378420	-1.22994	0.224799	1.94678	0.289838	-0.597543	0.163168	0.257718	-1.05482
Zm00001eb289850	-0.812428	-0.060476	2.21945	0.428228	-0.162266	-0.654262	-0.0832437	-0.875005
Zm00001eb034100	-0.673011	-0.0229577	2.2386	-0.00762203	-0.417516	-0.533958	0.381073	-0.964612
Zm00001eb274650	-2.01324	-0.299612	1.36166	0.839194	-0.422527	0.218204	0.264374	0.051939
Zm00001eb051470	-1.76145	0.0612267	1.64375	0.563813	-0.852826	-0.148894	0.279302	0.215078
Zm00001eb342490	-1.76995	0.312555	1.5405	0.860215	-0.802898	-0.103286	-0.034133	-0.00300352
Zm00001eb033480	-1.71621	0.119277	1.45176	0.829596	-1.07194	0.180169	0.247769	-0.0404155
Zm00001eb298620	-1.61501	0.0647959	1.36663	0.688937	-1.0836	0.0992437	0.850431	-0.37143
Zm00001eb067200	-1.63668	-0.581176	1.45435	0.645198	-0.977483	0.308567	0.607559	0.179669
Zm00001eb058010	-1.91323	-0.313307	1.40713	0.572319	-0.742471	0.243592	0.522929	0.223039
Zm00001eb101500	-1.73066	-0.0927011	1.12263	1.04156	-1.13561	0.207427	0.563822	0.0235404
Zm00001eb385580	-1.78889	-0.294397	1.35647	0.962835	-0.860921	0.0101539	0.396551	0.218197
Zm00001eb130690	-1.54716	-0.351729	1.83522	0.456923	0.408643	0.271184	-0.325026	-0.748052
Zm00001eb256690	-1.77852	-0.354791	1.76454	0.404501	0.0388124	0.402326	0.041495	-0.51836
Zm00001eb052120	-1.12368	-0.230436	2.18813	-0.0190171	-0.249482	0.414908	-0.189405	-0.791014
Zm00001eb257270	-1.46682	-0.0687379	2.11815	-0.0175239	-0.375496	0.304622	-0.268449	-0.225746
Zm00001eb269270	-1.26077	-0.215444	2.0919	0.15523	-0.582781	0.570711	-0.452305	-0.306539
Zm00001eb348480	-1.33545	-0.663611	1.66301	1.28067	-0.375561	0.0303699	-0.143425	-0.455996
Zm00001eb368280	-1.30384	-0.647457	1.83656	1.10226	-0.16041	-0.354665	-0.114247	-0.358202
Zm00001eb220920	-1.60569	-0.28613	1.79454	0.812386	-0.111087	-0.0197368	0.0794071	-0.66369
Zm00001eb303680	-1.48888	-0.320402	1.56194	1.21176	0.076571	-0.169928	-0.0121804	-0.858879
Zm00001eb002430	-1.6583	-0.321471	1.70607	0.901052	0.123047	0.0833471	-0.581902	-0.251839
Zm00001eb281060	-1.22774	-0.120389	1.69305	1.26073	0.0239381	-0.293008	-0.522228	-0.814353
Zm00001eb028710	-1.46138	-0.0550965	1.75422	1.01758	-0.101878	0.0335165	-0.465743	-0.721215
Zm00001eb057120	-1.57675	0.5887	1.69597	0.730328	-0.607813	-0.052448	-0.592425	-0.185569
Zm00001eb236880	-1.13903	0.155435	1.86856	1.0094	-0.919102	-0.270057	-0.381936	-0.323261
Zm00001eb375430	-1.23628	-0.147619	1.97105	0.954999	-0.505512	-0.254833	-0.275401	-0.506407
Zm00001eb232670	-1.19588	0.145935	2.15731	0.446921	-0.522229	-0.132973	-0.437332	-0.461753
Zm00001eb379550	-1.46781	0.303685	1.80603	0.862184	-0.372332	-0.124996	-0.294623	-0.712145
Zm00001eb049240	-0.730866	-0.315558	2.36348	-0.108403	-0.695446	-0.205665	0.158651	-0.466198
Zm00001eb233910	-0.901723	-0.168147	2.29535	-0.398454	-0.55262	-0.599284	0.245867	0.0790105
Zm00001eb407750	-0.761843	-0.277165	2.13246	-0.140805	-1.24142	-0.151051	-0.0197834	0.459604
Zm00001eb021240	-0.0564444	-0.465974	2.25108	-0.430998	-1.23104	0.048175	-0.0242385	-0.0905562
Zm00001eb207940	0.0102684	-1.26034	2.12511	0.503193	-0.459993	-0.525971	6.30123e-05	-0.392331
Zm00001eb282230	-0.196759	-1.12517	2.09986	0.693785	0.0321301	-0.652457	-0.513275	-0.338114
Zm00001eb139840	-0.789541	-0.380941	2.02856	0.494383	-0.342029	-1.14553	-0.398118	0.533218
Zm00001eb281510	-0.800828	-0.629163	2.21215	-0.0188333	0.0385705	-0.551889	-0.729793	0.479785
Zm00001eb345510	-0.678363	-1.13204	2.0414	0.609569	-0.737075	-0.00124948	-0.343459	0.241217
Zm00001eb031390	-0.630395	-0.573593	2.07587	0.872662	-0.861271	-0.462218	-0.492248	0.0711917
Zm00001eb296190	-0.411863	-0.899279	2.02723	0.865073	-0.790693	-0.458922	-0.535153	0.203605
Zm00001eb371770	-0.645252	-0.918994	2.00045	0.902703	-0.840701	-0.395122	-0.216199	0.113118
Zm00001eb398970	-1.20658	-0.817109	1.75403	0.947649	-0.802843	-0.240333	-0.0751239	0.440315
Zm00001eb096520	-0.991534	-0.697298	1.99273	0.70441	-0.960101	-0.157779	-0.180569	0.290141
Zm00001eb028250	-1.19091	-0.495533	1.90815	0.924811	-0.78719	-0.27878	-0.304142	0.223596
Zm00001eb050340	-1.33028	-0.75918	1.84197	1.01164	-0.1718	-0.193049	-0.413241	0.0139381
Zm00001eb121400	-1.4107	-0.868723	1.71509	0.950224	-0.55081	0.0048716	-0.137405	0.297449
Zm00001eb143390	-1.28327	-1.01642	1.79768	0.885154	-0.339041	-0.285908	-0.07788	0.319684
Zm00001eb012270	-1.05964	-1.64161	1.17088	1.02929	-0.551487	0.139783	0.532622	0.380162
Zm00001eb197940	-1.12266	-1.72851	1.13692	0.722972	-0.36561	0.4077	0.779761	0.169416
Zm00001eb124510	-0.720463	-1.52656	1.42756	0.659113	-1.06869	0.505459	0.458796	0.264787
Zm00001eb248550	-0.93717	-1.47814	1.37249	0.228476	-0.913932	0.517555	0.892451	0.318272
Zm00001eb081190	-1.2278	-1.39497	1.5645	0.255093	-0.116698	0.996214	0.073306	-0.149649
Zm00001eb177750	-1.03385	-1.39582	1.25877	1.03609	-0.766779	0.833983	0.173624	-0.106026
Zm00001eb342630	-0.875416	-1.48952	1.38712	1.27978	-0.292535	0.328911	0.148672	-0.487013
Zm00001eb358380	-0.999617	-1.36536	1.49087	0.931956	-0.368837	0.636534	0.312164	-0.637705
Zm00001eb233000	-0.748517	-0.725156	1.69082	1.22962	-0.75693	0.505546	-0.600693	-0.594695
Zm00001eb038960	-0.610324	-0.65723	1.74627	0.945407	-1.13205	0.695138	-0.48253	-0.504682
Zm00001eb004170	-0.514435	-1.06234	1.84625	0.679142	-0.585278	0.449602	0.249963	-1.0629
Zm00001eb044950	-0.38793	-0.896642	1.92609	0.974235	-0.805509	-0.0484734	0.0909426	-0.852714
Zm00001eb010600	-0.889927	-0.361232	1.97259	0.655353	-0.609865	0.347962	0.00932348	-1.12421
Zm00001eb022830	-0.740842	-0.508353	1.917	0.527313	-1.15757	0.560067	0.152609	-0.750223
Zm00001eb136190	-0.0681964	-1.13162	1.42567	1.39142	-1.15997	0.23441	-0.115081	-0.576629
Zm00001eb221260	-0.134643	-1.51312	1.47671	1.14501	-0.884758	0.0807159	0.360506	-0.530421
Zm00001eb289090	-0.450209	-1.10786	1.73808	1.33596	-0.481845	-0.053523	-0.334689	-0.645907
Zm00001eb018610	-0.59242	-0.88506	1.95176	1.13541	-0.565497	-0.132409	-0.371707	-0.540082
Zm00001eb292440	-0.750885	-1.1867	1.76206	1.19853	-0.192557	0.102799	-0.508293	-0.424952
Zm00001eb427600	-0.60602	-1.15002	1.62094	1.3712	-0.60466	0.142542	-0.628977	-0.145006
Zm00001eb251320	-0.399171	-1.07218	1.61838	1.22666	-0.518616	0.373106	-0.164178	-1.064
Zm00001eb042770	-0.186533	-1.25659	1.73435	1.20093	-0.33152	0.113147	-0.604877	-0.668894
Zm00001eb228290	-1.55821	-0.794842	1.70504	0.371997	-0.69104	0.587321	0.195338	0.184395
Zm00001eb286620	-1.4235	-1.15343	1.72371	0.435859	-0.415453	0.32423	0.060606	0.447974
Zm00001eb143950	-1.47071	-0.725918	1.88661	0.147665	-0.585462	-0.114946	0.411726	0.451033
Zm00001eb015960	-1.51864	-0.550995	1.83218	0.205985	-0.807844	0.0203301	0.374609	0.444376
Zm00001eb403120	-1.48585	-1.05318	1.45956	0.683966	-0.719923	0.0544429	0.550701	0.510283
Zm00001eb425160	-1.42219	-0.943153	1.618	0.650424	-0.748544	-0.0745804	0.629928	0.29012
Zm00001eb079940	-1.42949	-0.98311	1.74358	0.506885	-0.472851	-0.260725	0.460742	0.434967
Zm00001eb127840	-1.23841	-1.24609	1.77948	0.360871	-0.518944	0.0323372	0.44179	0.388967
Zm00001eb045350	-0.807723	-0.944254	1.8604	0.951323	-0.900947	0.352769	-0.148851	-0.362715
Zm00001eb311830	-0.969713	-1.13189	1.915	0.712112	-0.743937	0.193886	-0.067733	0.0922698
Zm00001eb020900	-0.998438	-0.998438	1.77838	1.04742	-0.858551	0.0814784	-0.0528248	0.000979355
Zm00001eb006200	-1.06505	-1.15675	1.69317	0.630706	-0.997733	0.292344	0.307835	0.295472
Zm00001eb232410	-0.941446	-1.12732	1.69544	0.745144	-1.06429	-0.00288403	0.486609	0.208742
Zm00001eb154830	-1.10985	-1.3558	1.53899	0.972825	-0.618688	-0.038928	0.453919	0.157534
Zm00001eb099370	-1.06849	-1.28076	1.49248	1.14005	-0.74608	-0.0502144	0.260444	0.252568
Zm00001eb029710	-0.864529	-1.27178	1.61392	1.14717	-0.813809	-0.0495082	0.222285	0.016246
Zm00001eb044420	-0.858002	-1.41613	1.63763	1.07749	-0.545718	-0.130286	0.308833	-0.0738139
Zm00001eb027550	-0.887602	-0.552837	1.98143	0.593807	-1.08668	-0.374501	0.519197	-0.192819
Zm00001eb161690	-1.02939	-0.864416	1.80158	0.762217	-0.974711	-0.228274	0.599871	-0.0668745
Zm00001eb364520	-0.872211	-0.860964	1.91246	0.562702	-1.03056	-0.221364	0.630981	-0.121047
Zm00001eb066910	-1.08427	-0.587691	1.9187	0.62687	-1.10042	-0.267036	0.261601	0.232238
Zm00001eb006300	-0.884329	-0.814923	1.90055	0.507718	-1.19632	-0.171104	0.387389	0.271014
Zm00001eb174440	-0.940233	-0.870938	1.85728	0.67574	-1.10203	-0.219904	0.235093	0.364986
Zm00001eb155430	-1.04415	-0.905308	1.97303	0.486849	-0.719552	-0.461511	0.383566	0.287079
Zm00001eb254910	-0.943916	-0.7327	1.9132	0.62406	-0.956583	-0.581922	0.478497	0.199364
Zm00001eb143910	-1.26192	-0.748115	1.59413	0.913439	-1.08338	-0.079918	0.520688	0.145068
Zm00001eb322370	-1.40048	-0.88937	1.5365	0.981473	-0.821908	0.00476342	0.487548	0.101475
Zm00001eb243840	-1.34275	-0.605594	1.6879	1.1324	-0.744226	-0.292413	0.234003	-0.0693186
Zm00001eb322050	-1.25723	-0.638914	1.8139	1.00387	-0.733922	-0.381179	0.169203	0.0242773
Zm00001eb286310	-1.19751	-0.64113	1.64917	1.18803	-0.992893	-0.150252	0.121576	0.0230045
Zm00001eb025040	-1.17357	-0.599864	1.66014	1.17347	-0.966106	-0.387056	0.189566	0.103419
Zm00001eb328970	-1.53776	-0.539453	1.86272	0.619445	-0.53493	-0.251037	0.376384	0.0046355
Zm00001eb432470	-1.67476	-0.257636	1.75376	0.687865	-0.603143	-0.238792	0.394156	-0.0614506
Zm00001eb012890	-1.29482	-0.615582	1.94721	0.531527	-0.797829	-0.23815	0.417896	0.0497583
Zm00001eb051080	-1.29155	-0.945293	1.81927	0.709485	-0.586243	-0.192957	0.494233	-0.00694269
Zm00001eb368960	-1.2915	-0.68701	1.74948	0.898802	-0.782633	-0.293227	0.527503	-0.121418
Zm00001eb021370	-1.13582	-1.32269	1.44917	0.873747	0.1824	-0.808243	0.135294	0.626137
Zm00001eb094370	-1.2445	-0.769835	1.97905	0.317643	-0.432633	-0.605238	0.344853	0.410656
Zm00001eb006560	-1.01766	-0.711005	1.79434	1.02556	-0.509666	-0.886087	-0.0670123	0.371534
Zm00001eb039400	-1.0275	-0.875113	1.65805	0.948418	-0.721401	-0.780125	0.195566	0.602113
Zm00001eb367220	-0.844811	-1.24927	1.80663	0.931867	-0.362981	-0.214517	0.421145	-0.488061
Zm00001eb089860	-0.862601	-1.27917	1.72347	0.839203	-0.738866	-0.212976	0.591677	-0.0607388
Zm00001eb000870	-1.09579	-1.20676	1.66084	0.832637	-0.508456	-0.282527	0.731839	-0.131781
Zm00001eb114990	-1.23077	-0.938505	1.89926	0.499607	-0.256401	-0.375082	0.680749	-0.278866
Zm00001eb363910	-1.13357	-0.913757	1.92654	0.667288	-0.0206485	-0.701251	0.416078	-0.240678
Zm00001eb010910	-0.780665	-1.04678	1.88269	0.737397	-0.394322	-0.706033	0.656462	-0.348746
Zm00001eb046420	-0.744899	-0.945533	1.94195	0.450434	-0.638241	-0.809757	0.716317	0.0297333
Zm00001eb134600	-1.62865	-0.698097	1.37131	0.645453	-0.440701	-0.390025	1.10239	0.0383227
Zm00001eb195380	-1.53255	-0.452432	1.73189	0.532823	-0.181507	-0.743763	0.752157	-0.106619
Zm00001eb149510	-1.25147	-0.844908	1.73762	0.718637	-0.789299	-0.42382	0.520368	0.332874
Zm00001eb051520	-1.11074	-0.872826	1.65196	0.773187	-0.841022	-0.643247	0.601816	0.440866
Zm00001eb226690	-1.13986	-0.998081	1.57078	0.764322	-0.751645	-0.625261	0.565467	0.614276
Zm00001eb056070	-1.13285	-1.12722	1.40573	0.753349	-0.780663	-0.501372	0.897952	0.485064
Zm00001eb352590	-1.35561	-0.79022	1.6138	0.44423	-0.583909	-0.635131	0.91603	0.390817
Zm00001eb023490	-0.930272	-1.1852	1.49015	0.86952	-0.667813	-0.531113	1.01097	-0.0562472
Zm00001eb347090	-1.02451	-0.983024	1.54105	0.907541	-0.900376	-0.547201	0.793889	0.212631
Zm00001eb028860	-1.02981	-1.08907	1.51373	1.04831	-0.695947	-0.61111	0.688997	0.174889
Zm00001eb032060	-1.14491	-0.982002	1.48733	1.03535	-0.596778	-0.652473	0.810589	0.0428943
Zm00001eb084510	-1.20671	-1.09514	1.52524	0.922307	-0.207556	-0.772307	0.717138	0.117026
Zm00001eb285930	-1.18445	-0.824601	1.39722	0.991497	-0.567763	-0.965534	0.752593	0.401039
Zm00001eb037300	-0.453539	-0.669317	1.64502	1.31967	-1.19247	-0.686621	0.0664185	-0.0291611
Zm00001eb031810	-0.336068	-0.713752	1.75365	1.16624	-1.08671	-0.805613	0.247811	-0.225557
Zm00001eb028110	-0.777192	-0.446793	1.52193	1.14225	-1.31885	-0.717883	0.565353	0.0311806
Zm00001eb249900	-0.654092	-0.759511	1.52366	1.18564	-1.24537	-0.685023	0.469677	0.165019
Zm00001eb398120	-0.635585	-0.590804	1.75489	1.13414	-1.04595	-0.868816	0.111564	0.140559
Zm00001eb111400	-0.583698	-0.77262	1.67795	1.25979	-1.00869	-0.776405	0.198699	0.00497094
Zm00001eb226640	-0.64553	-0.736626	1.64904	1.29024	-0.995304	-0.780142	0.23866	-0.0203386
Zm00001eb012310	-0.691893	-0.527355	1.75499	1.14722	-1.1682	-0.68024	0.137422	0.0280591
Zm00001eb188660	-0.692279	-0.610852	1.73209	1.18705	-1.22865	-0.470469	0.0862895	-0.00318958
Zm00001eb379620	-0.758433	-0.730322	1.66684	1.22024	-1.13896	-0.531783	0.0773001	0.195119
Zm00001eb011750	-0.846951	-0.681567	1.66658	1.26974	-1.06456	-0.516608	0.167937	0.00543128
Zm00001eb361870	-0.797122	-0.818738	1.50939	1.30962	-0.986977	-0.640662	0.548571	-0.124083
Zm00001eb001040	-0.809281	-1.08493	1.56338	1.32284	-0.82478	-0.418641	0.334032	-0.082629
Zm00001eb011650	-0.800268	-0.977758	1.4517	1.36584	-1.05911	-0.332396	0.437187	-0.0852
Zm00001eb053490	-0.588305	-1.04747	1.62968	1.02103	-1.10729	-0.602581	0.465159	0.229781
Zm00001eb151450	-0.881411	-0.949659	1.54374	1.06694	-1.17385	-0.354678	0.462746	0.286167
Zm00001eb014850	-0.865184	-0.918079	1.63429	1.06986	-1.16978	-0.224948	0.41277	0.0610729
Zm00001eb024020	-0.769521	-1.0737	1.58136	1.07205	-0.989488	-0.494089	0.615139	0.0582442
Zm00001eb138040	-1.01937	-0.942522	1.6015	1.05732	-0.934121	-0.420531	0.577939	0.079777
Zm00001eb144260	-0.567045	-0.920703	1.83404	0.939444	-1.19125	-0.160052	0.295135	-0.229567
Zm00001eb352190	-0.664864	-0.89888	1.84719	1.0021	-1.13208	-0.215314	0.0743654	-0.0125181
Zm00001eb074330	-0.897604	-0.784401	1.86204	0.931392	-0.989373	-0.38191	0.337113	-0.0772601
Zm00001eb108940	-0.734358	-1.04006	1.8384	0.962967	-0.811252	-0.50743	0.384402	-0.0926773
Zm00001eb351500	-0.537138	-0.709794	1.80152	1.14674	-1.21265	-0.349673	0.0800746	-0.219077
Zm00001eb206880	-0.670339	-0.817726	1.64368	1.297	-1.18947	-0.272879	0.0709147	-0.0611768
Zm00001eb004190	-0.748946	-0.606104	1.66196	1.29172	-1.18477	-0.396809	0.191217	-0.20827
Zm00001eb007600	-0.769378	-0.770992	1.82238	1.16171	-0.95072	-0.43544	-0.183456	0.125894
Zm00001eb055620	-0.849286	-0.613719	1.88796	1.06704	-1.00989	-0.41969	-0.00751447	-0.0548937
Zm00001eb085420	-0.974661	-0.296445	1.90111	0.837859	-1.26126	-0.233281	-0.000574513	0.0272488
Zm00001eb051790	-0.866043	-0.570534	1.79714	0.856226	-1.37037	-0.170478	0.194687	0.129371
Zm00001eb063430	-1.10615	-0.48534	1.7349	0.904376	-1.2479	-0.241463	0.226255	0.215327
Zm00001eb057540	-1.08978	-0.263495	1.80765	0.781371	-1.23587	-0.420501	0.400247	0.0203721
Zm00001eb199470	-1.12641	-0.440385	1.70171	0.977748	-1.17736	-0.309634	0.445356	-0.0710217
Zm00001eb282870	-1.35436	-0.42013	1.55371	1.01207	-1.13387	-0.246623	0.41879	0.170411
Zm00001eb012540	-1.30608	-0.4277	1.63992	0.819472	-1.15554	-0.184586	0.617247	-0.00272911
Zm00001eb014980	-0.929764	-0.176274	1.66564	1.19018	-1.17348	-0.7068	0.184484	-0.0539964
Zm00001eb373400	-0.871714	-0.433445	1.81018	1.02681	-1.15392	-0.570163	0.247873	-0.0556251
Zm00001eb042640	-0.982547	-0.223085	1.70526	1.04897	-1.23432	-0.505313	0.395055	-0.204016
Zm00001eb247460	-0.977383	-0.469426	1.63861	1.31414	-0.893544	-0.69946	0.289403	-0.202339
Zm00001eb020860	-1.17322	-0.424552	1.58525	1.15652	-0.96464	-0.706244	0.374481	0.152404
Zm00001eb042800	-1.0286	-0.517269	1.55041	1.30503	-0.987597	-0.699941	0.313182	0.0647789
Zm00001eb005920	-0.929709	-0.73425	1.77631	0.886218	-1.092	-0.522878	0.313797	0.302508
Zm00001eb031980	-0.9149	-0.781123	1.79234	0.904088	-1.0766	-0.461058	0.209513	0.327745
Zm00001eb311490	-0.969364	-0.4667	1.84	0.853222	-1.14563	-0.56095	0.244629	0.204791
Zm00001eb002830	-0.953591	-0.585423	1.711	0.97084	-1.18912	-0.540244	0.292878	0.293665
Zm00001eb018490	-0.822778	-0.671763	1.48301	1.22946	-1.22593	-0.659461	0.321258	0.346203
Zm00001eb046790	-1.03039	-0.682911	1.43858	1.24733	-1.07777	-0.638597	0.354433	0.389321
Zm00001eb193280	-0.997482	-0.758191	1.43302	1.27387	-1.14632	-0.467452	0.361643	0.30091
Zm00001eb050100	-1.07932	-0.703315	1.56616	1.18952	-0.94361	-0.629695	0.352776	0.247492
Zm00001eb413030	-0.929471	-0.686154	1.69794	1.01659	-0.97966	-0.756415	0.402062	0.235109
Zm00001eb045250	-0.904879	-0.823706	1.69311	1.14284	-0.827717	-0.733447	0.27151	0.182291
Zm00001eb125630	-0.852869	-1.2276	1.27844	0.909976	-1.13008	-0.297421	0.842792	0.47676
Zm00001eb321680	-0.635036	-1.07305	1.47934	0.828298	-1.29422	-0.443962	0.728066	0.410575
Zm00001eb016620	-0.729975	-1.14446	1.44929	0.84983	-1.10289	-0.478784	0.909998	0.246988
Zm00001eb360180	-0.928452	-0.869104	1.43822	0.811259	-1.42086	-0.138786	0.600774	0.506941
Zm00001eb026700	-0.875274	-0.845794	1.34699	0.850991	-1.47251	-0.206702	0.753116	0.449185
Zm00001eb014500	-0.832686	-1.21605	1.2604	0.755449	-1.27804	0.0290663	0.967046	0.314819
Zm00001eb035670	-0.915241	-0.918472	1.30887	0.758056	-1.43942	0.0222081	0.950879	0.233122
Zm00001eb401200	-1.21047	-1.1238	1.161	1.04764	-1.10798	0.241615	0.651406	0.340597
Zm00001eb232980	-1.05151	-1.08073	1.28067	1.01636	-1.16299	-0.114901	0.740941	0.372171
Zm00001eb028500	-0.959325	-1.00136	1.32824	0.983402	-1.31353	0.0344963	0.770997	0.157075
Zm00001eb009250	-1.01472	-0.921731	1.42537	1.07039	-1.32023	0.213457	0.323189	0.224275
Zm00001eb383510	-0.946532	-0.890802	1.07564	1.32107	-1.42821	0.114807	0.56553	0.18849
Zm00001eb199090	-0.994445	-1.0311	1.29519	1.18618	-1.24381	0.0156129	0.48043	0.291947
Zm00001eb386240	-0.966816	-0.939936	1.22046	1.11678	-1.41194	0.0694101	0.579994	0.332045
Zm00001eb066810	-1.367	-0.783139	1.23111	1.05461	-1.10878	0.0381946	0.800817	0.134181
Zm00001eb193100	-1.1033	-0.848902	1.33157	1.01193	-1.20029	-0.106231	0.901573	0.0136535
Zm00001eb247520	-1.29405	-0.868109	1.24252	1.07484	-1.17761	0.0611154	0.581014	0.380268
Zm00001eb034990	-1.20752	-0.974237	1.36549	0.906137	-1.15039	0.00200474	0.637627	0.420892
Zm00001eb090170	-1.25245	-0.915851	1.41793	0.982525	-1.08522	-0.077518	0.46304	0.467548
Zm00001eb231250	-1.22524	-0.789235	1.39897	1.05774	-1.17352	-0.159956	0.451543	0.439687
Zm00001eb360950	-1.08161	-1.06522	1.37948	1.09294	-1.1095	-0.0674631	0.427196	0.424184
Zm00001eb002610	-1.14498	-0.868651	1.32474	1.18461	-1.19058	-0.126469	0.462903	0.358428
Zm00001eb024230	-1.15097	-0.984494	1.25137	1.18764	-1.12547	-0.123886	0.46052	0.485292
Zm00001eb359580	-1.19721	-1.08729	1.34329	1.11169	-0.894911	-0.202297	0.654389	0.272345
Zm00001eb141230	-1.0199	-0.935198	1.42872	1.04994	-1.12498	-0.348468	0.702365	0.247513
Zm00001eb019090	-1.22083	-0.732007	1.33894	1.09949	-1.13215	-0.34222	0.699795	0.288975
Zm00001eb258260	-0.569897	-0.888219	1.49666	0.98088	-1.50702	-0.259662	0.19137	0.555886
Zm00001eb027670	-0.499886	-0.666284	1.43962	1.13668	-1.62087	-0.263389	-0.0204573	0.494599
Zm00001eb216870	-0.929597	-0.544829	1.37109	0.87482	-1.69633	0.210367	0.265591	0.448891
Zm00001eb395380	-1.04584	-0.387461	1.37776	1.10675	-1.56139	0.00868108	0.064712	0.436784
Zm00001eb289530	-0.609302	-0.52206	1.31569	0.985743	-1.62018	-0.521789	0.862737	0.109154
Zm00001eb013730	-0.497194	-0.76996	1.43374	1.17113	-1.49674	-0.479659	0.490475	0.14821
Zm00001eb319970	-0.528499	-0.738668	1.17716	1.22164	-1.62115	-0.432316	0.629762	0.292076
Zm00001eb347060	-0.735196	-0.584695	1.30894	1.11056	-1.65987	-0.156995	0.617388	0.099859
Zm00001eb016400	-0.698623	-0.633977	1.46207	0.86973	-1.70865	0.105847	0.528821	0.0747795
Zm00001eb028170	-0.659407	-0.740457	1.57122	1.09331	-1.32375	-0.406897	0.636952	-0.170972
Zm00001eb017060	-0.828211	-0.445699	1.51888	0.992095	-1.48732	-0.276595	0.708828	-0.181975
Zm00001eb045660	-0.899859	-0.871805	1.64691	1.41452	-0.614694	-0.571386	-0.112297	0.00860715
Zm00001eb179870	-0.941568	-0.949165	1.46758	1.48229	-0.683444	-0.597206	0.192203	0.0293056
Zm00001eb205140	-1.14792	-0.802615	1.42226	1.50881	-0.68894	-0.492695	0.124391	0.0767114
Zm00001eb049120	-1.26988	-0.860027	1.36255	1.53276	-0.631097	-0.11227	-0.13503	0.112996
Zm00001eb091090	-0.997453	-0.959113	1.36192	1.58211	-0.718127	-0.398869	-0.0837325	0.213269
Zm00001eb010620	-1.05316	-0.815553	1.41447	1.52955	-0.860757	-0.206122	-0.230107	0.221684
Zm00001eb029970	-1.31633	-0.900155	1.324	1.39863	-0.739014	-0.269188	0.210848	0.291215
Zm00001eb224110	-1.27729	-0.893965	1.61913	1.20581	-0.651513	-0.211237	0.142158	0.0669037
Zm00001eb317060	-1.31573	-0.868352	1.51183	1.23437	-0.798566	-0.102108	0.175349	0.163209
Zm00001eb290630	-1.24064	-0.949208	1.38055	1.43834	-0.674334	-0.0214707	0.286027	-0.219258
Zm00001eb024380	-1.21618	-0.730617	1.45646	1.4597	-0.762448	0.00570382	0.149759	-0.36238
Zm00001eb075990	-1.23699	-0.87869	1.40331	1.49136	-0.652459	0.162611	-0.0725421	-0.216606
Zm00001eb010050	-1.14757	-0.713933	1.40128	1.53244	-0.758176	0.257982	-0.118003	-0.454013
Zm00001eb026420	-1.48067	-1.02397	1.32019	1.39478	-0.21408	0.01118	0.107654	-0.115079
Zm00001eb014130	-1.35296	-0.728631	1.30244	1.59416	-0.317191	-0.35873	0.215	-0.354095
Zm00001eb380030	-1.40874	-0.476837	1.56539	1.34394	-0.596477	-0.141637	0.0967867	-0.382426
Zm00001eb022080	-1.46009	-0.443234	1.39615	1.47501	-0.573779	-0.0781473	0.126271	-0.442172
Zm00001eb206360	-1.31069	-0.534413	0.955111	1.6755	-0.756975	-0.599598	0.586682	-0.0156172
Zm00001eb026300	-1.05857	-0.866231	0.870868	1.4999	-0.970241	-0.493462	0.966139	0.0516014
Zm00001eb049370	-0.950328	-0.648107	1.23437	1.39583	-1.15086	-0.536028	0.762556	-0.107433
Zm00001eb131880	-0.743849	-1.13296	1.25661	1.49292	-0.911613	-0.337799	0.600132	-0.223442
Zm00001eb086780	-0.642256	-1.19555	1.09946	1.63865	-0.956248	-0.384178	0.449548	-0.00942777
Zm00001eb262590	-0.606618	-1.19536	1.19878	1.63723	-0.985351	-0.207472	0.251099	-0.0923005
Zm00001eb159810	-0.966002	-1.10723	1.45827	1.14703	-1.03455	-0.23009	0.306751	0.425825
Zm00001eb042760	-1.04815	-1.01133	1.43097	1.15953	-1.01762	-0.334537	0.380592	0.440543
Zm00001eb005530	-0.851092	-1.15129	1.53434	1.18977	-0.908366	-0.403261	0.391666	0.198237
Zm00001eb012670	-1.00795	-1.17891	1.31818	1.25665	-0.873775	-0.371002	0.496337	0.360473
Zm00001eb248460	-1.02688	-0.832806	1.44667	1.28968	-1.18591	-0.054835	0.282391	0.081687
Zm00001eb264130	-0.99156	-1.00798	1.37838	1.29785	-1.10945	-0.076111	0.413002	0.0958579
Zm00001eb023600	-1.07137	-1.07	1.27455	1.31789	-1.07979	0.202019	0.368529	0.0581745
Zm00001eb244130	-1.23753	-0.987576	1.36006	1.2977	-0.903412	0.0654155	0.371257	0.0340872
Zm00001eb073580	-1.36715	-0.582612	1.08038	1.5686	-0.926721	-0.338535	0.405744	0.160293
Zm00001eb085040	-1.40288	-0.485822	1.19103	1.45731	-1.03502	-0.229515	0.285582	0.219317
Zm00001eb014190	-1.53329	-0.445101	1.22989	1.17467	-1.01212	-0.324672	0.371556	0.539062
Zm00001eb040380	-1.46563	-0.446259	1.29641	1.12895	-1.07861	-0.342397	0.504556	0.402976
Zm00001eb237260	-1.19573	-0.64419	1.31184	1.40909	-1.04903	-0.414251	0.231086	0.351187
Zm00001eb226400	-1.18563	-0.543183	1.31004	1.205	-1.25243	-0.410801	0.371083	0.505921
Zm00001eb055870	-1.20932	-0.500295	1.41246	1.17576	-1.16379	-0.490499	0.471359	0.304328
Zm00001eb099090	-1.22658	-0.327451	1.24365	1.14959	-1.43202	-0.0522994	0.682102	-0.0369986
Zm00001eb052250	-1.08218	-0.351491	1.39727	1.13552	-1.44448	-0.18436	0.58325	-0.0535332
Zm00001eb030490	-1.00327	-0.646144	1.5723	1.05923	-1.34281	-0.176704	0.308204	0.229193
Zm00001eb051900	-1.08991	-0.516707	1.51439	1.1688	-1.32713	-0.175159	0.173708	0.252014
Zm00001eb016180	-0.966617	-0.620878	1.60515	1.15179	-1.29906	-0.134963	0.266902	-0.00232937
Zm00001eb168160	-1.13729	-0.547345	1.54957	1.21574	-1.18237	-0.207077	0.294394	0.0143778
Zm00001eb385850	-1.12178	-0.549087	1.53156	1.1869	-1.24258	-0.177362	0.329231	0.0431313
Zm00001eb295000	-0.938448	-0.613391	1.44856	1.32966	-1.35769	-0.0646152	0.168846	0.0270657
Zm00001eb359420	-0.946285	-0.513963	1.3347	1.25346	-1.55384	0.0492494	0.186194	0.19048
Zm00001eb085380	-1.07663	-0.543826	1.32416	1.29072	-1.40941	-0.0773456	0.168172	0.324159
Zm00001eb193720	-1.04639	-0.667004	1.31958	1.27696	-1.38697	-0.0419801	0.356051	0.18976
Zm00001eb398470	-1.43537	-0.170926	1.59662	1.20939	-0.84067	-0.195937	0.18328	-0.346388
Zm00001eb031910	-1.41383	-0.0173097	1.56769	1.05275	-1.07712	-0.275941	0.386104	-0.222347
Zm00001eb371080	-1.40191	-0.0126436	1.12148	1.47935	-1.13986	-0.187219	0.419738	-0.278936
Zm00001eb333340	-1.30615	-0.233558	1.44847	1.30819	-1.09223	-0.066889	0.310853	-0.368678
Zm00001eb022750	-1.41034	-0.28553	1.35545	1.2063	-1.16372	0.172598	0.412706	-0.287465
Zm00001eb260870	-1.608	-0.482862	1.37192	1.28674	-0.739087	-0.0320047	-0.0924875	0.295782
Zm00001eb051780	-1.60789	-0.566296	1.55156	1.11758	-0.651876	-0.0022863	0.0849002	0.0743044
Zm00001eb201730	-1.43727	-0.575646	1.45417	1.18099	-1.01703	0.120679	0.196397	0.0777055
Zm00001eb084570	-1.50855	-0.499819	1.46371	1.22364	-0.892945	-0.00586176	0.0287287	0.19109
Zm00001eb015440	-1.44088	-0.613124	1.45509	1.28608	-0.872621	0.0147148	0.0994358	0.07131
Zm00001eb000220	-1.56777	-0.435489	1.59513	1.01967	-0.820953	-0.155562	0.140636	0.224343
Zm00001eb037040	-1.49183	-0.349416	1.64388	0.994397	-0.971735	0.017	0.124684	0.033024
Zm00001eb224500	-1.31219	-0.577585	1.17765	1.5752	-1.02272	-0.0519144	0.157754	0.0538011
Zm00001eb029390	-1.31818	-0.433291	1.32223	1.51839	-0.996923	0.0667246	-0.149948	-0.00900866
Zm00001eb048390	-1.13763	-0.688215	1.47802	1.47837	-0.867467	-0.320998	-0.0200023	0.0779158
Zm00001eb202510	-1.16326	-0.800275	1.55306	1.30792	-0.909148	-0.187907	0.0684057	0.131211
Zm00001eb285030	-1.23023	-0.764419	1.46314	1.3549	-0.934555	-0.0949507	-0.00182149	0.207936
Zm00001eb224950	-1.17536	-0.506583	1.41774	1.34721	-1.18926	-0.186663	-0.00335941	0.296272
Zm00001eb324930	-1.13929	-0.454384	1.55301	1.32122	-1.12918	-0.241728	0.0614487	0.0288997
Zm00001eb163590	-1.50432	-0.780281	1.24404	0.747499	-1.10875	0.271353	0.76506	0.365405
Zm00001eb286430	-1.35491	-1.0092	1.31114	0.825423	-1.01209	0.138	0.768923	0.33272
Zm00001eb021800	-1.4288	-0.944996	1.47383	0.719799	-0.945655	0.20198	0.379942	0.543902
Zm00001eb071710	-1.40765	-1.06952	1.3236	0.872889	-0.907649	0.290643	0.291393	0.606294
Zm00001eb005060	-1.46514	-1.06595	1.40425	0.81578	-0.809806	0.339531	0.349463	0.431879
Zm00001eb079380	-1.443	-1.01687	1.14123	0.993207	-0.983318	0.337314	0.340253	0.631179
Zm00001eb301720	-1.33192	-1.02213	1.12214	0.892044	-1.15304	0.355474	0.460129	0.677299
Zm00001eb006890	-1.5355	-0.710835	1.30858	0.953914	-1.03621	0.113585	0.360634	0.545833
Zm00001eb050870	-1.58339	-0.777439	1.12671	1.10304	-0.970916	0.192203	0.388558	0.521237
Zm00001eb357640	-1.43353	-1.1462	1.28492	1.19424	-0.543748	-0.0654883	0.387562	0.322251
Zm00001eb085200	-1.71541	-0.931719	1.04672	1.05215	-0.635764	0.118092	0.519557	0.546377
Zm00001eb250800	-1.56052	-1.00916	1.15652	1.10397	-0.749581	0.240949	0.275233	0.54259
Zm00001eb074120	-1.46305	-0.935053	1.45572	0.928824	-0.797032	-0.0190757	0.306358	0.523305
Zm00001eb070280	-1.49127	-0.800484	1.41994	0.988254	-0.8197	-0.201413	0.350366	0.554306
Zm00001eb072790	-1.43225	-0.963991	1.41171	0.887499	-0.776117	-0.207815	0.473275	0.607691
Zm00001eb346150	-1.50306	-0.760809	1.1139	1.02859	-1.00898	-0.151489	0.622829	0.659015
Zm00001eb003760	-1.41161	-1.03107	1.12049	1.02867	-0.926804	-0.019756	0.585633	0.654441
Zm00001eb259210	-1.3878	-0.980065	1.16417	1.02674	-0.919199	-0.100939	0.341286	0.855802
Zm00001eb321550	-1.28969	-0.984879	1.21648	1.05297	-1.10685	0.078752	0.435839	0.597375
Zm00001eb023110	-1.28814	-0.877429	1.31817	1.02054	-1.13274	-0.00249244	0.329717	0.632372
Zm00001eb056520	-1.62057	-0.740741	1.05414	1.48784	-0.613574	0.205046	0.280846	-0.0529889
Zm00001eb160360	-1.5	-0.875853	0.964509	1.44301	-0.772565	0.354388	0.487523	-0.101019
Zm00001eb199940	-1.3232	-1.05126	1.05188	1.28516	-0.782928	0.247683	0.809588	-0.236921
Zm00001eb231040	-1.048	-1.24584	1.26868	1.26459	-0.788256	-0.0832129	0.711504	-0.0794742
Zm00001eb002780	-0.0902916	-1.00761	0.739082	2.01147	-0.553791	-0.21621	0.124964	-1.00761
Zm00001eb203960	0.33739	-1.41454	0.669631	1.90688	-0.172336	-0.251772	-0.283209	-0.792043
Zm00001eb022900	-0.243537	-1.0619	0.580978	2.04688	0.209936	-0.268718	-0.20103	-1.0626
Zm00001eb147650	-1.11802	-0.101466	0.719737	2.05841	-0.372317	0.103208	-0.600391	-0.689158
Zm00001eb026060	-0.625527	-0.357502	0.663206	2.24331	-0.625527	-0.625527	-0.33704	-0.335387
Zm00001eb038430	-0.523176	-0.117983	1.08061	1.99638	-0.625875	-0.682471	-0.382071	-0.745417
Zm00001eb219700	-0.857014	-0.23698	1.14143	1.96574	-0.383068	-0.570465	-0.596123	-0.463515
Zm00001eb041850	-0.231843	-0.0584926	1.40691	1.69938	-0.683364	-0.652144	-0.531174	-0.949272
Zm00001eb010570	-0.0402057	0.0702889	1.48578	1.51523	-0.847773	-0.412107	-0.757492	-1.01372
Zm00001eb001590	-0.180129	0.211336	1.18701	1.76345	-0.457048	-0.625849	-0.970652	-0.928117
Zm00001eb042110	-0.127715	0.131456	1.07185	1.88516	-0.887282	-0.672825	-0.553936	-0.846708
Zm00001eb178330	-0.570948	-0.510558	1.53677	1.60671	-0.0142346	-0.838165	-0.738823	-0.470746
Zm00001eb399110	-0.604962	-0.323073	1.42465	1.76658	-0.297636	-0.617399	-0.692227	-0.655936
Zm00001eb004420	-0.421214	-0.494193	1.55333	1.5095	-0.0534927	-0.62304	-1.1905	-0.280388
Zm00001eb371760	-0.22344	-0.510118	1.5891	1.58091	-0.405412	-0.413698	-0.913492	-0.703842
Zm00001eb192200	-0.914399	-0.31097	1.59179	1.54758	-0.670549	-0.0872329	-0.657808	-0.498413
Zm00001eb052950	-0.662517	-0.388585	1.54259	1.55748	-0.75328	0.0878404	-0.882172	-0.50136
Zm00001eb148320	-0.702179	-0.277745	1.5191	1.66509	-0.563988	-0.621209	-0.760883	-0.258195
Zm00001eb398050	-0.596038	-0.560803	1.30966	1.85391	-0.580259	-0.385735	-0.795145	-0.245587
Zm00001eb120380	-0.291299	-0.0602317	0.63498	2.00721	-1.45979	-0.0369924	-0.270528	-0.523353
Zm00001eb388060	-0.400738	-0.0126289	0.584978	2.16618	-1.00894	-0.115493	-0.470079	-0.74328
Zm00001eb099820	0.193852	0.110571	0.657637	1.99584	-1.2299	-0.538944	-0.704727	-0.484326
Zm00001eb189430	-0.00733181	0.483477	0.761012	1.86458	-1.06622	-0.324693	-0.80706	-0.903762
Zm00001eb119080	-0.386273	0.969594	0.735867	1.35417	-1.67551	0.164142	-0.466934	-0.695062
Zm00001eb335110	-0.0547219	0.830102	0.94465	1.4093	-1.50204	-0.305272	-0.33987	-0.982145
Zm00001eb159560	-0.832971	0.533898	0.625735	2.01367	-0.846412	-0.320388	-0.403635	-0.769893
Zm00001eb349450	-0.484697	0.65375	1.03205	1.71225	-0.687433	-0.36334	-0.903466	-0.959118
Zm00001eb176750	-0.625867	0.531851	1.2814	1.35365	-0.263092	-1.13825	0.0769833	-1.21668
Zm00001eb002540	-0.584765	-0.142265	0.93884	1.70034	-0.717659	-0.972405	0.719614	-0.941697
Zm00001eb335930	-0.457738	0.204563	0.584809	1.92748	-0.459712	-1.1751	0.360304	-0.984608
Zm00001eb002790	-0.261327	0.381383	0.904815	1.69997	-0.887035	-1.02222	0.267964	-1.08355
Zm00001eb032640	-0.213185	-0.292849	1.069	1.56768	-1.31864	0.0468987	0.331649	-1.19055
Zm00001eb028210	0.158721	-0.641083	1.32502	1.42731	-1.27523	-0.423493	0.347701	-0.918951
Zm00001eb108650	-1.10612	0.231337	1.36069	1.53491	-0.880788	-0.510019	0.0599649	-0.689968
Zm00001eb311320	-1.07224	0.330898	1.42689	1.47904	-0.654917	-0.731015	-0.035235	-0.74343
Zm00001eb002030	-1.04798	0.0302027	1.61255	1.41944	-0.908477	-0.497058	-0.185964	-0.422716
Zm00001eb342280	-0.92248	-0.161	1.38429	1.68385	-0.92248	-0.328023	-0.0992737	-0.634884
Zm00001eb010610	-0.770483	-0.186525	1.5334	1.56073	-0.987218	-0.538455	-0.0479138	-0.563528
Zm00001eb199570	-0.472171	0.547797	1.80722	0.915516	-0.969929	-0.55291	-0.242285	-1.03324
Zm00001eb021510	-0.593137	0.626952	1.38699	1.26071	-1.46013	-0.277961	-0.262261	-0.681159
Zm00001eb163990	-0.243921	0.14821	1.51767	1.07388	0.301613	-0.250794	-1.09248	-1.45418
Zm00001eb010160	-0.54799	-0.0460938	1.62417	1.4163	-0.387588	-0.171289	-0.728324	-1.15919
Zm00001eb398400	0.293904	-0.36599	1.356	1.44302	0.080434	-0.732078	-0.752331	-1.32296
Zm00001eb260370	0.0197673	-0.17164	1.90939	1.06615	-0.455946	-0.524941	-0.865165	-0.977616
Zm00001eb321050	0.135342	-0.0375242	1.88088	0.979238	-0.303873	-0.822915	-1.05266	-0.778488
Zm00001eb135380	0.154196	-0.323284	1.72814	0.979921	-0.165503	-0.265368	-0.503986	-1.60412
Zm00001eb168480	0.20556	-0.405903	2.07405	0.692886	-0.435643	-0.527798	-0.442537	-1.16061
Zm00001eb085570	-0.23248	0.145503	1.54835	0.788467	0.306338	-0.304933	-0.355947	-1.8953
Zm00001eb258000	-0.312019	0.507896	1.53368	0.874814	-0.213856	-0.583815	-0.0348571	-1.77184
Zm00001eb152970	-0.133429	-0.394423	1.64328	1.01209	-0.2861	-0.211233	0.0922986	-1.72248
Zm00001eb250640	-0.479188	-0.575156	1.67712	1.19636	-0.0581575	-0.277088	-0.0297519	-1.45414
Zm00001eb176760	-0.278015	-0.00175895	1.86172	0.766655	-0.401738	-0.741357	0.243221	-1.44872
Zm00001eb035820	-0.033006	-0.180969	1.57434	0.842261	-0.0918645	-0.734543	0.380347	-1.75657
Zm00001eb216500	-0.307228	0.073328	1.86425	0.880985	-0.920635	-1.32665	-0.187852	-0.0762043
Zm00001eb116440	-0.242693	-0.28739	1.77467	1.19277	-0.555441	-1.34872	-0.175291	-0.357903
Zm00001eb211390	-0.569545	-0.287819	1.79608	1.22193	-0.344058	-1.26646	-0.284197	-0.265925
Zm00001eb071340	-0.681046	0.160464	1.60211	0.974232	-0.42657	-1.40778	0.52421	-0.74562
Zm00001eb294270	0.121826	0.0208388	1.62362	0.78903	-0.418054	-1.70128	0.312039	-0.748015
Zm00001eb314680	-0.173885	-0.373942	1.46004	1.56376	-0.719565	-0.865786	0.097335	-0.987953
Zm00001eb142180	-0.144588	-0.317196	1.86887	1.04822	-0.503915	-1.24833	-0.0141808	-0.68888
Zm00001eb007050	-0.17703	-0.214011	1.97125	1.04225	-0.691093	-0.767135	-0.260434	-0.903791
Zm00001eb113780	-0.505598	0.160607	1.73914	0.87199	-1.01133	-0.442375	0.425972	-1.23841
Zm00001eb357020	-0.30107	-0.0553753	1.97389	0.644293	-1.30498	-0.564124	0.302	-0.694631
Zm00001eb079470	0.160474	0.204717	1.89732	0.733183	-0.675389	-1.08116	-0.171153	-1.06799
Zm00001eb381430	0.331551	0.167709	1.72594	0.544113	-1.03939	-0.786052	0.377585	-1.32146
Zm00001eb122620	-1.57123	-0.225985	-0.288105	1.87701	-0.392112	-0.0553402	0.828964	-0.173194
Zm00001eb000980	-1.46564	-0.998766	-0.174072	1.68552	0.421157	-0.0712394	0.857754	-0.254715
Zm00001eb057200	-1.46441	-0.741207	0.172725	1.39723	0.145043	0.329819	1.12474	-0.963941
Zm00001eb060350	-1.78499	-0.529432	1.26016	0.954413	-0.0733156	-0.214056	0.867565	-0.480344
Zm00001eb007570	-1.77548	-0.251781	1.02969	0.947745	0.398561	-0.858052	0.887508	-0.378189
Zm00001eb017690	-1.58462	-0.144572	0.80326	0.46133	-0.360409	-0.689634	1.72103	-0.206389
Zm00001eb317760	-1.30749	-0.281945	1.11461	0.536583	-1.09878	-0.233313	1.53296	-0.262616
Zm00001eb414960	-1.37593	0.131825	0.65855	0.523337	-0.22478	-0.100463	1.65081	-1.26336
Zm00001eb064090	-1.98325	0.0862715	0.941872	0.61524	-0.119147	0.0193067	1.13702	-0.697307
Zm00001eb331750	-2.06803	-0.261203	0.785968	0.421696	-0.0934919	0.382169	1.2404	-0.407511
Zm00001eb150350	-1.18722	-0.718279	1.78608	0.653454	-0.0480831	-0.27334	0.717666	-0.930276
Zm00001eb127990	-1.19001	-1.42764	1.3946	0.829407	-0.105007	0.33928	0.701804	-0.542428
Zm00001eb421590	-1.43386	-1.18996	1.20631	0.774466	-0.0714355	0.191352	1.06609	-0.542955
Zm00001eb339710	-0.526964	-1.72781	0.669082	1.29626	0.322418	-0.391411	0.981595	-0.623175
Zm00001eb321220	-0.554946	-1.36374	1.04308	1.62057	-0.164589	-0.132212	0.473424	-0.921579
Zm00001eb406950	-0.981517	-1.14811	1.00781	1.33206	0.362586	0.0210844	0.603077	-1.197
Zm00001eb220770	-0.513319	-1.68872	1.1027	1.42854	-0.433006	-0.46155	0.466718	0.0986363
Zm00001eb364360	-0.770561	-1.41633	1.49869	1.23558	-0.362427	-0.497179	0.472509	-0.160283
Zm00001eb160030	-0.117538	-1.75085	1.45399	0.466975	-0.626308	-0.345018	1.03174	-0.112986
Zm00001eb064840	-0.291512	-1.6522	1.36514	0.973422	-0.327199	-0.678032	0.862428	-0.252048
Zm00001eb002260	-0.361354	-1.42411	1.55156	0.982793	-0.893204	-0.486952	0.657633	-0.0263717
Zm00001eb001520	-0.780502	-1.71861	0.935087	0.948614	-0.299722	-0.172913	1.23369	-0.145637
Zm00001eb058070	-1.22355	-1.3855	1.03573	0.885866	-0.0967671	-0.155375	1.26065	-0.321056
Zm00001eb025560	-0.879352	-1.05173	0.389959	1.12623	-0.818548	0.126677	1.64919	-0.542427
Zm00001eb047110	-0.778056	-1.1137	0.82633	0.774929	-0.570579	-0.555947	1.765	-0.34798
Zm00001eb059100	-0.761755	-0.69441	0.67423	1.18232	-0.543939	-0.726599	1.63563	-0.765477
Zm00001eb218460	-0.053771	-0.19555	0.550636	1.63125	-1.18091	-0.964897	1.01391	-0.800675
Zm00001eb002800	0.00837842	-0.437607	0.858248	1.62591	-0.982357	-0.724009	0.794818	-1.14338
Zm00001eb204490	-0.743193	-0.76134	0.161774	1.94698	-0.658648	-0.569796	1.05299	-0.428772
Zm00001eb314350	-0.864764	-0.37745	0.339616	1.75881	-1.05166	-0.512015	1.15454	-0.44707
Zm00001eb021470	-0.861407	-0.424623	0.482557	1.90476	-0.861407	-0.861407	0.830143	-0.208617
Zm00001eb137200	-1.15965	-0.112084	0.950514	1.183	-1.11829	-0.272943	1.23283	-0.703371
Zm00001eb031210	-1.01143	-0.070019	0.590025	1.03152	-1.35621	0.0877025	1.47047	-0.742065
Zm00001eb321110	-0.763849	-0.92999	0.566861	1.76891	-0.946755	0.304658	0.745784	-0.745615
Zm00001eb417060	-0.70762	-0.883089	0.964544	1.67997	-1.07136	0.234887	0.499692	-0.717018
Zm00001eb089230	-0.848055	-1.09949	1.00493	1.53638	-0.642048	-0.318682	0.931967	-0.564998
Zm00001eb269650	-1.30284	-0.698176	0.706228	1.7973	-0.63555	-0.0600394	0.670961	-0.477886
Zm00001eb061740	-0.312709	-0.525634	1.12419	0.842302	-0.658988	-0.96823	1.50579	-1.00673
Zm00001eb133060	-0.169354	-0.793353	1.11658	0.536784	-0.401386	-1.27038	1.61989	-0.638775
Zm00001eb095640	-0.189132	-0.889756	0.53932	0.896208	-0.441621	-1.32436	1.73822	-0.32888
Zm00001eb027590	-0.541473	-1.13724	0.980023	0.828535	-0.352496	-1.36106	1.30942	0.274292
Zm00001eb024570	-0.210167	-0.981701	0.869963	1.66224	-1.11175	-0.808263	0.745314	-0.165633
Zm00001eb039730	0.0514933	-0.920473	1.03105	1.55649	-0.753956	-1.36776	0.469797	-0.066639
Zm00001eb025900	-1.00138	-0.918361	0.778746	1.60094	-0.00545941	-0.901436	0.955569	-0.508619
Zm00001eb287120	-0.785659	-0.809796	0.938231	1.82551	-0.0936897	-0.756909	0.505252	-0.82294
Zm00001eb065550	-0.152238	-1.31808	0.99091	1.45407	-0.062456	-0.872349	0.81	-0.849858
Zm00001eb427520	-0.0513564	-0.965742	0.726314	1.67926	-0.504378	-0.693159	0.895536	-1.08647
Zm00001eb166260	-0.963234	-0.779866	1.85649	0.496212	0.745038	-0.243326	-0.036332	-1.07499
Zm00001eb007780	-1.137	-0.427036	1.3486	0.725555	0.669215	0.13352	0.30593	-1.61878
Zm00001eb044560	-1.08231	-0.408151	1.57728	0.987826	0.368326	0.25689	-0.324581	-1.37528
Zm00001eb103250	0.00678673	-0.914951	1.33676	0.292378	0.785767	0.659684	-0.415714	-1.75071
Zm00001eb039660	-0.379464	-0.891072	1.60775	0.963634	0.239921	0.48722	-0.699962	-1.32803
Zm00001eb390450	-0.0700672	-0.601813	1.71855	0.526704	0.47437	0.221524	-0.608716	-1.66055
Zm00001eb051830	-0.0158683	0.689694	1.77125	0.483095	-0.95617	0.0748393	-0.760055	-1.28679
Zm00001eb412770	-0.410053	0.6534	1.80242	0.344898	-1.07833	0.306428	-0.32442	-1.29434
Zm00001eb001490	-0.630475	0.28719	1.94709	0.588475	-1.04566	0.0502319	-0.0643931	-1.13246
Zm00001eb027960	-0.796234	0.662287	2.13382	0.00686481	-0.331462	-0.120801	-0.63319	-0.921285
Zm00001eb026610	-0.15211	-0.181083	2.27051	0.249029	-0.522222	0.0337145	-0.772661	-0.925182
Zm00001eb359130	0.0130615	0.0516768	2.10297	0.400415	-0.750414	0.0419006	-0.684488	-1.17513
Zm00001eb317590	-0.619689	-0.00411231	1.02316	1.76991	-0.0426453	0.0703702	-1.18894	-1.00805
Zm00001eb374870	-0.560252	0.0540948	1.05088	1.76736	-0.0950303	-0.0131719	-1.00834	-1.19555
Zm00001eb076160	-0.696732	0.0508205	1.3482	1.43354	0.058351	0.0471319	-1.36761	-0.873692
Zm00001eb288400	-0.784441	-0.127069	1.10972	1.40136	0.0390004	0.656721	-1.37812	-0.91717
Zm00001eb012280	-0.975225	-0.317585	1.8964	0.698408	0.416981	0.0912856	-0.758156	-1.05211
Zm00001eb020350	-0.80712	-0.329355	1.90088	1.00758	0.183302	-0.29976	-0.585194	-1.07033
Zm00001eb010190	-0.649986	0.286584	1.85746	0.594348	-0.170352	0.20466	-0.632321	-1.49039
Zm00001eb403060	-1.00822	0.054354	1.62013	1.2315	-0.454415	0.096048	-0.301442	-1.23795
Zm00001eb047060	-0.744005	0.229235	1.55991	0.991946	-0.404163	0.217821	-0.199692	-1.65105
Zm00001eb018020	-0.0715295	0.0339529	2.03989	-0.0593265	-0.149339	-1.628	0.18426	-0.349912
Zm00001eb022350	-0.111245	0.626136	1.89111	-0.0971905	-0.723847	-1.05249	0.520023	-1.05249
Zm00001eb040060	-0.073212	0.449391	1.72506	0.346615	-0.604988	-1.39112	0.578322	-1.03006
Zm00001eb237920	-1.45895	0.263333	1.87778	0.292486	0.000254279	-0.535509	0.415596	-0.854998
Zm00001eb309320	-1.21315	0.553873	1.76951	0.0208891	0.522475	-0.769825	0.20377	-1.08754
Zm00001eb137430	-0.647089	0.458996	1.81618	-0.706807	0.676519	-0.917668	0.381534	-1.06167
Zm00001eb048140	-0.657054	0.148948	1.7195	-0.013224	0.738181	-0.607253	0.282109	-1.61121
Zm00001eb431040	-0.296075	-0.414476	1.73681	0.830964	0.701778	-0.9035	-1.2487	-0.406796
Zm00001eb253050	-0.794124	-0.624292	1.87897	1.10193	0.184126	-0.315961	-0.912478	-0.518171
Zm00001eb008950	-0.847575	-0.64573	1.88592	0.917916	0.0481614	-0.430886	-1.11467	0.186862
Zm00001eb007030	-0.581088	-0.185331	1.72472	1.13005	0.363977	-0.867979	-0.449116	-1.13523
Zm00001eb035290	-0.0590911	-0.431778	1.24976	1.33463	0.596811	-1.1208	-0.226719	-1.34282
Zm00001eb011480	-0.303712	-0.593669	1.49073	1.38203	0.264414	-1.32695	-0.75281	-0.160022
Zm00001eb015700	-0.561261	0.0215897	1.2882	1.63859	-0.0256142	-1.3475	-0.437912	-0.576092
Zm00001eb025340	-0.69248	-0.27426	1.91156	0.246385	0.412577	-1.24966	0.507021	-0.861134
Zm00001eb029220	-0.697599	-0.34101	1.75539	0.800653	0.0588932	-0.703124	0.510903	-1.38411
Zm00001eb205490	-0.470305	-0.708673	2.05954	0.443696	0.154582	-0.667056	0.315096	-1.12688
Zm00001eb250650	-0.347304	-0.583899	2.08423	0.715903	-0.190797	-0.78825	0.115515	-1.0054
Zm00001eb213950	-0.926299	-0.661739	1.90278	0.833411	0.292518	-1.11073	-0.0777709	-0.252173
Zm00001eb424700	-0.407713	-0.600839	1.9788	0.854825	0.00205408	-1.25504	-0.0767493	-0.495345
Zm00001eb288910	-1.22171	-0.430871	1.58884	1.34627	0.125345	-0.772399	-0.0256069	-0.609873
Zm00001eb127130	-0.91091	-0.600292	1.78569	1.30714	-0.35769	-0.841914	-0.153189	-0.228833
Zm00001eb147860	-0.824718	-0.812305	1.64777	1.35419	0.0115711	-1.01655	-0.100252	-0.259711
Zm00001eb010340	-0.92876	-0.103108	1.35579	-1.59212	-0.479882	0.170574	1.14238	0.435121
Zm00001eb344210	-1.22778	1.10921	0.789546	-1.55987	-0.25729	-0.267467	0.89215	0.521506
Zm00001eb249190	-1.43817	0.503254	1.42516	-1.28473	-0.0895821	-0.298466	0.907893	0.274638
Zm00001eb112930	-1.42208	1.30906	0.830822	-0.732213	-0.830119	-0.520207	0.411571	0.953169
Zm00001eb337740	-1.39739	0.708669	0.874564	-0.81911	-0.984761	-0.111312	0.302602	1.42674
Zm00001eb037690	-0.951107	1.14143	0.413599	-1.2576	-1.14698	0.0893008	0.500709	1.21065
Zm00001eb053520	-1.17016	0.885407	0.518772	-0.788942	-1.4107	0.012478	1.14626	0.806892
Zm00001eb220700	-1.43397	0.543274	1.06012	-0.296121	-1.49272	0.111274	0.582006	0.926129
Zm00001eb041900	-1.00463	-0.183958	1.15549	-0.85125	-1.3748	0.31123	0.89351	1.05442
Zm00001eb048230	-0.861893	0.0635773	1.02596	-0.863013	-1.53176	0.138447	1.1418	0.88688
Zm00001eb033610	-0.385766	0.762674	1.73945	-1.11827	-1.30663	-0.307678	0.335554	0.280663
Zm00001eb012980	-1.31398	0.449432	1.29719	-0.459498	-1.35537	-0.157074	1.02577	0.513528
Zm00001eb015130	-1.38257	0.560219	1.63118	-0.504113	-0.970276	-0.437821	0.794493	0.308891
Zm00001eb119970	-0.550397	-0.66682	1.53134	-1.28758	0.465324	-0.32347	1.30536	-0.473752
Zm00001eb124450	-1.15121	-0.602553	1.07009	-0.745386	0.33033	-0.305027	1.80268	-0.398918
Zm00001eb126420	-1.45238	0.512093	1.70766	-0.843117	0.136665	-0.0175166	0.678819	-0.722222
Zm00001eb143480	-1.6399	-0.213646	1.25798	-0.576663	0.79871	0.3348	0.913577	-0.874857
Zm00001eb414530	-1.03318	0.468336	1.15522	-0.479733	-1.21802	0.256878	1.4829	-0.632401
Zm00001eb391890	-1.36163	-0.196423	1.34381	-0.792248	-0.783185	0.273571	1.40474	0.111368
Zm00001eb005420	-1.11172	-0.0151762	0.898854	-0.697821	-1.34661	0.316709	1.54481	0.41095
Zm00001eb169380	-0.968795	0.697073	0.122181	-1.2735	-0.321385	0.463474	1.82375	-0.542797
Zm00001eb337640	-0.573665	-0.0383492	0.109256	-0.838889	-0.879475	0.986367	1.92983	-0.695075
Zm00001eb038710	-0.4941	-0.0362408	0.648604	0.402981	-1.59116	-0.790655	1.73144	0.129134
Zm00001eb130700	-0.897752	0.262443	0.419597	-0.238793	-1.40474	-0.436408	1.88719	0.408456
Zm00001eb169130	-0.722683	0.340616	0.0601363	-0.269473	-1.46596	0.23224	2.01187	-0.186748
Zm00001eb017970	-0.16538	-0.380815	-0.147825	0.280373	-1.58743	-0.253036	2.02224	0.231868
Zm00001eb042070	0.84358	-0.435429	0.166203	-0.261108	-0.653608	-0.973861	2.02893	-0.714707
Zm00001eb152010	0.293623	-0.110545	0.327031	0.015782	-1.07175	-0.993951	2.08753	-0.547722
Zm00001eb365060	-0.107048	-0.243559	0.759268	-0.52751	-0.755374	-1.10722	2.06657	-0.0851242
Zm00001eb028670	0.359392	-0.270712	0.759954	-0.84829	-0.538211	-1.08547	1.97676	-0.353424
Zm00001eb023860	0.267583	-0.241709	0.761022	-0.569574	-1.34441	-0.643979	1.92859	-0.157516
Zm00001eb042030	0.637073	-0.0383307	0.11847	-0.447856	-1.34098	-0.927196	1.92744	0.071381
Zm00001eb199170	0.0928839	0.735008	-0.422387	-0.3921	-1.03173	-1.24297	1.82087	0.440423
Zm00001eb368130	-0.577086	1.29787	0.193412	-0.575752	-0.653558	-0.961864	1.74437	-0.467392
Zm00001eb325520	0.860469	0.271522	1.02315	-0.667326	-1.34488	0.0699515	1.08885	-1.30174
Zm00001eb159630	0.828424	0.667155	0.507397	-0.542237	-1.15805	-0.453282	1.44629	-1.2957
Zm00001eb160120	0.33938	0.489889	1.41427	-0.307643	-1.75856	-0.148088	0.832469	-0.861712
Zm00001eb354200	0.32238	0.590268	0.968541	-0.982056	-1.18362	-0.39892	1.53576	-0.852353
Zm00001eb026110	0.100737	0.108658	1.27772	-0.299683	-1.2704	-0.855447	1.58044	-0.642014
Zm00001eb036110	-0.418849	0.621219	0.920236	-0.244964	-0.214321	0.341998	1.05676	-2.06208
Zm00001eb026770	-1.0392	0.207406	1.60353	0.520677	-0.80802	-0.0276741	0.838566	-1.29529
Zm00001eb272670	-0.571415	0.221117	1.76552	0.056078	-0.739317	-0.4324	1.01767	-1.31726
Zm00001eb056810	-0.643425	1.6519	1.25216	0.326179	-0.132695	-1.03029	-0.924296	-0.499527
Zm00001eb014740	-0.655027	0.491567	1.77049	0.81956	-0.127103	-1.27111	-0.939837	-0.0885387
Zm00001eb015210	-0.30637	0.88811	1.59318	0.767568	-1.00252	-1.17925	-0.770865	0.0101407
Zm00001eb030220	-2.06369	0.812868	0.893894	0.624601	-0.323839	-0.594209	-0.00781992	0.658199
Zm00001eb063190	-1.88936	0.712173	1.18336	0.721848	-0.817549	-0.374306	0.0249561	0.438872
Zm00001eb148210	-1.73914	0.54345	0.979943	0.990301	-0.841855	-0.805687	0.445432	0.427558
Zm00001eb337450	-1.79273	0.331684	1.44765	0.44858	-0.529325	-0.787557	0.228631	0.653063
Zm00001eb195450	-1.55545	0.459327	0.961871	1.41276	0.00416806	-1.16915	0.137044	-0.25057
Zm00001eb353270	-1.89987	0.477246	1.10175	0.945448	0.179468	-0.976474	0.251185	-0.0787459
Zm00001eb370470	-1.77473	0.345367	1.29863	0.902261	0.532435	-0.930157	-0.26439	-0.109421
Zm00001eb428060	-2.26129	0.87009	0.586421	0.532864	-0.464016	0.498372	0.188704	0.048854
Zm00001eb058810	-1.90092	1.46287	0.531001	0.250959	-0.413559	-0.0605248	-0.534238	0.664411
Zm00001eb342230	-1.91676	1.39276	0.408135	0.362888	0.772001	-0.0338275	-0.439961	-0.545236
Zm00001eb422690	-1.84684	1.1129	1.07168	-0.579213	0.361902	0.124149	-0.709805	0.465231
Zm00001eb166380	-1.14563	1.80038	0.853485	-0.944357	-0.545838	-0.00537036	0.50742	-0.520087
Zm00001eb340800	-0.742603	1.85206	1.05817	-0.753764	-0.854002	-0.615679	0.360029	-0.304206
Zm00001eb263060	-1.28551	0.805121	1.59332	0.297489	-1.32345	0.388663	-0.0699044	-0.405727
Zm00001eb263070	-1.67938	0.371475	1.58396	0.553289	-0.961576	0.488313	-0.18725	-0.168829
Zm00001eb061810	-1.24038	0.784852	1.77372	-0.876663	-0.744306	0.261616	-0.371555	0.412715
Zm00001eb294480	-1.91821	0.658397	1.16157	-0.297021	-0.830294	0.444672	0.0316361	0.749254
Zm00001eb004470	-1.66913	0.824967	1.5953	-0.121887	-0.877685	-0.247153	0.14942	0.346169
Zm00001eb031580	0.155975	1.67127	-0.0576379	1.12928	-1.38465	-0.845144	-0.490356	-0.178737
Zm00001eb109400	0.79871	1.9424	-0.203406	6.72718e-05	-1.31596	-0.363548	-0.826328	-0.0319389
Zm00001eb125240	-0.145025	1.90752	0.0203352	-0.498225	-1.24884	-0.751536	-0.238397	0.954166
Zm00001eb314250	-0.147029	1.66023	0.594389	0.122621	-1.87986	-0.520414	0.216428	-0.0463653
Zm00001eb006080	-0.329218	0.711825	1.2692	0.523691	-1.62311	-1.03729	-0.337102	0.822002
Zm00001eb149570	-0.782445	0.235452	1.06476	0.968619	-1.83575	-0.279258	-0.240152	0.86877
Zm00001eb340260	-0.382908	0.182697	0.800097	0.545062	-2.07558	-0.302328	0.0151246	1.21783
Zm00001eb073560	-0.641075	0.609575	0.720076	-0.529206	-1.14899	-0.0957383	-0.780298	1.86565
Zm00001eb111620	-0.850908	0.182704	0.59269	0.242756	-1.35879	-0.535307	-0.187395	1.91425
Zm00001eb415960	-1.10312	0.380892	0.627449	0.635749	-1.62638	-0.146654	-0.22497	1.45703
Zm00001eb016940	-1.50557	-0.206742	-0.661713	-0.320464	-0.29282	0.657401	0.487537	1.84237
Zm00001eb242870	-1.79627	0.35245	-0.500681	-0.0396507	-0.433704	0.453026	0.249844	1.71499
Zm00001eb061820	-1.37103	0.499025	-0.701623	-0.595157	-0.478114	0.471112	0.310968	1.86482
Zm00001eb322180	-1.28362	0.347807	-1.33037	0.260188	-0.235647	0.911447	-0.23568	1.56587
Zm00001eb105640	-1.61777	-0.242834	-0.996496	0.4443	-0.268369	1.04602	0.256143	1.37901
Zm00001eb011900	-1.98838	-0.0728116	-0.624684	0.118488	0.15819	0.80715	0.219231	1.38282
Zm00001eb059220	-1.52237	-0.241062	0.106904	-0.267156	-0.735595	1.79626	-0.0165088	0.87952
Zm00001eb085280	-1.94391	0.721616	-0.333615	-0.396866	-0.0714722	1.51547	0.238817	0.269957
Zm00001eb198850	-1.97904	0.191926	-0.587949	-0.247258	0.439633	1.44322	0.157376	0.58209
Zm00001eb283760	-1.53522	-0.139884	0.438334	-1.30131	0.187125	0.0595717	0.953068	1.33831
Zm00001eb037350	-1.27861	-0.311351	0.0490704	-0.904221	-0.312926	-0.0558315	0.966352	1.84752
Zm00001eb131100	-1.44526	-0.32978	-0.314122	-0.43676	0.0156077	-0.270227	0.854519	1.92602
Zm00001eb319350	-1.57386	-0.753754	-0.212781	-0.177161	-0.0432598	0.332221	0.575194	1.8534
Zm00001eb058940	-1.43201	-0.768687	-0.416087	-0.205324	0.403802	-0.32242	1.12501	1.61572
Zm00001eb286150	-2.05377	-0.633965	0.937377	-0.335103	0.110449	0.71923	0.816536	0.439245
Zm00001eb009580	-2.12785	-0.0834916	0.590714	-0.578018	0.0565683	0.786021	0.330338	1.02572
Zm00001eb039610	-2.19782	-0.374323	0.120518	-0.0138813	0.0220258	0.922157	0.702962	0.818366
Zm00001eb030680	-1.58983	-0.437001	0.169785	-1.201	0.892329	1.17178	0.225874	0.768053
Zm00001eb406490	-1.84476	-0.831232	0.0613968	-0.221778	0.654672	0.852505	0.0265479	1.30265
Zm00001eb056010	-2.16534	-0.401962	0.173579	-0.0935474	0.976387	0.535282	0.0433547	0.932251
Zm00001eb041360	-0.939689	-1.15913	0.6624	0.671549	-1.3659	1.24042	0.241492	0.648856
Zm00001eb358270	-0.713545	-0.970687	0.668819	0.476237	-1.5523	1.48467	0.107814	0.498996
Zm00001eb023680	-0.789763	-0.918808	0.961765	0.981516	-1.4814	1.0922	-0.272265	0.426763
Zm00001eb002250	-0.816536	-1.16992	0.735863	0.926532	-1.24679	0.969717	-0.366162	0.967302
Zm00001eb003860	-0.716961	-0.979133	0.593119	1.15436	-1.59689	0.745908	-0.0567098	0.856309
Zm00001eb249250	-1.5448	-0.670389	1.48296	0.198316	-1.0364	0.532174	0.397702	0.640433
Zm00001eb330150	-1.58735	-0.531395	1.40566	0.76818	-1.11383	0.326725	0.27476	0.457251
Zm00001eb282970	-1.24208	-0.637215	1.22591	0.648181	-1.42147	0.728193	-0.0590706	0.757553
Zm00001eb097950	-1.07716	-0.810416	1.40736	0.61948	-1.33627	0.239719	-0.0299076	0.987197
Zm00001eb367860	-1.16864	-0.606689	1.43158	0.304276	-1.31257	0.433878	-0.170053	1.08822
Zm00001eb131170	-1.32005	-0.952254	1.49958	0.560668	-0.958582	0.682108	-0.132643	0.621177
Zm00001eb059020	-1.17191	-1.17951	1.32182	0.53904	-1.02547	0.399041	0.132485	0.9845
Zm00001eb300630	-0.967072	-0.64525	1.51434	0.422308	-1.24542	1.02817	-0.584062	0.476989
Zm00001eb162360	-0.950901	-0.40482	1.67548	0.597386	-1.54338	0.199793	-0.143799	0.570237
Zm00001eb164250	-0.95663	-0.219835	1.48796	0.333955	-1.61463	0.28893	-0.288007	0.968254
Zm00001eb098940	-1.16645	-0.867375	0.897849	0.599202	-1.32246	0.781773	1.16377	-0.0863115
Zm00001eb246170	-1.5247	-0.950631	1.06978	0.57275	-0.741731	1.0642	0.748222	-0.237886
Zm00001eb407460	-1.36108	-0.562371	0.87099	1.30293	-1.27141	0.194323	0.848655	-0.0220272
Zm00001eb019370	-1.24483	-0.687769	1.10302	1.03383	-1.28434	0.375461	0.923794	-0.219169
Zm00001eb024550	-1.78385	-0.510682	0.712785	1.0155	-0.800658	0.653276	0.946455	-0.232825
Zm00001eb330170	-1.66905	-0.668768	1.23527	0.861239	-0.775392	0.304835	0.881228	-0.169368
Zm00001eb242810	-1.60478	0.155744	1.3292	0.57211	-1.40337	0.229916	0.470112	0.251059
Zm00001eb044400	-1.5021	0.0138754	1.48545	0.514353	-1.39175	0.515409	0.142245	0.222521
Zm00001eb160330	-1.60902	0.118356	0.969831	0.640689	-1.50194	0.329704	0.273486	0.778893
Zm00001eb273070	-1.5936	-0.285595	1.15384	0.830935	-1.34994	0.323211	0.40581	0.515339
Zm00001eb040070	-1.64666	0.00664089	1.06816	0.830182	-1.41483	0.398917	0.450957	0.30664
Zm00001eb352940	-1.80845	-0.202632	1.04638	1.01381	-1.07705	0.254443	0.242244	0.531263
Zm00001eb055260	-1.82335	-0.196257	1.21046	0.964466	-0.884886	0.338232	-0.170042	0.561376
Zm00001eb007670	-1.48033	-0.0594004	1.07243	1.16456	-1.41021	0.171485	0.0118192	0.529655
Zm00001eb244690	-1.38551	-0.173532	1.31515	0.992513	-1.44836	0.0962225	0.149375	0.45414
Zm00001eb184420	-1.40071	-0.518452	1.17508	1.14695	-1.29346	0.207483	0.0930553	0.590056
Zm00001eb060510	-1.346	-0.548818	1.08546	1.26684	-1.29187	0.188159	0.0142205	0.632014
Zm00001eb402440	-1.50654	-0.446021	1.07399	1.27463	-1.16582	0.303107	-0.0776224	0.544274
Zm00001eb197780	-1.44577	-0.341713	1.0817	1.22863	-1.32714	0.180454	0.0620308	0.561808
Zm00001eb347720	-1.38458	-0.320785	1.12016	1.2983	-1.30159	0.147542	-0.11608	0.557029
Zm00001eb072900	-1.49713	-0.550542	1.0394	1.32117	-1.17294	0.272665	0.234493	0.35289
Zm00001eb015050	-1.43649	-0.45497	1.12633	1.33177	-1.23264	0.173887	0.155092	0.337025
Zm00001eb367320	-1.46743	-0.470801	1.21932	1.08433	-1.2672	0.127949	0.243901	0.529922
Zm00001eb388610	-1.46456	-0.387228	1.09608	1.05896	-1.39652	0.414952	0.217107	0.461219
Zm00001eb149960	-1.28836	-0.602031	1.19919	1.07876	-1.36354	0.0205178	0.304799	0.650669
Zm00001eb007950	-1.21928	-0.621266	1.18574	1.21876	-1.34397	-0.108952	0.337749	0.551213
Zm00001eb112750	-1.15809	-0.495679	1.00931	1.10532	-1.56793	-0.0478693	0.427418	0.727527
Zm00001eb015820	-1.33716	-0.513958	0.997357	1.15412	-1.38844	-0.0820888	0.553533	0.616634
Zm00001eb037930	-1.21636	-0.683263	1.18107	1.21575	-1.37942	0.187465	0.373596	0.321158
Zm00001eb062880	-1.1745	-0.732948	1.17897	1.2147	-1.37019	0.0639717	0.419058	0.400938
Zm00001eb040560	-1.1934	-0.719166	0.88941	1.31088	-1.431	0.221256	0.344057	0.57796
Zm00001eb140470	-1.23828	-0.583451	0.984712	1.23661	-1.47341	0.175986	0.554756	0.34309
Zm00001eb001170	-1.22235	-0.671165	0.891981	1.32882	-1.41676	0.118264	0.509907	0.461301
Zm00001eb212430	-1.32438	-0.42864	0.763233	1.40532	-1.45155	0.257705	0.508623	0.269697
Zm00001eb019890	-1.22155	-0.727094	0.984752	1.0578	-1.43421	0.203436	0.838496	0.298371
Zm00001eb071970	-1.24331	-0.768596	0.755086	1.1685	-1.41483	0.162593	0.646047	0.694508
Zm00001eb407700	-1.15003	-0.790246	0.660915	1.28756	-1.48035	0.335174	0.632494	0.504489
Zm00001eb253730	-1.15256	-0.552584	0.764034	1.21155	-1.55617	0.820686	-0.00344639	0.468477
Zm00001eb029020	-1.15633	-0.516379	1.1356	1.17051	-1.43916	0.804786	-0.0935869	0.0945585
Zm00001eb018600	-1.4509	-0.670956	1.10123	1.06864	-1.23242	0.64957	0.211874	0.32297
Zm00001eb039540	-1.36199	-0.925905	1.04379	1.09627	-1.16698	0.633327	0.365593	0.31589
Zm00001eb188280	-1.25488	-0.53273	1.44398	0.978931	-1.37235	0.379707	0.12063	0.236706
Zm00001eb019830	-1.29473	-0.463171	1.20467	0.985943	-1.50358	0.304457	0.522275	0.244139
Zm00001eb030390	-1.35028	-0.554477	1.07029	1.18171	-1.39797	0.384404	0.373576	0.29274
Zm00001eb027950	-1.25843	0.368201	0.372336	0.492209	-1.90484	0.7826	0.565448	0.582475
Zm00001eb014080	-1.25818	-0.381702	0.706381	0.0197866	-1.49761	1.10889	1.12623	0.176204
Zm00001eb266160	-1.31769	0.119583	0.12435	-0.36229	-1.42825	1.23112	1.14329	0.489892
Zm00001eb348730	-0.985289	0.299591	0.336197	-0.299981	-1.84128	0.926775	1.14545	0.418531
Zm00001eb207410	-1.36092	-0.682587	0.804535	0.90374	-1.38218	0.34036	0.339576	1.03748
Zm00001eb356950	-1.27435	-0.748986	0.825606	1.05698	-1.40871	0.290467	0.351244	0.907755
Zm00001eb031590	-1.39646	-0.411266	0.739878	0.959139	-1.47792	0.195205	0.3618	1.02963
Zm00001eb291250	-1.4184	-0.586556	0.742118	0.995972	-1.28188	0.0837911	0.297688	1.16727
Zm00001eb005570	-1.36772	-0.890473	0.945649	0.598588	-1.23818	0.367999	0.508722	1.07542
Zm00001eb135110	-1.16329	-0.900914	1.06497	0.925549	-1.37719	0.277128	0.285188	0.88855
Zm00001eb417490	-1.13077	-0.732945	1.12296	0.744136	-1.4191	0.07928	0.190634	1.14581
Zm00001eb005780	-1.23281	-0.724344	0.978887	0.951204	-1.35849	0.118023	0.170212	1.09732
Zm00001eb252840	-1.34845	-0.305757	0.815473	0.797716	-1.57135	0.0572459	0.548204	1.00692
Zm00001eb036710	-1.58255	-0.317983	0.719909	0.758579	-1.28865	0.0122609	0.534908	1.16353
Zm00001eb169870	-1.49208	-0.388901	1.08206	0.785055	-1.17274	-0.325113	0.430597	1.08113
Zm00001eb150840	-1.2941	-0.619395	1.26664	0.859525	-1.27692	-0.19822	0.37456	0.887906
Zm00001eb018910	-1.3321	-0.711	1.11404	0.72066	-1.30792	0.0242551	0.486047	1.00602
Zm00001eb118120	-1.56854	-0.365486	1.07049	0.151493	-1.28057	0.237035	0.869425	0.886154
Zm00001eb069020	-1.29934	-0.478603	1.38289	0.158614	-1.39645	0.103088	0.849409	0.680391
Zm00001eb033470	-1.40615	-0.535625	1.40397	0.303246	-1.30732	0.190782	0.760872	0.590224
Zm00001eb049770	-1.44306	-0.159076	1.0349	0.290456	-1.59506	0.497087	0.670025	0.704732
Zm00001eb009730	-1.19073	-0.638135	1.08122	0.323773	-1.58384	0.489121	0.770006	0.748588
Zm00001eb081460	-1.39286	-0.44972	1.16356	0.606738	-1.51405	0.474639	0.547831	0.563866
Zm00001eb400040	-1.06078	-0.512115	1.19778	0.57976	-1.74554	0.486332	0.560222	0.494345
Zm00001eb111050	-1.40769	-0.450655	1.39007	0.743144	-1.35857	0.168551	0.319961	0.595193
Zm00001eb316520	-1.3114	-0.260372	1.34504	0.67809	-1.54704	0.0549177	0.467602	0.573162
Zm00001eb036630	-1.30947	-0.620083	1.31984	0.692935	-1.40092	0.142774	0.639835	0.535081
Zm00001eb235240	-1.1825	-0.400934	1.40805	0.6653	-1.60223	0.25058	0.516004	0.345736
Zm00001eb045990	-1.20596	-0.492804	1.42369	0.564863	-1.53364	0.173715	0.566765	0.503373
Zm00001eb244120	-1.44443	-0.478348	1.17964	0.642041	-1.35801	0.01933	0.720996	0.718781
Zm00001eb328440	-1.42903	-0.472742	1.02508	0.613864	-1.43242	0.129193	0.705553	0.860495
Zm00001eb024870	-1.20914	-0.574271	0.961339	0.879672	-1.61683	0.286457	0.591514	0.681259
Zm00001eb308400	-1.17516	-0.410273	1.15535	0.755448	-1.6607	0.104165	0.711734	0.519428
Zm00001eb349800	-1.29623	-0.557207	1.11535	0.860782	-1.49715	0.152762	0.69231	0.529385
Zm00001eb203570	-0.584775	-0.705832	0.742195	0.256968	-1.67581	-0.310227	0.988894	1.28859
Zm00001eb040730	-0.500098	-0.9046	0.698921	0.121979	-1.70646	0.121894	0.809924	1.35845
Zm00001eb015790	-0.820325	-0.631352	0.622897	-0.00332677	-1.55397	-0.105482	1.31847	1.17308
Zm00001eb048670	-1.14046	-0.814444	0.735481	0.0509215	-1.28185	0.0794481	1.05804	1.31286
Zm00001eb402750	-0.893938	-0.939884	0.645041	0.262421	-1.48044	0.136305	0.98573	1.28476
Zm00001eb016170	-1.06804	-0.930529	0.789074	0.361114	-1.4065	0.137117	1.03849	1.07928
Zm00001eb042710	-1.07584	-0.914452	0.872831	0.351293	-1.38388	0.0545227	0.986937	1.10859
Zm00001eb248610	-1.02544	-0.808726	1.00012	0.156787	-1.32617	-0.0972308	0.666252	1.43441
Zm00001eb028190	-1.31085	-0.62071	1.05831	0.0752506	-1.23169	-0.0625719	0.871577	1.22069
Zm00001eb356520	-1.01102	-0.357285	1.14301	0.597417	-1.67785	-0.276629	0.644223	0.938127
Zm00001eb386970	-1.04842	-0.194377	0.860452	0.669779	-1.75523	-0.234168	0.638808	1.06316
Zm00001eb188770	-1.01786	-0.309353	1.29782	0.319453	-1.51324	-0.517969	0.807857	0.933291
Zm00001eb389500	-0.932115	-0.210901	1.23429	0.366842	-1.53476	-0.597528	0.440407	1.23376
Zm00001eb156790	-1.4067	-0.429449	0.761568	1.02262	-1.38648	0.624686	-0.125739	0.939498
Zm00001eb179260	-1.43038	-0.406	0.704241	0.757682	-1.38029	0.391472	0.0768956	1.28638
Zm00001eb338510	-1.52495	-0.462499	0.454763	1.06063	-1.27331	0.481415	0.14361	1.12034
Zm00001eb032520	-1.26364	-0.106956	0.499896	0.746939	-1.49526	0.272723	-0.153753	1.50005
Zm00001eb261900	-1.05132	-0.602182	0.549219	0.827168	-1.54918	0.399268	0.0175633	1.40946
Zm00001eb189510	-1.57675	-0.28128	0.464497	0.713987	-1.44168	0.43312	0.748369	0.939738
Zm00001eb228330	-1.32455	-0.666382	0.456102	0.871107	-1.49483	0.582907	0.690396	0.885258
Zm00001eb040280	-1.38864	-0.408464	0.509177	1.0014	-1.54865	0.360031	0.621848	0.853304
Zm00001eb190530	-1.47828	-0.522961	0.401185	1.27077	-1.33857	0.606531	0.384861	0.676463
Zm00001eb214670	-1.27049	-0.277272	0.239546	1.31326	-1.60062	0.273442	0.751013	0.571119
Zm00001eb344890	-0.965573	-0.108074	0.140143	1.25491	-1.7784	-0.0423635	0.45554	1.04381
Zm00001eb406650	-0.964006	-0.235062	0.200738	1.27767	-1.72125	0.159867	0.12497	1.15707
Zm00001eb021200	-0.890253	-0.340628	0.509611	1.04763	-1.8618	0.338373	0.13114	1.06592
Zm00001eb403530	-0.802443	-0.372008	0.591043	0.874994	-1.99181	0.238079	0.660947	0.801196
Zm00001eb202570	-1.68348	0.220421	0.865789	0.627017	-1.25126	-0.308621	1.03247	0.497664
Zm00001eb112660	-1.16504	0.00792604	0.467551	0.868659	-1.76829	-0.149784	0.93322	0.805761
Zm00001eb157860	-1.41174	0.377646	0.484955	0.99505	-1.64113	-0.12368	0.833688	0.485211
Zm00001eb392190	-1.07279	-0.0105312	0.712319	0.608487	-1.44734	-0.730935	0.491371	1.44943
Zm00001eb044280	-1.30313	0.111408	0.282818	0.410392	-1.25008	-0.639665	0.864528	1.52373
Zm00001eb254110	-1.54716	0.0157008	0.484332	0.335583	-1.36906	-0.0367193	0.792534	1.32479
Zm00001eb300160	-1.32204	-0.222399	0.495171	0.44421	-1.53839	-0.0425445	1.12833	1.05767
Zm00001eb012360	-0.969264	0.188904	0.126935	0.479244	-1.75297	-0.303283	0.863487	1.36695
Zm00001eb090060	-1.07633	0.235816	0.611312	0.46352	-1.85707	-0.0928319	0.491479	1.22411
Zm00001eb019590	-1.2376	0.354804	0.201037	0.503171	-1.82734	0.236216	0.675177	1.09454
Zm00001eb081570	-1.59015	-1.27377	0.482215	0.280963	-0.429905	0.780348	0.549612	1.20068
Zm00001eb426670	-1.55852	-1.17529	0.616815	-0.137705	-0.459402	0.675251	0.869781	1.16908
Zm00001eb147260	-1.33008	-1.58182	0.202662	0.248769	0.0363485	0.502929	0.447727	1.47346
Zm00001eb372660	-1.62033	-1.49036	0.50447	0.178719	0.377627	0.528931	0.381059	1.13989
Zm00001eb127680	-1.60973	-1.50449	0.588196	0.628682	-0.1068	0.663754	0.506199	0.834186
Zm00001eb395580	-1.35787	-1.47951	0.408696	1.13073	-0.565781	0.468235	0.763348	0.632145
Zm00001eb023350	-1.23284	-1.31309	0.34975	0.829954	-0.776916	1.30019	0.037158	0.805788
Zm00001eb273940	-1.38121	-1.46968	-0.133784	0.962109	-0.130727	0.999107	0.185066	0.969119
Zm00001eb052450	-1.7792	-1.04526	-0.0318305	0.845792	-0.0590823	0.91125	0.0688958	1.08944
Zm00001eb039750	-0.68063	-1.97449	-0.180362	0.342779	0.00453612	1.27816	0.357677	0.852324
Zm00001eb117240	-0.630059	-1.43087	-0.0928472	0.684893	-1.09028	1.26652	0.172134	1.12051
Zm00001eb032580	-0.735709	-1.42842	-0.528031	0.719523	-0.855558	1.3282	0.769187	0.730809
Zm00001eb133920	-0.885583	-1.3674	-0.570237	-0.127331	-0.433092	1.14893	1.11884	1.11587
Zm00001eb008070	-0.932177	-0.932177	-0.682151	0.0957541	-0.932177	0.866973	1.22652	1.28944
Zm00001eb053090	-0.936094	-0.920876	-0.935843	0.470824	-0.869402	1.19523	0.97094	1.02522
Zm00001eb035010	-0.816201	-1.1267	-0.060899	0.574053	-1.36777	1.08756	1.18328	0.526675
Zm00001eb107520	-0.780812	-1.20795	-0.821758	0.302183	-0.653465	0.748677	1.57089	0.842239
Zm00001eb241600	-0.961841	-1.0844	-0.581346	0.794448	-0.925557	0.572078	1.51477	0.671847
Zm00001eb044600	-1.9427	-0.526285	0.31014	0.0529559	-0.441947	1.3291	0.879054	0.339688
Zm00001eb137040	-1.78465	-0.756901	0.373883	-0.0457986	-0.0658743	1.25501	1.21794	-0.193612
Zm00001eb027720	-1.91858	-1.04677	0.600935	0.85039	-0.148866	0.551876	0.867862	0.243156
Zm00001eb031430	-2.24565	-0.421935	0.48238	0.754504	0.214312	0.412853	0.86965	-0.0661095
Zm00001eb063940	-2.15006	-0.147948	0.328436	-0.130688	-0.0692728	0.184247	1.32503	0.660259
Zm00001eb318750	-1.8682	-0.277093	0.440649	0.232703	-0.661629	0.167701	1.61004	0.355838
Zm00001eb062310	-1.7262	-0.0665537	0.78752	0.116317	-0.946395	-0.173407	1.47281	0.535905
Zm00001eb433230	-1.85039	-0.303315	0.903147	-0.0403272	-0.766363	0.695428	1.25908	0.10274
Zm00001eb007320	-1.62609	-0.423806	1.25553	-0.122574	-0.818566	0.537213	1.27303	-0.0747362
Zm00001eb155420	-1.58362	-0.602585	0.849445	-0.278084	-0.95045	0.590956	1.24073	0.733606
Zm00001eb175140	-1.65208	-0.659941	1.31058	-0.36864	-0.636971	0.403392	1.05409	0.549572
Zm00001eb021850	-1.82751	0.121009	0.987467	0.252616	-1.20703	0.664561	0.820026	0.188856
Zm00001eb103490	-2.00311	-0.27204	0.360561	0.344952	-0.704159	0.744454	1.23641	0.292931
Zm00001eb293260	-1.94537	-0.331082	0.720867	0.421455	-0.90508	0.852402	0.875021	0.31179
Zm00001eb371180	-1.88212	-0.699959	-0.0377006	0.416315	-0.291339	0.377321	0.656373	1.46111
Zm00001eb287890	-1.92093	-0.418538	0.195615	0.231998	-0.377456	0.219784	0.438734	1.63079
Zm00001eb302190	-1.72846	-0.627801	0.213051	0.372188	-0.668238	0.237837	0.596663	1.60476
Zm00001eb005250	-1.92345	-0.220635	0.0745611	-0.1491	-0.5748	0.804674	0.628022	1.36072
Zm00001eb336820	-1.66669	-0.780626	0.31521	-0.235591	-0.543789	0.807892	0.666473	1.43712
Zm00001eb238560	-1.97748	-0.529042	1.00401	0.267697	-0.673577	0.432846	0.750436	0.725113
Zm00001eb150560	-1.85593	-0.292995	0.970989	0.509463	-1.03399	0.416928	0.32807	0.95746
Zm00001eb400800	-1.83649	-0.103202	1.14335	0.124872	-1.09283	0.510675	0.464077	0.789549
Zm00001eb024150	-1.51053	-0.716809	0.552239	0.371989	-0.94516	0.332055	0.279285	1.63693
Zm00001eb073040	-1.52707	-0.752135	0.723217	0.360793	-1.00103	0.59697	0.162483	1.43677
Zm00001eb212210	-1.74059	-0.699399	0.634043	0.371824	-0.763347	0.509144	0.263749	1.42458
Zm00001eb271420	-1.7062	-0.632358	1.16897	0.44398	-0.725044	0.176859	0.0216063	1.25219
Zm00001eb000200	-1.60322	-0.552294	0.873106	0.655483	-0.897879	0.204757	-0.118858	1.43891
Zm00001eb373450	-1.4516	-0.93297	0.346313	1.13445	-1.0351	0.475674	1.08323	0.380002
Zm00001eb131000	-1.52862	-0.98001	0.186244	1.24058	-0.809071	0.301534	1.04029	0.549046
Zm00001eb282660	-1.37627	-0.692712	0.188304	1.01254	-1.33193	0.395102	0.846531	0.958433
Zm00001eb053630	-1.26505	-0.996469	0.0766539	1.27872	-1.08583	0.250986	0.934367	0.806619
Zm00001eb220610	-1.57387	-1.06197	0.0470346	0.828021	-0.748551	0.903136	0.659202	0.946995
Zm00001eb008940	-1.65429	-1.01621	0.170839	0.996083	-0.620975	1.00642	0.254344	0.863781
Zm00001eb055280	-1.69353	-1.10152	0.132962	0.840267	-0.459634	0.442417	0.699471	1.13957
Zm00001eb394530	-1.72558	-0.816618	0.278937	0.565124	-0.864712	0.736642	0.927941	0.898268
Zm00001eb414270	-1.67404	-0.69412	0.348104	0.732599	-1.03878	0.57703	0.63377	1.11544
Zm00001eb279320	-1.20164	-1.67662	0.744405	0.362348	-0.288426	0.077597	1.04396	0.938369
Zm00001eb209010	-1.6671	-1.0743	0.984968	0.176876	-0.455079	0.114016	0.941634	0.978991
Zm00001eb236820	-1.42053	-1.17073	0.814322	0.163177	-0.744841	0.201605	1.07761	1.07938
Zm00001eb036370	-1.30261	-1.20862	0.906988	0.439976	-0.841458	-0.0290467	0.86378	1.17099
Zm00001eb015030	-1.25839	-1.26557	1.07099	0.577573	-0.886373	0.00464166	0.927439	0.829683
Zm00001eb195480	-1.32029	-1.22	0.791496	0.630569	-0.932952	0.123075	0.96157	0.966533
Zm00001eb399990	-1.23152	-1.24169	0.99898	0.808037	-0.92559	0.117249	0.329184	1.14536
Zm00001eb355990	-1.24397	-1.3197	0.640251	0.978695	-0.863696	0.0816616	0.640107	1.08665
Zm00001eb363870	-1.06372	-1.3891	0.76952	0.701733	-0.954884	0.0167	0.736866	1.18289
Zm00001eb061840	-1.37549	-1.31189	0.567105	0.943218	-0.537388	-0.203042	0.898303	1.01919
Zm00001eb130620	-1.44061	-1.00065	0.533903	0.677252	-0.87671	-0.0613956	0.9158	1.25241
Zm00001eb010730	-1.33307	-1.22122	0.485115	0.372878	-0.61946	-0.0284453	0.836721	1.50749
Zm00001eb108220	-1.75706	-0.809146	0.946428	0.866974	-0.842727	0.410886	0.714659	0.46999
Zm00001eb373700	-1.69416	-1.04564	0.967465	0.628746	-0.656858	0.299118	0.919815	0.581512
Zm00001eb044080	-1.77047	-0.685447	0.752543	0.568789	-0.808922	0.0570229	0.757844	1.12864
Zm00001eb036890	-1.70481	-0.745643	0.822286	0.883745	-0.82351	-0.100577	0.844897	0.823614
Zm00001eb267100	-1.77079	-0.663502	1.09418	0.657156	-0.832727	0.0342105	0.702011	0.779456
Zm00001eb328980	-1.66086	-0.872418	1.04494	0.858499	-0.76824	0.00388355	0.48568	0.908523
Zm00001eb145690	-1.54015	-0.825021	0.784147	0.81255	-1.03977	0.131723	0.548145	1.12837
Zm00001eb296230	-1.40711	-1.00196	0.560896	1.04584	-1.06596	0.314804	0.488918	1.06457
Zm00001eb055400	-1.59411	-0.974323	0.72817	1.03333	-0.85134	0.302797	0.380751	0.974716
Zm00001eb195010	-1.70931	-0.736689	0.641782	1.01438	-0.953589	0.248577	0.691412	0.803443
Zm00001eb288040	-1.50645	-0.772052	0.672022	1.20199	-1.15481	0.276224	0.692131	0.590939
Zm00001eb312390	-1.36752	-0.879793	0.994042	1.04215	-1.19761	0.117865	0.632858	0.65801
Zm00001eb058930	-1.36713	-0.710126	0.935571	1.09888	-1.30066	0.0419241	0.692011	0.609527
Zm00001eb410960	-1.60623	-0.619415	1.07321	0.716519	-1.15423	0.194257	0.813972	0.581914
Zm00001eb306870	-1.44064	-0.861475	0.981515	0.94431	-1.19958	0.34315	0.689665	0.543064
Zm00001eb034260	-1.48689	-0.819924	0.965335	0.8229	-1.15703	0.196184	0.605001	0.874422
Zm00001eb036920	-1.54353	-0.80408	0.950285	0.758792	-1.12519	0.239574	0.702088	0.822061
Zm00001eb297620	-1.39147	-1.03832	0.747304	0.16832	-1.07608	0.86106	0.817079	0.912102
Zm00001eb058590	-1.24236	-0.976728	0.914314	0.0321343	-1.21776	0.554697	0.941277	0.994432
Zm00001eb042080	-1.32349	-0.747393	0.81168	-0.0830009	-1.27426	0.595523	0.968223	1.05272
Zm00001eb054000	-1.24101	-0.724451	0.812104	-0.0197611	-1.37163	0.514151	0.831171	1.19942
Zm00001eb027390	-1.16097	-1.06973	1.14815	0.342246	-1.22855	0.274294	0.685849	1.00871
Zm00001eb431800	-1.10332	-0.909052	1.25708	0.0234711	-1.33221	0.34294	0.828596	0.892491
Zm00001eb058790	-1.24091	-0.707638	1.19069	0.255772	-1.39448	0.163073	0.831032	0.902467
Zm00001eb169990	-1.33621	-0.890472	1.18011	0.473641	-1.24343	0.328722	0.891974	0.595658
Zm00001eb212380	-1.1288	-1.14823	1.25147	0.177055	-1.18971	0.625474	0.757892	0.654848
Zm00001eb028380	-0.933279	-1.33423	0.959333	0.603988	-1.27441	0.624222	0.419575	0.934808
Zm00001eb082320	-0.918883	-1.06403	0.860488	0.700475	-1.48679	0.161429	0.75274	0.994571
Zm00001eb060580	-1.08757	-1.28853	0.938905	0.552847	-1.19239	0.421512	0.841007	0.814216
Zm00001eb347660	-1.16703	-1.00682	0.868627	0.599651	-1.37652	0.361078	0.906153	0.814852
Zm00001eb002270	-1.26297	-1.0925	0.888729	0.637795	-1.2088	0.343221	0.844139	0.850387
Zm00001eb248150	-1.03225	-1.56794	0.757139	0.531978	-0.934812	0.61111	0.95188	0.6829
Zm00001eb170770	-1.27329	-1.05744	0.380607	0.755719	-1.24236	0.699967	0.906918	0.829872
Zm00001eb000740	-1.4239	-1.00126	0.485952	0.609621	-1.08328	0.436804	1.13884	0.837227
Zm00001eb052520	-1.29944	-1.20307	0.371574	0.658854	-1.0138	0.520452	1.15847	0.806968
Zm00001eb288180	1.49676	-1.38182	0.138817	0.909996	-1.40051	0.186237	-0.027463	0.0779817
Zm00001eb015510	0.451048	-1.24225	0.401771	2.03727	-0.748799	-0.418932	-0.4522	-0.0279083
Zm00001eb269470	-0.24238	-1.38427	0.554558	1.87251	-0.68202	-0.489729	-0.281934	0.653266
Zm00001eb380810	0.399882	-0.594957	0.241856	1.59206	-1.66471	-0.624436	-0.184916	0.835223
Zm00001eb288440	0.15098	-0.904977	0.917809	1.56451	-1.47416	-0.0844436	-0.665141	0.495423
Zm00001eb307650	-0.0698495	-0.445676	0.459617	1.61373	-1.73851	-0.0299153	-0.578669	0.789277
Zm00001eb246430	0.00179396	0.720985	0.318218	1.65941	-1.61381	-0.847291	0.250715	-0.490025
Zm00001eb051070	-0.567651	0.756418	-0.0809935	1.6911	-1.57144	-0.751568	0.44591	0.078222
Zm00001eb030930	1.00469	-0.268148	-0.09746	1.11378	-1.94468	-0.446607	0.810975	-0.172548
Zm00001eb103010	0.196798	-0.739323	0.715341	1.53095	-1.78416	-0.454195	0.382868	0.151724
Zm00001eb215080	0.0170886	-0.580234	-0.0608962	1.88625	-1.51218	-0.423819	0.788601	-0.114819
Zm00001eb076840	0.69203	0.00728061	1.01735	0.884297	-1.41831	-1.59845	0.367503	0.0483052
Zm00001eb138290	0.873031	0.682975	0.641252	0.0541117	-1.53508	-1.56106	0.744113	0.10066
Zm00001eb309310	0.643775	0.242714	0.876448	0.127708	-1.09609	-1.95371	0.740712	0.418452
Zm00001eb347800	0.242484	-0.111754	1.39438	1.03223	-0.935152	-1.45488	-0.759579	0.592279
Zm00001eb038810	-0.0308572	0.0395865	0.735406	0.990021	-1.6021	-1.38699	0.312336	0.942599
Zm00001eb005320	0.442067	-0.082881	1.01113	0.553496	-1.32401	-1.51957	-0.24151	1.16127
Zm00001eb025170	0.0355003	-0.241602	1.2575	0.447356	-1.32405	-1.3325	-0.113927	1.27172
Zm00001eb055940	-1.03181	-0.68738	1.0387	0.0631923	-1.2319	-0.308644	1.54744	0.610399
Zm00001eb124300	-1.05998	-0.57641	0.885235	0.258801	-1.3162	-0.453309	1.44532	0.816541
Zm00001eb206470	-1.128	-0.416988	0.886476	0.528782	-1.17511	-0.798783	1.41012	0.693496
Zm00001eb022870	-0.872785	-0.652381	0.713324	0.46334	-1.06815	-0.957091	1.51461	0.859141
Zm00001eb026330	-0.787985	-1.09124	1.10648	0.683482	-0.780476	-0.94846	1.31848	0.499727
Zm00001eb054380	-0.784544	-1.00244	1.2661	0.627757	-1.06428	-0.791758	1.09039	0.658782
Zm00001eb405020	-0.556218	-1.06864	1.21554	0.645917	-1.08411	-0.825862	1.28192	0.391448
Zm00001eb072020	-0.596333	-0.872508	1.63769	0.0690957	-0.801767	-1.01177	1.16765	0.40794
Zm00001eb308130	-0.699875	-0.59483	1.61628	0.103874	-1.05717	-1.01731	0.927025	0.722009
Zm00001eb395790	-1.57999	-0.556702	0.795047	0.827801	-0.393212	-0.96701	0.813356	1.06071
Zm00001eb003940	-1.48709	-0.11507	0.973197	0.705099	-0.87717	-0.961895	0.67847	1.08446
Zm00001eb148770	-1.25987	-0.257858	1.37817	0.685829	-0.528675	-1.34667	0.651966	0.6771
Zm00001eb253090	-1.44491	-0.0271118	0.887383	0.463923	-0.308342	-1.42698	1.0939	0.762135
Zm00001eb281360	-1.09327	-0.342727	1.36451	-0.229258	-0.194023	-1.39397	1.00917	0.87957
Zm00001eb353820	-1.52645	-0.531009	0.916002	-0.0516079	-0.369503	-0.772594	1.37534	0.95982
Zm00001eb044830	-1.17351	-0.815604	1.08088	-0.287348	-0.316805	-0.871972	1.23403	1.15033
Zm00001eb201890	-1.27162	-0.460674	1.00608	-0.117645	-0.363264	-1.13102	1.17678	1.16136
Zm00001eb138940	-1.69895	-0.507892	1.02873	-0.377126	-0.433089	-0.118096	0.71038	1.39605
Zm00001eb185390	-1.72317	-0.243705	0.901627	-0.320487	-0.794847	-0.0129298	1.19146	1.00205
Zm00001eb311900	-1.38394	-0.898845	0.721781	0.232888	-0.616014	-0.493865	0.988474	1.44952
Zm00001eb404490	-1.14697	-1.00577	0.691529	0.512389	-0.716343	-0.734579	1.20229	1.19745
Zm00001eb110140	-1.18895	-0.766568	1.19184	0.401786	-0.984251	-0.627946	1.21647	0.757627
Zm00001eb056390	-1.52897	-0.694063	0.934811	0.351346	-0.809448	-0.411858	1.20051	0.957674
Zm00001eb224960	-1.26314	-1.06162	1.19482	-0.0750816	-0.523044	-0.448639	1.10135	1.07536
Zm00001eb006700	-1.29881	-0.590264	1.00763	-0.0183384	-0.838931	-0.632445	1.05513	1.31603
Zm00001eb297150	-1.37148	-0.668254	1.08305	-0.0954937	-0.552338	-0.708674	1.0948	1.21839
Zm00001eb129490	-1.28404	-0.664927	0.60113	-0.450783	-0.439227	-0.523823	1.20219	1.55948
Zm00001eb003070	-1.09191	-0.948727	0.669808	0.00409017	-0.892555	-0.325696	0.964474	1.62051
Zm00001eb057230	-1.02949	-0.987359	0.682716	-0.232866	-0.861364	-0.203985	1.00251	1.62983
Zm00001eb071210	-0.976058	-1.05315	0.989434	0.100786	-1.11696	-0.242925	1.14503	1.15384
Zm00001eb366040	-1.05111	-0.899104	1.02409	-0.371215	-1.03899	-0.037765	1.2109	1.16319
Zm00001eb413390	-0.888704	-0.898773	1.04595	-0.24077	-1.10341	-0.317402	1.35107	1.05204
Zm00001eb115990	-0.77541	-1.11837	1.10843	-0.412319	-0.730311	-0.475508	1.42705	0.97643
Zm00001eb117740	-0.946975	-1.23447	0.922899	-0.298082	-0.873707	0.0669099	1.37919	0.984232
Zm00001eb144080	-1.82365	-0.657869	1.22749	0.222528	-0.552932	-0.0693826	0.886762	0.767051
Zm00001eb001270	-1.74938	-0.879909	1.38348	0.373578	-0.296122	-0.191697	0.503178	0.856868
Zm00001eb269180	-1.78965	-0.59937	1.33647	0.253092	-0.576354	-0.10311	0.464429	1.0145
Zm00001eb001290	-1.7352	-0.700434	1.14214	0.636603	-0.440457	-0.523119	0.746456	0.874005
Zm00001eb061500	-1.8113	-0.675029	1.21162	0.9139	-0.5802	-0.153046	0.576501	0.51756
Zm00001eb145740	-1.34338	-1.09641	1.38081	-0.0457454	-0.768291	0.404642	1.08943	0.378949
Zm00001eb286900	-1.29361	-1.00389	1.64765	-0.204379	-0.616567	0.10446	1.02795	0.338383
Zm00001eb159340	-0.898714	-1.11818	1.76493	0.0606704	-0.639103	-0.566942	0.940711	0.456633
Zm00001eb056950	-0.950477	-1.31918	1.27385	0.319246	-0.962197	-0.172785	1.03847	0.773072
Zm00001eb075780	-1.09023	-1.04347	1.42622	0.0982806	-0.881475	-0.31778	1.19196	0.616491
Zm00001eb007490	-0.987814	-1.16529	1.47662	0.218138	-1.03868	-0.101943	0.611411	0.987552
Zm00001eb025030	-0.886719	-0.751767	1.81687	-0.000999516	-1.23692	-0.0752091	0.277459	0.85729
Zm00001eb058720	-1.15055	-0.844893	1.70477	-0.172256	-0.981796	0.157943	0.31958	0.9672
Zm00001eb239790	-0.641153	-1.34464	0.988159	0.3428	-1.23635	0.0104561	0.498978	1.38175
Zm00001eb017560	-0.292842	-1.21072	1.43392	-0.428705	-1.16149	0.0239464	0.307653	1.32824
Zm00001eb159640	-0.849853	-0.801633	1.56596	0.349832	-0.648189	-1.18313	0.703456	0.863555
Zm00001eb003010	-0.559349	-0.903185	1.37518	0.596977	-0.923254	-1.15128	0.449628	1.11529
Zm00001eb104860	-0.440095	-0.963903	1.53977	0.260393	-0.739437	-1.20035	0.411599	1.13202
Zm00001eb393240	-0.554084	-1.41947	1.28613	0.24734	-0.518622	-0.776112	0.325801	1.40901
Zm00001eb047140	-0.42052	-1.37128	1.85789	0.538896	-0.534884	-0.647702	-0.116273	0.693876
Zm00001eb254180	-0.463628	-1.20877	1.77561	0.0948324	-0.295753	-1.12964	0.463014	0.764333
Zm00001eb062850	-1.02185	-1.09542	0.254193	1.36641	-1.03983	-0.162346	0.479593	1.21926
Zm00001eb394390	-0.953417	-1.02936	0.457156	1.1704	-1.29419	-0.0506892	0.443916	1.25619
Zm00001eb387640	-0.742165	-0.871873	0.507379	1.31023	-1.28428	-0.375645	0.0709333	1.38542
Zm00001eb019440	-0.998615	-0.998615	0.434271	0.91559	-0.998615	-0.304371	0.272747	1.67761
Zm00001eb137720	-0.562801	-0.796386	0.574794	0.532325	-1.14567	-0.953945	0.70283	1.64885
Zm00001eb040650	-0.672807	-0.788451	0.73145	0.972959	-1.25547	-0.812609	0.391737	1.43319
Zm00001eb333380	-0.599849	-1.18741	0.925624	0.712298	-1.04899	-0.831438	0.929875	1.09989
Zm00001eb021070	-0.574741	-1.36555	0.768489	0.906088	-0.840138	-0.864243	0.983849	0.986244
Zm00001eb044700	-0.559797	-1.11221	0.734908	1.01517	-1.41334	-0.45296	0.697402	1.09082
Zm00001eb218280	-0.354914	-1.22445	0.41139	1.08437	-1.34052	-0.543979	0.986297	0.981808
Zm00001eb165960	-0.422686	-0.885388	1.39247	0.737524	-1.71622	-0.177244	0.493535	0.578006
Zm00001eb042630	-0.249163	-1.01535	1.49537	0.414807	-1.64929	-0.178318	0.435458	0.746484
Zm00001eb240810	-0.356812	-0.852301	1.24308	0.436839	-1.52253	-0.710467	0.749381	1.01281
Zm00001eb024430	-0.669237	-1.05336	1.29188	0.455134	-1.37278	-0.385853	0.746042	0.988164
Zm00001eb411730	-0.586708	-0.958663	1.2381	0.391104	-1.37334	-0.599368	1.04846	0.840423
Zm00001eb019720	-0.768081	-0.956442	1.35966	0.533119	-1.3777	-0.376301	0.973725	0.612021
Zm00001eb131600	-0.679391	-1.27947	1.30317	0.463241	-1.40521	0.203252	0.711507	0.682904
Zm00001eb287380	-0.784373	-1.26529	1.40814	0.504482	-1.21319	-0.103277	0.665209	0.788309
Zm00001eb354180	-0.509266	-1.22472	1.42155	0.431402	-1.3565	-0.200166	0.963924	0.473789
Zm00001eb360320	-0.717258	-1.12189	1.65079	0.482248	-1.22967	-0.217403	0.72653	0.426658
Zm00001eb100830	-0.728695	-1.50558	1.31182	0.800469	-1.0252	-0.0155934	0.819393	0.343387
Zm00001eb101090	-0.456512	-1.4507	1.43349	0.610232	-1.09492	-0.389104	0.64529	0.702233
Zm00001eb315500	-0.689172	-1.39747	1.22195	0.808536	-1.12647	-0.281432	0.680322	0.783738
Zm00001eb139460	-0.755662	-1.20932	1.54997	0.593698	-1.04495	-0.407199	0.369269	0.904189
Zm00001eb380960	-0.837712	-1.05232	1.43342	0.754333	-1.14581	-0.464172	0.357968	0.954298
Zm00001eb038720	-0.660253	-1.27503	1.44176	0.469036	-0.88696	-0.701659	0.633864	0.979237
Zm00001eb346900	-0.591859	-1.42127	1.47016	0.74979	-0.835924	-0.57099	0.316096	0.883995
Zm00001eb037550	-0.757266	-1.21726	1.58387	0.613972	-0.863401	-0.664798	0.753529	0.551353
Zm00001eb042860	-0.6462	-1.14212	1.55505	0.570621	-1.10984	-0.583968	0.822192	0.534263
Zm00001eb130580	-0.74331	-0.917839	1.47343	0.614708	-1.26201	-0.623778	0.801428	0.657367
Zm00001eb394590	-0.816098	-0.998643	1.39246	0.722628	-1.27125	-0.45959	0.60324	0.827253
Zm00001eb122910	-1.29378	-1.10176	1.0813	0.953932	-0.873974	-0.260355	0.952817	0.541826
Zm00001eb028020	-1.36934	-1.08302	1.01763	0.886093	-0.898998	-0.159527	0.858863	0.748295
Zm00001eb399390	-1.08623	-0.984839	0.927172	1.00496	-1.15115	-0.386878	1.06172	0.615255
Zm00001eb015490	-1.19722	-1.02346	1.03418	0.854148	-1.08617	-0.213318	1.10174	0.530101
Zm00001eb094960	-1.21151	-0.927164	1.0382	0.715688	-1.01243	-0.440046	1.21537	0.621889
Zm00001eb194070	-1.19695	-0.86577	1.03403	0.973835	-1.02859	-0.572046	0.977133	0.678358
Zm00001eb246730	-1.16045	-0.583471	1.24957	0.863431	-1.21624	-0.525871	1.07868	0.294348
Zm00001eb362740	-1.10726	-0.636621	1.23596	0.886335	-1.3791	-0.375321	0.8697	0.506307
Zm00001eb086580	-1.08648	-0.779894	0.976659	0.702205	-1.25972	-0.298655	1.40408	0.341804
Zm00001eb144980	-1.05139	-0.799173	1.05775	1.02291	-1.13795	-0.537229	1.2037	0.24138
Zm00001eb015220	-1.03228	-1.04986	0.975923	0.403936	-1.31596	0.0592068	1.1562	0.802839
Zm00001eb433840	-0.743672	-1.08977	0.93612	0.575398	-1.40415	-0.213237	1.24749	0.691817
Zm00001eb167080	-1.12236	-0.971176	0.98103	0.543949	-1.23856	-0.178345	0.961372	1.02409
Zm00001eb215070	-1.27925	-0.859518	0.874794	0.53164	-1.13204	-0.243064	1.14208	0.96535
Zm00001eb284330	-1.05973	-0.757774	0.87567	0.746681	-1.44593	-0.24908	1.08521	0.80496
Zm00001eb028490	-1.23566	-0.742474	0.940218	0.807112	-1.41752	0.0266253	0.98608	0.635618
Zm00001eb050850	-1.15869	-0.96474	1.38756	0.43617	-1.19061	-0.0513124	0.807329	0.734296
Zm00001eb269050	-1.06062	-1.06582	1.29795	0.645632	-1.18292	-0.185422	0.79549	0.755716
Zm00001eb434490	-1.24314	-0.991769	1.217	0.617406	-1.06701	-0.175323	0.609252	1.03358
Zm00001eb026120	-1.35942	-1.05747	1.12871	0.702455	-0.901725	-0.189386	0.762683	0.914143
Zm00001eb323690	-1.08829	-0.669447	1.353	0.52576	-1.45806	-0.152748	0.718294	0.771491
Zm00001eb274030	-1.3539	-0.715102	1.29284	0.431911	-1.27696	0.105056	0.815351	0.700813
Zm00001eb041630	-1.28491	-0.610703	1.23892	0.381666	-1.32722	-0.127022	0.971049	0.758216
Zm00001eb005940	-1.1128	-0.839562	1.27085	0.81634	-1.25782	-0.342063	0.693711	0.771346
Zm00001eb145890	-1.35028	-0.696207	1.33116	0.762179	-1.19294	-0.182549	0.658932	0.669703
Zm00001eb020970	-1.23038	-0.804545	1.41347	0.638511	-1.21471	-0.162327	0.622299	0.737681
Zm00001eb383580	-1.2021	-0.827138	1.32438	0.867771	-1.11443	-0.415894	0.767241	0.600178
Zm00001eb009980	-1.31885	-0.738683	1.27685	0.842633	-1.04624	-0.46636	0.797037	0.653622
Zm00001eb433000	-1.27244	-0.541216	1.40383	0.600956	-1.20698	-0.443463	0.867191	0.592119
Zm00001eb029250	-1.32394	-0.599517	1.25852	0.63011	-1.13353	-0.491354	0.789599	0.870099
Zm00001eb365660	-1.05264	-1.12897	1.25085	0.952397	-0.929537	-0.471336	0.456863	0.922368
Zm00001eb038410	-1.37839	-0.849081	1.36302	0.784372	-0.861426	-0.433242	0.562242	0.812505
Zm00001eb229720	-1.26305	-0.784224	1.39014	0.946308	-0.900578	-0.590527	0.401438	0.800492
Zm00001eb062520	-1.17187	-0.871996	1.34243	0.859225	-0.878872	-0.699284	0.543141	0.877233
Zm00001eb378110	-1.28435	-0.878687	1.10097	1.04652	-0.90289	-0.434851	0.257697	1.09559
Zm00001eb031150	-1.25726	-0.751588	1.00429	0.91098	-1.07439	-0.364828	0.240207	1.29259
Zm00001eb059030	-1.10833	-0.689466	1.16184	1.10532	-1.07573	-0.643829	0.194152	1.05605
Zm00001eb172970	-1.22659	-0.447745	1.16527	0.897747	-1.23978	-0.504524	0.219137	1.13648
Zm00001eb024180	-1.22328	-0.971027	0.843962	0.581757	-1.10946	-0.181419	0.779278	1.28019
Zm00001eb410630	-1.23394	-0.935578	0.703775	0.755508	-1.2423	0.107318	0.549274	1.29594
Zm00001eb001780	-1.19005	-0.876252	0.789364	0.733837	-1.29909	0.0177371	0.523593	1.30086
Zm00001eb135520	-1.04325	-0.807151	0.988431	0.779086	-1.287	-0.499687	0.828865	1.04071
Zm00001eb016240	-0.852615	-1.11243	1.02478	0.898088	-1.24041	-0.419412	0.761841	0.940159
Zm00001eb253620	-1.11778	-0.761149	1.05858	0.572392	-1.43958	-0.069906	0.653516	1.10392
Zm00001eb018930	-1.09827	-0.787961	1.20505	0.853135	-1.36094	-0.209897	0.456261	0.94262
Zm00001eb008470	-1.03921	-0.886717	1.2613	0.777007	-1.40328	-0.0625139	0.518318	0.835104
Zm00001eb057910	-0.234052	-0.417636	1.44558	0.981063	-1.4707	-0.524849	0.902713	-0.682115
Zm00001eb303710	-0.403411	-0.521506	1.28974	0.742341	-1.52279	-0.469517	1.2851	-0.399964
Zm00001eb160300	-0.281978	-0.621542	1.79849	0.533031	-1.56095	-0.429795	0.624775	-0.0620393
Zm00001eb013250	-0.0909681	-0.727828	1.54042	0.661874	-1.6648	-0.514887	0.783702	0.0124942
Zm00001eb023910	-0.611849	-0.449891	1.64472	0.594303	-1.31384	-0.675538	1.05899	-0.246901
Zm00001eb361710	-0.684461	-0.703241	1.6973	0.490004	-1.42672	-0.209137	0.911638	-0.0753912
Zm00001eb012690	-0.312566	-0.941333	0.997578	0.394704	-1.43684	-0.446088	1.60713	0.13741
Zm00001eb367300	-0.22597	-0.97564	1.32031	0.570247	-1.52834	-0.412584	1.19119	0.0607887
Zm00001eb063470	-0.406895	-0.508781	0.77005	1.26377	-1.44708	-0.719329	1.30663	-0.258362
Zm00001eb217480	-0.489194	-0.796998	0.970134	1.34285	-1.36741	-0.752237	0.963696	0.129158
Zm00001eb097160	-0.750783	-1.05697	0.990486	1.29303	-1.14797	-0.547687	0.999988	0.219906
Zm00001eb202480	-0.906972	-0.752013	0.971496	1.23913	-1.27749	-0.634265	0.974512	0.385606
Zm00001eb010640	-0.597846	-1.0459	0.634951	0.468877	-1.31346	-0.175151	1.76003	0.268496
Zm00001eb265080	-0.920994	-0.953814	0.720956	0.149527	-1.24179	0.151778	1.73334	0.360991
Zm00001eb040300	-1.02611	-0.694164	0.89905	0.248551	-1.26646	-0.095337	1.71257	0.221904
Zm00001eb150500	-0.888588	-1.04715	1.0269	0.316459	-1.43454	0.403429	1.27039	0.353099
Zm00001eb204900	-1.05195	-1.0963	1.09766	0.537845	-1.29643	0.225952	1.11743	0.465787
Zm00001eb273720	-1.15026	-1.06543	1.39694	0.508653	-1.01544	0.134773	1.13079	0.0599765
Zm00001eb290950	-1.09277	-1.19995	1.028	0.827938	-1.09058	0.272799	1.16252	0.0920318
Zm00001eb233080	-1.04232	-0.781751	1.69904	-0.0433222	-1.04471	-0.130779	1.12045	0.223386
Zm00001eb257880	-0.814677	-0.674284	1.7098	-0.116859	-1.14527	-0.124756	1.26768	-0.101635
Zm00001eb051620	-1.12273	-0.750257	1.57594	0.343988	-0.96003	0.0100667	1.24055	-0.337536
Zm00001eb038200	-0.800476	-0.913993	1.64864	0.24602	-0.913993	-0.373622	1.31435	-0.206926
Zm00001eb409360	-1.18362	-0.686391	1.58646	0.380992	-1.01667	-0.249314	1.17053	-0.00199369
Zm00001eb017330	-0.949839	-0.59058	1.69963	0.460519	-1.06554	-0.444781	1.12295	-0.232353
Zm00001eb142850	-0.451133	-1.16941	1.68871	0.384784	-1.08632	0.105749	1.00498	-0.477356
Zm00001eb090840	-0.967775	-1.17321	1.31017	0.912697	-0.803163	0.038358	1.13446	-0.451534
Zm00001eb287160	-0.864333	-1.07696	1.58657	0.9395	-0.712379	-0.335656	0.926525	-0.463272
Zm00001eb125310	-0.875157	-0.942398	1.75206	0.849672	-0.890788	-0.140039	0.719483	-0.47283
Zm00001eb341320	-1.05154	-0.86584	1.69324	0.65329	-0.885996	-0.153585	0.959366	-0.348937
Zm00001eb091920	-0.498379	0.424464	1.3129	0.487312	-2.10187	-0.135857	0.402648	0.108783
Zm00001eb425270	-1.0818	0.645168	0.784964	0.515538	-1.94807	-0.0473875	0.782661	0.348922
Zm00001eb054470	-0.616535	0.238237	1.41406	0.264092	-1.57916	-0.380846	1.23482	-0.574669
Zm00001eb121100	-1.04446	0.382408	1.481	0.646445	-1.51252	0.198501	0.561897	-0.713277
Zm00001eb125400	-0.890225	0.682199	1.53348	0.598616	-1.51821	-0.189801	0.469838	-0.685902
Zm00001eb332700	-1.65245	-0.197913	1.55847	0.00319893	-0.703391	-0.452891	0.892129	0.552854
Zm00001eb295940	-1.5816	-0.280367	1.28061	0.355852	-0.988428	-0.483601	0.877822	0.819706
Zm00001eb343490	-1.49575	-0.319983	1.43982	0.358717	-1.10606	-0.353793	0.640508	0.836544
Zm00001eb035440	-1.02152	-0.77026	1.75089	0.265585	-1.08911	-0.335583	0.922688	0.277314
Zm00001eb244220	-1.22359	-0.743603	1.70649	0.496614	-1.06033	-0.224622	0.706374	0.342679
Zm00001eb061120	-1.21142	-0.717645	1.61043	0.313524	-1.18372	-0.0980777	0.85178	0.435134
Zm00001eb014820	-1.53148	-0.372509	1.33786	0.206579	-1.06896	0.0466484	1.23114	0.150715
Zm00001eb087960	-1.27603	-0.82677	1.46557	0.198393	-1.06189	0.0219374	1.11319	0.365594
Zm00001eb411070	-1.14639	-0.773964	1.30848	0.0494009	-1.14639	-0.135616	1.33367	0.510808
Zm00001eb328050	-0.975342	-0.231003	1.13243	0.179251	-1.51513	-0.471448	1.38412	0.497126
Zm00001eb311560	-0.937518	-0.48653	1.38811	0.452641	-1.50426	-0.283035	1.1703	0.200288
Zm00001eb085050	-0.750865	-0.67664	1.39367	0.0910663	-1.35798	-0.442794	1.3553	0.388234
Zm00001eb355090	-0.827145	-0.201394	1.83859	-0.441175	-1.23842	-0.424767	0.919624	0.374689
Zm00001eb230750	-1.18412	-0.18115	1.32217	0.104482	-1.47033	-0.305256	1.05923	0.654973
Zm00001eb318610	-1.23276	-0.402718	1.37961	0.0939533	-1.38246	-0.14183	1.0059	0.680309
Zm00001eb132380	-1.06885	-0.228324	1.35075	-0.273333	-1.31903	-0.443206	1.04475	0.937235
Zm00001eb279790	-1.06333	-0.440961	1.60192	-0.176978	-1.33089	-0.182317	0.747269	0.845288
Zm00001eb201740	-0.672235	-0.712538	1.15558	0.481198	-1.78992	-0.0350524	0.911642	0.661329
Zm00001eb045960	-0.854591	-0.673593	1.18116	0.339457	-1.70813	0.0732781	0.951032	0.691389
Zm00001eb143270	-0.838276	-0.246073	0.924632	0.258415	-1.88119	0.125396	1.26868	0.388417
Zm00001eb405910	-0.773522	-0.507288	1.12461	0.28647	-1.83148	0.1817	1.11733	0.402177
Zm00001eb091060	-0.889803	-0.0867553	0.985036	0.0844413	-1.88035	-0.0426167	0.989953	0.840095
Zm00001eb057560	-0.910566	-0.458699	1.27895	-0.0271452	-1.60587	-0.0284049	1.2	0.551739
Zm00001eb001150	-0.670812	-0.400959	1.01123	-0.205291	-1.74607	-0.0478402	1.30575	0.753986
Zm00001eb400610	-0.945262	0.359938	1.12396	-0.16342	-1.75774	-0.15016	1.21365	0.319035
Zm00001eb292760	-1.25112	0.177968	1.52891	0.15315	-1.56073	-0.110643	0.652614	0.409853
Zm00001eb020090	-1.43966	0.225583	1.4624	0.311142	-1.38417	-0.277948	0.692636	0.410022
Zm00001eb164720	-1.59881	0.0155396	1.1452	0.402176	-1.40836	0.0418675	0.730855	0.671534
Zm00001eb047550	-1.50249	0.3187	1.2311	0.236049	-1.49071	-0.0673698	0.760743	0.513969
Zm00001eb268580	-1.08867	-0.107376	1.12919	0.505149	-1.64644	-0.0662299	1.24787	0.0265105
Zm00001eb000930	-1.05205	0.112665	1.32428	0.678015	-1.7301	-0.309563	0.713076	0.263672
Zm00001eb392380	-1.17592	-0.0613104	1.37089	0.55188	-1.45128	-0.507697	0.993613	0.279827
Zm00001eb042420	-0.762199	-0.322261	1.73877	0.270996	-1.06112	-1.07569	0.923158	0.288341
Zm00001eb125130	-0.947989	-0.00970511	1.59395	0.437688	-1.07443	-1.05832	1.04613	0.0126874
Zm00001eb413570	-0.899548	-0.929413	1.45376	0.679711	-0.932797	-0.668978	1.19292	0.104347
Zm00001eb062460	-0.966187	-0.837288	1.59192	0.738505	-1.07241	-0.344597	1.00222	-0.112159
Zm00001eb037080	-0.871696	-0.847389	1.63964	0.753279	-1.04815	-0.72515	0.68639	0.413078
Zm00001eb138980	-0.896685	-0.764675	1.72232	0.830845	-0.919752	-0.798877	0.666965	0.159861
Zm00001eb242380	-0.763664	-0.898518	1.78042	0.770975	-1.04048	-0.55648	0.672038	0.0357009
Zm00001eb420920	-0.712616	-0.740804	1.78407	0.583731	-1.21194	-0.553139	0.801608	0.0490875
Zm00001eb149450	-1.03305	-0.275815	1.31976	1.02017	-1.06809	-1.01773	0.940531	0.114226
Zm00001eb173630	-1.12608	-0.409133	1.60366	1.04782	-1.04052	-0.674433	0.597776	0.000915861
Zm00001eb061530	-1.08707	-0.468007	1.4275	1.14813	-1.2156	-0.546404	0.680706	0.0607455
Zm00001eb349530	-1.38324	-0.527167	1.6346	0.95817	-0.620407	-0.74904	0.479069	0.208019
Zm00001eb407240	-1.32087	-0.687003	1.48752	0.889061	-0.872498	-0.582202	0.755468	0.330514
Zm00001eb176810	-1.30124	-0.119951	1.69147	0.695682	-1.01428	-0.649687	0.704583	-0.00656965
Zm00001eb018460	-1.26592	-0.386092	1.65132	0.508474	-0.799415	-0.778843	1.0066	0.063872
Zm00001eb268510	-0.344678	-0.654333	1.62403	0.742282	-0.855987	-0.739984	1.10382	-0.875148
Zm00001eb410600	-0.53497	-0.418495	1.77835	0.994644	-0.927357	-0.597984	0.60323	-0.897419
Zm00001eb007960	-0.527765	-0.259058	1.45878	1.11513	-1.1085	-0.600987	0.880404	-0.957993
Zm00001eb084670	-0.67298	-0.881111	1.69213	1.12659	-0.805886	-0.649861	0.619095	-0.427982
Zm00001eb224070	-0.531647	-0.826694	1.94853	0.712754	-0.617826	-0.68578	0.662583	-0.661917
Zm00001eb397660	-0.63549	-0.617339	1.9951	0.910294	-0.610474	-0.780132	0.310821	-0.572783
Zm00001eb084110	-0.196038	-0.630766	1.7031	1.2135	-0.933659	-0.739885	0.377027	-0.793275
Zm00001eb109820	-0.119737	-0.732986	1.55609	1.13058	-1.31413	-0.684775	0.601774	-0.436809
Zm00001eb028810	-0.250133	-0.454402	1.61708	1.12736	-1.24919	-0.939354	0.516574	-0.367935
Zm00001eb017520	-0.613509	-0.578247	1.65232	1.28683	-0.678608	-1.0797	0.377473	-0.36656
Zm00001eb170170	-0.485194	-0.427412	1.85685	1.05759	-0.798516	-1.08978	0.246408	-0.359938
Zm00001eb002550	-0.500877	-0.395026	1.76929	1.07074	-0.773322	-1.11049	0.46136	-0.521671
Zm00001eb149500	-0.456998	-0.34343	1.74047	1.23262	-1.15412	-0.7802	0.15966	-0.398004
Zm00001eb205970	-0.418665	-0.355827	1.8191	1.19273	-0.843343	-0.914989	0.149883	-0.628884
Zm00001eb132400	-0.838884	-0.477027	2.16399	0.624644	-0.755957	-0.623642	0.0778272	-0.170953
Zm00001eb245530	-1.16591	-0.29304	2.03186	0.610875	-0.805349	-0.462841	0.347828	-0.263423
Zm00001eb419260	-1.06759	-0.458162	2.12528	0.421516	-0.816166	-0.18652	0.347712	-0.366069
Zm00001eb151900	-1.12788	-0.143931	1.82302	0.77527	-0.749237	-0.541856	0.663166	-0.698555
Zm00001eb333130	-0.657167	-0.191278	2.08721	0.71747	-0.816545	-0.502794	0.200179	-0.837079
Zm00001eb015610	-0.81328	-0.463574	2.06846	0.747112	-0.918065	-0.295639	0.227293	-0.552312
Zm00001eb418560	-0.882961	-0.52449	1.80825	0.65322	-0.882961	-0.882961	0.822945	-0.111047
Zm00001eb250780	-0.506151	-0.444203	1.75042	0.517973	-1.03018	-1.09559	0.963519	-0.155783
Zm00001eb049270	-0.443142	-0.738975	1.83649	0.487699	-0.708801	-1.20088	0.835391	-0.067779
Zm00001eb417900	-0.411886	-0.46977	2.03985	0.75668	-1.00086	-0.684846	0.320812	-0.54998
Zm00001eb252990	-0.608336	-0.407103	1.80192	0.925647	-0.966398	-0.814821	0.651068	-0.58198
Zm00001eb005800	-0.716328	-0.444898	1.9264	0.678089	-0.859802	-0.859802	0.686548	-0.410203
Zm00001eb181040	-0.259688	-0.286797	1.97293	0.560044	-0.974856	-1.17118	0.473138	-0.313598
Zm00001eb397650	-0.367802	-0.313275	1.98869	0.354606	-1.10498	-0.753964	0.760621	-0.56389
Zm00001eb043300	-0.712018	-0.304183	2.12121	0.379452	-0.838285	-0.798762	0.52608	-0.373491
Zm00001eb154110	-0.545301	-0.517871	1.61896	1.00911	-0.586448	-1.48254	0.000831013	0.503258
Zm00001eb425720	-0.628317	-0.657343	1.62204	1.17171	-0.99529	-0.997756	0.061529	0.423425
Zm00001eb024970	-0.18894	-0.568818	1.48548	1.17373	-1.24005	-1.13872	0.00613259	0.471191
Zm00001eb136250	-0.9986	-0.187418	1.16413	1.46831	-1.02607	-1.08685	0.319556	0.34694
Zm00001eb013870	-0.831211	-0.431947	1.3621	1.1879	-0.940416	-1.24993	0.427101	0.476391
Zm00001eb044790	-0.597307	-0.013451	1.40065	0.933246	-1.29163	-1.26762	0.113457	0.722653
Zm00001eb045000	-0.611188	-0.166236	1.325	1.17683	-0.883537	-1.50273	0.0144065	0.647458
Zm00001eb011420	-0.585986	-0.551603	1.67766	0.81401	-1.13401	-1.08456	0.292086	0.572403
Zm00001eb001940	-0.685456	-0.824553	1.51358	0.91735	-1.07849	-0.95457	0.444207	0.667935
Zm00001eb025760	-0.611541	-0.862709	1.61992	0.691138	-1.09949	-0.884868	0.319183	0.828361
Zm00001eb206900	-0.319107	-0.708111	1.56662	0.653293	-1.46419	-0.857143	0.554371	0.574269
Zm00001eb013000	-0.630328	-0.650588	1.5094	0.792698	-1.55239	-0.538622	0.550148	0.519685
Zm00001eb205020	-0.264907	-0.896335	1.33389	1.0687	-1.27789	-0.992725	0.346061	0.683201
Zm00001eb241000	-0.351852	-0.976016	1.11018	1.10391	-1.319	-0.907779	0.599271	0.74129
Zm00001eb321430	-0.860985	-0.929647	1.28873	1.07171	-1.286	-0.468281	0.519763	0.664718
Zm00001eb104530	-0.907728	-0.698207	1.16718	1.19702	-1.30805	-0.66544	0.631887	0.583331
Zm00001eb397610	-0.758407	-0.848509	1.32309	1.17086	-1.20759	-0.745536	0.510801	0.555295
Zm00001eb335140	-0.300011	-0.407533	1.14629	0.89575	-1.44281	-1.24493	0.877106	0.476129
Zm00001eb267720	-0.806042	-0.331284	1.05077	1.05238	-1.28266	-1.11495	0.475488	0.956294
Zm00001eb016770	-0.723048	-0.78042	1.34836	0.888138	-1.2117	-0.902357	0.802755	0.578268
Zm00001eb072650	-0.651463	-0.543798	1.43447	0.785491	-1.30389	-1.01477	0.785011	0.50895
Zm00001eb305320	-0.948226	-0.362766	1.31736	0.799311	-1.20695	-1.04155	0.642247	0.800568
Zm00001eb347050	-0.760376	-0.326489	1.30994	0.726168	-1.48998	-0.900575	0.753906	0.687411
Zm00001eb273850	-0.636294	-0.881495	1.24196	1.08718	-0.751483	-1.30901	0.757328	0.491814
Zm00001eb097200	-0.65532	-0.705995	1.3912	1.04462	-1.02218	-1.07992	0.905205	0.122382
Zm00001eb380580	-0.428555	-0.672273	1.3275	1.10587	-1.17104	-1.13451	0.838193	0.134816
Zm00001eb400590	-0.837332	-0.415109	1.68577	0.644461	-0.95793	-1.17528	0.609937	0.44548
Zm00001eb409430	-1.03862	-0.513204	1.53307	0.675179	-0.90254	-1.07735	0.64312	0.680339
Zm00001eb332400	-0.890572	-0.890572	1.58164	0.585695	-0.890572	-0.890572	0.768002	0.626949
Zm00001eb000010	-0.982758	-0.669502	1.36044	0.730537	-1.16134	-0.806893	0.891219	0.638289
Zm00001eb204710	-0.105484	-0.589161	1.53217	0.844487	-0.424364	-1.75994	0.549011	-0.0467193
Zm00001eb317230	-0.256492	-0.446025	1.713	0.814401	-0.805041	-1.42568	0.63572	-0.229889
Zm00001eb014160	-0.150664	-0.509129	1.75849	0.833334	-0.690914	-1.48677	0.449433	-0.203775
[truncated: 3,005 more rows]

## Sheet: endosperm-nucellus
Supplement Table S1. Setter and Morrison (2026, Plants)
Endosperm-nucellus tissue. Treatments from 0 to 9 DAP, and sampled at 9 and 12 DAP. Shown are the expression for the top 5000 genes, based on variance of WS severe and shade relative to controls at 9 DAP; all of the displayed genes were significantly (Padj ≤ 0.05) different in one or more contrasts between treatments and controls
Log(2) normalized counts	control	WSmild	WSsevere	shade	control	WSmild	WSsevr	shade
	9dap	9dap	9dap	9dap	12dap	12dap	12dap	12dap
gene	a_9c	b_9ws2	c_9ws3	d_9sh	e_12c	f_12ws2	g_12ws3	h_12sh
Zm00001eb268880	0.0142453	-1.2986	-0.957345	0.201117	1.28232	1.0376	-1.03312	0.753792
Zm00001eb287870	0.3872	-0.952242	-1.43602	-0.33794	1.22848	1.00275	-0.735568	0.843337
Zm00001eb078600	-0.37331	-1.03423	-0.440756	-0.749686	1.67207	0.745084	-0.82266	1.00349
Zm00001eb078970	-0.0413232	-0.883618	-0.425062	-0.533357	1.78787	1.16982	-1.08958	0.0152536
Zm00001eb056430	0.0335944	-0.408879	-0.50079	-0.678307	1.73381	1.0643	-1.39921	0.155475
Zm00001eb016130	-0.00216969	-0.447588	-0.74537	-1.05069	1.766	1.04725	-0.901632	0.334196
Zm00001eb373300	-0.550803	-0.28191	-0.738593	-0.702109	1.79924	1.22624	-0.902782	0.150717
Zm00001eb276170	-0.718757	-0.0563502	-1.23983	0.210757	1.36657	0.367276	-1.16769	1.23803
Zm00001eb350930	-0.837612	-0.46621	-0.528764	0.208698	1.04508	0.305256	-1.36907	1.64262
Zm00001eb101770	-0.740624	-0.416012	-0.511526	-0.378067	1.46913	0.368647	-1.22954	1.43799
Zm00001eb362370	-0.581396	-0.11581	-0.806837	-0.318576	1.23579	0.142387	-1.2355	1.67994
Zm00001eb228000	-0.678921	0.0790488	-1.37905	-0.569282	1.05765	0.960687	-0.765853	1.29572
Zm00001eb391210	-1.08582	-0.353856	-0.759849	-0.251074	1.34873	1.11133	-1.00503	0.995559
Zm00001eb019850	-0.595655	0.15722	-1.04112	-0.169473	1.55509	0.878247	-1.39481	0.610503
Zm00001eb062580	-0.524539	-0.0528807	-1.40494	-0.0708677	1.27538	0.89555	-1.13301	1.01531
Zm00001eb008550	-0.669501	-0.364106	-1.16701	-0.0967478	1.33012	1.2858	-1.0466	0.728052
Zm00001eb131480	-0.97611	-1.1028	0.271623	-0.263542	1.23007	1.15864	-1.1028	0.784927
Zm00001eb323920	-1.172	-0.854781	-0.135238	-0.11312	1.00892	1.13789	-1.0636	1.19194
Zm00001eb124510	-0.662568	-1.01838	-0.738469	0.0234553	1.27271	1.45674	-0.935032	0.60154
Zm00001eb354720	-0.440009	-0.961512	-0.268598	-0.247961	1.29552	1.30215	-1.37501	0.695419
Zm00001eb375480	-0.701022	-0.339604	-0.653983	-0.206714	1.91595	1.07706	-1.04385	-0.0478329
Zm00001eb011950	-0.844574	-0.6473	-0.365283	-0.215938	1.98439	0.909011	-0.951949	0.131644
Zm00001eb329850	-1.08453	-0.573328	-0.632451	-0.302354	1.738	1.21493	-0.65029	0.290024
Zm00001eb051090	-0.8907	-0.741372	-0.39906	-0.48533	1.62999	1.2634	-0.873352	0.496424
Zm00001eb101580	-0.924658	-1.07363	-0.524828	-0.123773	1.76028	1.04076	-0.581025	0.426872
Zm00001eb060950	-1.32238	-0.874437	-0.20136	-0.0252717	1.68843	0.9414	-0.689352	0.482966
Zm00001eb033570	0.297843	0.414392	-1.15233	-0.0903008	1.22327	0.294923	-1.78469	0.7969
Zm00001eb079230	0.061937	0.537599	-1.46865	0.247098	1.41727	0.524299	-1.47678	0.15724
Zm00001eb219520	0.241249	0.566269	-1.53079	0.607647	1.25037	0.507715	-1.4289	-0.213557
Zm00001eb317590	0.24894	0.300685	-1.53098	0.84911	0.574396	0.503283	-1.64587	0.700438
Zm00001eb408710	0.274046	0.334048	-1.45677	0.856038	1.13318	0.14645	-1.59864	0.311647
Zm00001eb050950	-0.706545	0.489603	-0.907156	0.70679	1.25996	-0.296655	-1.52081	0.974808
Zm00001eb016110	0.105932	-0.145782	-1.21228	0.322441	1.82134	-0.485059	-1.14103	0.734444
Zm00001eb050110	-0.555909	0.120921	-0.989486	0.167625	1.80162	-0.228905	-1.23521	0.919347
Zm00001eb193760	-0.748538	0.121541	0.315495	0.92781	1.24179	-0.129167	-1.96247	0.233536
Zm00001eb291570	0.00680432	-0.824916	0.500378	0.464446	0.623793	1.05048	-2.07298	0.251996
Zm00001eb308290	-0.594994	-0.755271	-0.365393	0.947359	1.52975	-0.237874	-1.38223	0.858649
Zm00001eb287340	-1.13578	-0.673607	-0.675159	0.890328	1.54902	0.1864	-0.954787	0.813586
Zm00001eb008880	-0.981227	-0.769949	-0.244968	0.421584	1.86617	0.227413	-1.13633	0.617306
Zm00001eb034750	-0.281578	-1.32089	-0.0501328	0.227715	1.58147	0.45913	-1.36147	0.745757
Zm00001eb056860	-0.444003	-0.687787	0.315516	0.51731	1.66159	0.105052	-1.76187	0.294195
Zm00001eb149520	-0.609749	-0.607491	-0.958521	0.984441	1.34841	0.43151	-1.34159	0.752993
Zm00001eb322140	-0.631975	-0.917229	-1.07639	1.12258	1.23388	0.519372	-0.996031	0.745789
Zm00001eb383160	-0.213595	-0.970456	-0.673656	1.19702	1.18389	0.234981	-1.47035	0.712165
Zm00001eb080920	-0.53764	-0.959196	-0.5415	1.54697	0.740257	0.232871	-1.33319	0.851435
Zm00001eb204900	-0.474371	-0.683199	-0.601411	1.21186	0.961029	0.063845	-1.54963	1.07187
Zm00001eb037170	-0.00339425	-0.326961	-1.18677	0.565574	0.94226	1.10403	-1.65616	0.561419
Zm00001eb219950	-0.108331	-0.488541	-0.639943	1.10817	0.927788	1.14338	-1.69832	-0.244206
Zm00001eb051840	-0.411972	-0.372083	-0.241148	1.5471	0.816496	0.962479	-1.15757	-1.14331
Zm00001eb010050	-0.301528	-0.751457	-0.693573	1.25959	0.829929	1.41694	-1.00569	-0.754217
Zm00001eb006310	-1.22705	0.355764	-0.197421	1.37503	0.505659	1.06982	-0.575335	-1.30647
Zm00001eb222690	-0.81657	0.200984	-0.348843	1.40585	0.803297	0.945948	-0.738172	-1.45249
Zm00001eb241370	-0.621529	-0.151284	-0.623883	0.753132	0.31332	1.88709	-0.160685	-1.39616
Zm00001eb336900	-0.717427	-0.427636	-0.471105	0.919989	1.07045	1.37115	-0.287515	-1.45791
Zm00001eb192750	-0.810091	-1.00936	-0.606445	0.609466	0.431902	2.00748	-0.607421	-0.0155349
Zm00001eb283200	-0.781483	-1.5121	-0.407085	0.836129	0.76224	1.48688	-0.623702	0.23912
Zm00001eb011910	-0.41708	-1.12888	-0.935948	0.655598	1.7119	0.972686	-0.449608	-0.408672
Zm00001eb278460	-0.888654	-0.936505	-0.467786	0.242738	1.79211	1.17937	-0.580164	-0.341108
Zm00001eb337950	-0.703266	-1.21184	-0.824877	0.284539	1.63369	1.18298	-0.446942	0.0857126
Zm00001eb338180	-0.853481	-0.963571	-1.12706	0.933968	0.89947	1.51869	-0.234426	-0.173585
Zm00001eb169520	-0.805497	-0.965227	-1.00582	0.247744	1.24783	1.64424	-0.0819083	-0.281359
Zm00001eb222750	-0.274183	-0.788341	-1.24829	0.325536	1.41478	1.48835	-0.434813	-0.483031
Zm00001eb225120	-1.05408	-0.651113	-0.310944	1.15121	1.68624	0.466465	-0.920317	-0.367455
Zm00001eb274320	-1.21174	0.0803268	-1.16773	1.15707	1.54771	0.262731	-0.594032	-0.0743361
Zm00001eb310810	-0.654584	-0.0913186	-0.391488	0.103925	1.71326	1.16524	-1.37197	-0.473062
Zm00001eb213250	-0.893036	-0.182985	-0.828021	0.133003	1.77976	1.00611	-1.12828	0.113445
Zm00001eb386830	-0.952495	-0.365218	-0.752068	0.252261	1.57508	1.31567	-1.05735	-0.0158803
Zm00001eb306430	-0.490884	-0.203373	-0.92133	0.473486	1.48727	1.26251	-1.32654	-0.281138
Zm00001eb308350	-0.942464	-0.407812	-0.743149	0.72529	1.52728	1.17136	-1.03764	-0.292871
Zm00001eb049780	-0.861493	-0.0636024	-0.759753	1.15784	1.18193	0.833876	-1.49786	0.00905789
Zm00001eb349200	-0.916747	0.196142	-1.22686	0.826672	1.19882	0.936501	-1.25013	0.235608
Zm00001eb035290	-1.27051	-0.263438	-0.834817	1.23176	1.18429	1.01833	-0.750678	-0.314948
Zm00001eb225700	-1.31125	-0.234114	-0.821724	0.698612	1.36792	1.13324	-0.945678	0.112995
Zm00001eb410510	-1.0574	-0.118869	-0.98023	0.865337	1.04943	1.38932	-1.05759	-0.0900025
Zm00001eb109620	-0.301277	1.13666	-1.36561	0.159274	0.500554	1.22425	-1.40534	0.0515037
Zm00001eb051220	-0.272011	0.628526	-1.59288	0.408607	0.876788	1.10587	-1.3417	0.186789
Zm00001eb096340	-0.470558	1.22902	-1.71847	0.675415	0.386419	0.886089	-0.961021	-0.0268983
Zm00001eb244180	-0.341729	1.36851	-1.58802	0.555431	0.505049	0.883344	-0.998656	-0.383928
Zm00001eb124390	-0.546206	0.857297	-1.63474	0.908592	0.452861	1.09379	-1.0279	-0.103694
Zm00001eb029330	-0.497389	0.891156	-1.71156	0.8399	0.365436	1.23479	-0.694403	-0.427937
Zm00001eb001000	-0.648208	1.33987	-0.876758	0.607006	-0.160703	1.09052	-1.54729	0.195562
Zm00001eb025800	-0.629263	0.893119	-1.18728	1.36839	-0.202324	0.765562	-1.33746	0.329256
Zm00001eb280640	-0.34745	0.628323	-0.673258	0.801834	0.600288	1.2795	-1.76531	-0.523927
Zm00001eb000320	-0.879644	1.30547	-0.914885	0.622081	0.838905	0.62616	-1.47919	-0.118897
Zm00001eb042240	-1.56535	0.531819	-0.168117	0.914692	0.607536	0.583758	-1.52061	0.616273
Zm00001eb031970	-1.39047	0.750541	-0.764613	1.1077	-0.125539	1.05781	-1.14083	0.505397
Zm00001eb014030	-1.63944	0.630133	-0.767028	1.33861	-0.0396557	1.01331	-0.693976	0.15805
Zm00001eb050280	-1.10138	0.393278	-1.3213	1.03216	0.313586	0.46691	-1.00547	1.22222
Zm00001eb244400	-1.08578	0.599825	-1.50565	0.816789	0.342525	0.868027	-0.927736	0.892004
Zm00001eb248700	-1.09752	0.701689	-1.29785	1.15171	0.14376	0.632305	-1.07735	0.843257
Zm00001eb061630	-1.03576	0.321595	-1.28511	1.16505	0.24535	0.792694	-1.12798	0.924152
Zm00001eb115300	-1.16198	0.0813104	-1.22305	1.346	0.274288	0.750489	-0.954096	0.887048
Zm00001eb204920	-1.41879	0.104191	-1.17955	1.46327	0.157185	0.588033	-0.575642	0.861298
Zm00001eb275120	-1.53095	0.367776	-1.04935	1.35842	0.33566	0.776074	-0.771598	0.513969
Zm00001eb132980	-1.47988	0.0290857	-1.17925	0.99494	0.618556	1.08117	-0.693731	0.629112
Zm00001eb122750	-1.57565	0.156686	-0.839655	0.876178	0.940295	0.796409	-1.02534	0.671072
Zm00001eb221680	-1.33693	0.161464	-1.00087	1.08726	0.648424	0.931313	-1.13822	0.647556
Zm00001eb037460	-1.13337	0.265411	-1.4074	0.675687	0.754993	0.99916	-0.979309	0.824824
Zm00001eb146720	-1.11382	0.291015	-1.22497	0.442043	0.62775	1.2151	-1.13839	0.901273
Zm00001eb100890	-1.02743	0.384074	-1.38129	0.982996	0.516652	1.26994	-0.991129	0.246187
Zm00001eb352080	-1.11176	0.570132	-1.39707	0.725634	0.76713	1.02478	-1.04916	0.470315
Zm00001eb413370	-1.27209	0.497229	-1.39463	0.982955	0.754338	0.867497	-0.852879	0.41758
Zm00001eb402540	-1.37263	0.99508	-0.705648	-0.0823751	0.692261	1.3299	-1.13761	0.281026
Zm00001eb066780	-1.4417	0.263006	-0.953698	0.156101	0.742899	1.19544	-0.965082	1.00304
Zm00001eb073910	-0.975361	0.382524	-1.23123	-0.182026	0.929408	1.16279	-1.07594	0.989834
Zm00001eb338460	-1.18672	0.23347	-1.1267	0.111176	1.0949	1.33322	-0.995712	0.536366
Zm00001eb142500	-0.878184	0.0134033	-0.782286	-0.432581	1.41332	1.36451	-1.16347	0.465279
Zm00001eb330140	-0.956244	0.111741	-0.760725	0.0930965	1.30484	1.34096	-1.38609	0.252425
Zm00001eb395150	-0.988277	0.575868	-1.14164	0.406728	1.06706	1.35258	-1.10809	-0.164232
Zm00001eb080790	-0.361098	0.377184	-1.4257	-0.148639	1.23598	1.32183	-1.16993	0.170371
Zm00001eb020940	-0.69699	0.161849	-1.23621	0.182067	1.22473	1.45474	-1.14348	0.0532859
Zm00001eb066260	-1.50608	0.0636656	-1.24945	0.745399	0.509131	1.48315	-0.297629	0.251811
Zm00001eb282540	-1.43591	0.295546	-1.33745	1.29251	0.13361	1.09448	-0.317031	0.274244
Zm00001eb339790	-1.16759	0.246752	-1.44515	1.06354	-0.0192547	1.37886	-0.504508	0.447342
Zm00001eb210290	-0.927826	-0.0942013	-1.75183	0.789669	0.593807	1.27007	-0.42194	0.542251
Zm00001eb413410	-0.927473	0.614737	-1.90296	0.687194	0.240689	1.07624	-0.357786	0.569358
Zm00001eb006040	-1.09875	-0.309131	-1.4809	0.452922	0.309995	1.47438	-0.313364	0.964841
Zm00001eb059970	-1.12613	-0.185375	-1.29858	0.917613	-0.156277	1.41108	-0.508415	0.946084
Zm00001eb059160	-0.964818	0.474551	-1.82953	0.880501	0.366726	0.6969	-0.530065	0.905733
Zm00001eb123200	-0.910987	0.236296	-1.68652	1.01432	0.187488	0.939125	-0.695996	0.916278
Zm00001eb404940	-1.10289	0.198859	-1.56046	0.97159	0.45327	0.720406	-0.73193	1.05115
Zm00001eb433770	-0.637826	0.381645	-1.88169	0.59411	0.0772197	0.929064	-0.608817	1.1463
Zm00001eb434200	-0.983928	0.523849	-1.61846	0.454244	0.14041	0.778772	-0.661581	1.36669
Zm00001eb246940	-0.190554	0.109314	-1.81952	1.00486	0.991315	0.261549	-1.04926	0.692301
Zm00001eb409450	-0.578628	0.593406	-1.70787	1.12377	0.705456	0.159229	-1.03276	0.737397
Zm00001eb044180	-0.263319	0.339156	-1.79063	1.13636	0.431054	0.206857	-1.05141	0.991923
Zm00001eb094940	-0.182473	0.648966	-2.20609	0.411313	0.268032	0.701803	-0.484444	0.842895
Zm00001eb006620	-0.559309	0.32112	-2.09001	0.345965	0.585526	0.781869	-0.382879	0.997723
Zm00001eb059220	-0.670767	0.397408	-1.84111	0.197218	0.648098	0.718118	-0.692986	1.24402
Zm00001eb085030	-0.35227	-0.0731379	-1.58654	1.17897	0.428472	1.08744	-1.16734	0.484416
Zm00001eb108490	-0.434467	0.611932	-1.44726	1.01835	0.527869	1.01896	-1.40573	0.110347
Zm00001eb421980	-0.711478	0.654588	-1.36469	1.16402	0.27079	0.927785	-1.32816	0.387135
Zm00001eb423320	-0.585522	0.791926	-1.80184	1.11233	0.987541	0.187332	-0.730913	0.0391447
Zm00001eb155590	-0.0910197	0.789774	-1.8794	0.663365	0.58742	0.565901	-1.19215	0.556107
Zm00001eb097360	-0.441891	1.01242	-1.53051	0.855173	0.73777	0.694013	-1.29577	-0.0311995
Zm00001eb101780	-0.555412	0.926266	-1.54118	0.958027	0.523907	0.843939	-1.24341	0.087863
Zm00001eb420400	-2.30671	0.249471	0.46408	0.0799558	0.759921	0.898191	-0.0586731	-0.0862389
Zm00001eb005740	-1.76091	-0.31891	-0.305712	-0.204694	0.710211	1.63855	-0.350291	0.591752
Zm00001eb134090	-1.89577	-0.0846506	0.226894	-0.441126	0.680698	1.50283	-0.458597	0.469721
Zm00001eb254510	-1.73616	-0.0506389	-0.37664	0.194166	0.781	1.64574	-0.664944	0.207471
Zm00001eb003360	-1.56736	0.264968	-0.410949	-0.373524	0.842089	1.78446	-0.520588	-0.0190967
Zm00001eb070520	-1.50318	-0.0802103	-0.139404	-0.452097	0.857082	1.88985	-0.42822	-0.143826
Zm00001eb051930	-1.58287	-0.146872	-0.451563	0.664967	0.115701	1.91674	-0.201504	-0.314593
Zm00001eb288070	-2.12551	-0.153377	-0.0174393	0.768551	0.396852	1.06179	-0.504146	0.573275
Zm00001eb288380	-1.58378	-0.0521503	-0.0338888	0.873379	-0.462808	1.62126	-0.820063	0.458047
Zm00001eb212610	-1.78259	0.19309	-1.27726	0.658875	0.0976792	0.880035	0.316008	0.914168
Zm00001eb016160	-1.5433	-0.165766	-0.931052	0.671688	-0.72168	1.33701	0.520269	0.832835
Zm00001eb041050	-1.63293	-0.111675	-0.919349	0.313752	-0.448998	1.29728	0.323747	1.17817
Zm00001eb003200	-1.96103	-0.160872	-0.677033	0.506901	-0.137209	1.05229	0.276764	1.10019
Zm00001eb013910	-1.62734	-0.830281	-0.884597	0.722605	0.269365	1.24286	0.301393	0.805991
Zm00001eb023560	-1.5084	-1.04551	-0.572862	0.512231	0.0320701	1.35176	0.138121	1.09258
Zm00001eb022650	-1.75987	-0.148736	-0.706857	0.547451	0.341155	1.03363	-0.563422	1.25665
Zm00001eb044880	-1.57143	-0.479631	-0.669408	0.51954	0.361129	1.32086	-0.627317	1.14626
Zm00001eb200590	-1.5537	-0.323765	-0.604037	0.71809	-0.436671	1.40767	-0.350278	1.1427
Zm00001eb385590	-1.7362	-0.257342	-0.322437	0.395748	-0.0466789	1.6504	-0.506092	0.822609
Zm00001eb162530	-1.40358	-0.41468	-1.13567	0.529104	1.34648	1.14279	-0.321393	0.256965
Zm00001eb406440	-1.52012	-0.525363	-1.03894	0.983342	0.903878	1.23716	-0.116185	0.0762212
Zm00001eb005690	-1.64441	-0.602445	-1.06069	0.50074	0.762276	1.27614	0.22236	0.546029
Zm00001eb001670	-1.41902	-0.44638	-0.935255	0.343778	0.710097	1.68458	-0.443374	0.505584
Zm00001eb106650	-1.02396	-0.368741	-1.65271	0.460459	1.1634	0.858952	-0.276594	0.839194
Zm00001eb345410	-1.27136	-0.0698533	-1.47695	0.309005	1.1965	1.13489	-0.339211	0.516985
Zm00001eb380500	-1.62635	-0.788912	-0.767828	0.63251	1.29005	0.71216	-0.184744	0.733111
Zm00001eb057050	-1.15514	-0.837373	-1.36738	0.701001	0.970684	0.908774	-0.125792	0.905219
Zm00001eb366330	-1.41763	-0.921418	-0.876863	0.481967	0.957165	1.17343	-0.274965	0.878313
Zm00001eb375730	-1.09974	-0.913842	-1.20876	0.415938	0.924278	1.33901	-0.241592	0.784709
Zm00001eb416170	-1.62211	-0.440206	-1.18135	0.617416	0.0666022	0.73669	0.603693	1.21926
Zm00001eb011880	-1.7411	-0.449305	-0.897334	0.419649	0.396265	0.384323	0.352419	1.53508
Zm00001eb019800	-1.82566	0.0182873	-0.800982	0.847026	0.535624	0.277567	-0.390286	1.33842
Zm00001eb323440	-1.83879	-0.378325	-0.597871	1.3712	0.460251	0.460116	-0.320343	0.843756
Zm00001eb048160	-1.90656	-0.450773	-0.768359	1.13891	0.72011	0.53801	0.0474473	0.681217
Zm00001eb072730	-1.3162	-0.419149	-1.55069	0.206433	1.11439	0.380334	0.759281	0.825604
Zm00001eb102200	-1.16181	-0.48998	-1.64674	0.87508	1.12355	0.694093	0.253007	0.352803
Zm00001eb238650	-0.53528	-1.03816	-1.58842	1.09247	0.356445	1.13639	-0.120672	0.697232
Zm00001eb358660	-0.491686	-0.723701	-1.85453	0.75313	0.580263	0.866713	-0.182278	1.05209
Zm00001eb161220	-1.06511	-0.945312	-1.11794	0.663231	-0.0793653	1.1685	-0.0062212	1.38222
Zm00001eb295590	-0.89897	-0.658288	-1.38599	0.567472	-0.261756	1.01426	0.0697583	1.55351
Zm00001eb416540	-1.1847	-0.796606	-1.19244	0.32734	0.472095	0.982801	-0.102961	1.49448
Zm00001eb065800	-0.814208	-0.964992	-1.37674	0.842951	0.354065	0.590292	-0.149201	1.51783
Zm00001eb131230	-0.893798	-0.942652	-1.23126	0.974842	0.35603	0.751525	-0.420925	1.40623
Zm00001eb278600	-0.823471	-0.833235	-1.72064	0.38922	0.527519	0.74642	0.532377	1.18181
Zm00001eb230110	-0.584386	-0.25955	-1.94071	0.656882	-0.0441007	0.620069	0.142336	1.40946
Zm00001eb042710	-0.896045	-0.347233	-1.75209	0.935369	-0.127166	0.679471	0.245228	1.26246
Zm00001eb302320	-0.955122	0.0361056	-0.77901	1.01422	-0.488845	0.941767	-1.16877	1.39965
Zm00001eb286350	-1.0217	0.307596	-0.822194	0.857065	-0.417404	0.218212	-0.94702	1.82545
Zm00001eb012550	-1.07837	0.0709292	-0.642196	0.544357	-0.334392	0.735044	-1.10078	1.80541
Zm00001eb204180	-1.14823	0.0936345	-0.479039	0.60646	-0.353075	0.417895	-1.05281	1.91516
Zm00001eb066470	-1.50929	-0.0903771	-0.908528	0.928993	-0.257141	0.511751	-0.291684	1.61627
Zm00001eb064210	-1.38222	-0.183059	-0.847731	1.2772	-0.345242	0.303256	-0.360125	1.53793
Zm00001eb038220	-1.22744	-0.267077	-0.770142	1.1636	-0.524897	0.372242	-0.439675	1.69339
Zm00001eb216380	-1.23588	0.323895	-1.35438	0.973925	-0.0798263	0.478702	-0.540658	1.43422
Zm00001eb017310	-1.12635	0.357302	-1.16013	1.01246	-0.498463	0.70636	-0.702492	1.41131
Zm00001eb123170	-1.30196	0.201063	-1.08978	1.21903	-0.369166	0.418885	-0.501862	1.4238
Zm00001eb036300	-1.42306	0.205482	-0.900463	1.04579	-0.394304	0.516235	-0.562781	1.5131
Zm00001eb200480	-1.79226	-0.217497	-0.35475	0.442556	0.0314684	0.843372	-0.515267	1.56238
Zm00001eb249390	-1.86804	0.02812	-0.34017	0.465359	-0.286345	1.14977	-0.414301	1.2656
Zm00001eb016090	-1.67588	-0.135029	-0.0997201	0.562137	-0.319434	0.498156	-0.601041	1.77082
Zm00001eb241950	-1.50011	-0.195372	-0.513768	0.534927	-0.564074	0.766924	-0.306486	1.77795
Zm00001eb327140	-1.65083	0.551136	-0.510079	0.622396	-0.385358	0.447719	-0.665914	1.59093
Zm00001eb280060	-1.7529	0.162915	-0.365851	1.2642	-0.390235	0.687646	-0.659011	1.05324
Zm00001eb353330	-1.57868	0.35594	-0.2985	1.07805	-0.708569	0.851949	-0.813668	1.11348
Zm00001eb081640	-1.06669	-0.0200855	-1.25247	0.776065	-0.0372349	0.162938	-0.427941	1.86541
Zm00001eb182610	-1.03989	-0.53796	-1.34179	0.883477	0.132792	0.360147	-0.15309	1.69632
Zm00001eb010410	-0.939879	-0.528823	-1.31308	1.01697	0.24613	0.429362	-0.513722	1.60304
Zm00001eb063310	-1.04749	-0.344962	-1.40794	0.833671	0.232851	0.625473	-0.457422	1.56582
Zm00001eb146040	-0.777845	-0.614008	-1.60908	1.42403	0.333215	0.335708	-0.164485	1.07246
Zm00001eb009890	-0.945439	-0.654505	-1.55707	1.20074	0.178095	0.598818	-0.0127214	1.19208
Zm00001eb078010	-1.15067	-0.023616	-1.63202	1.02304	-0.131414	0.743773	-0.0100609	1.18098
Zm00001eb087130	-1.22576	-0.170337	-1.42201	1.30588	-0.336831	0.708913	0.082701	1.05745
Zm00001eb421200	-1.06919	-0.672989	-1.09667	1.49864	0.300542	1.00261	-0.636866	0.673923
Zm00001eb228090	-0.81358	-0.603188	-0.897668	1.59363	0.051516	0.72625	-1.05246	0.995502
Zm00001eb000230	-0.924762	-0.311822	-1.02359	1.58916	0.26581	0.61262	-1.10545	0.898033
Zm00001eb113190	-1.18355	-0.736328	-0.731673	1.40578	-0.287848	0.708394	-0.487466	1.31269
Zm00001eb260510	-1.36323	-0.596428	-0.512045	1.37874	-0.279334	0.811895	-0.649454	1.20986
Zm00001eb011630	-1.31679	-0.584125	-0.519668	1.26898	-0.442288	0.668209	-0.530623	1.4563
Zm00001eb066510	-1.46894	-0.0240606	-0.7717	1.21191	-0.313789	0.774736	-0.679673	1.27151
Zm00001eb044640	-1.40341	-0.28372	-0.678517	1.43328	0.0834293	0.550923	-0.870896	1.16891
Zm00001eb061140	-1.10831	-0.499348	-0.681038	1.18691	-0.0817369	0.798326	-1.01809	1.40328
Zm00001eb067350	-0.567002	0.0940213	-1.48661	0.937809	0.0392373	0.331666	-0.950645	1.60153
Zm00001eb101320	-0.711332	-0.0549832	-1.09759	0.75629	0.216867	0.535942	-1.2918	1.6466
Zm00001eb401210	-0.580825	0.251787	-1.43905	1.36858	0.0720941	0.390506	-1.14862	1.08552
Zm00001eb016940	-0.918558	-0.158472	-1.17053	1.19102	0.270548	0.393585	-1.03614	1.42856
Zm00001eb043540	-1.10532	0.0647847	-1.02702	1.23325	0.282723	0.43046	-1.14895	1.27007
Zm00001eb190350	-1.19169	-0.25091	-1.45964	1.03037	0.881009	0.60263	-0.550869	0.939103
Zm00001eb043310	-1.07775	-0.340779	-1.27898	0.920503	0.661595	0.717722	-0.851695	1.24939
Zm00001eb296120	-1.22206	-0.227612	-1.17313	1.40165	0.636933	0.670148	-0.835253	0.749323
Zm00001eb008340	-0.845142	-0.126631	-1.41583	1.25322	0.412369	0.608805	-0.979612	1.09281
Zm00001eb105730	-0.911747	-0.408642	-1.40778	1.28245	0.396679	0.575796	-0.705271	1.17852
Zm00001eb192250	-0.903695	-0.610516	-0.897315	1.28841	0.676737	0.362642	-1.13126	1.21499
Zm00001eb413320	-0.816606	-0.574986	-1.1275	0.960629	0.752269	0.475268	-1.05149	1.38241
Zm00001eb042230	-1.15692	-0.601422	-1.0721	1.28966	0.296016	0.461771	-0.577982	1.36098
Zm00001eb374330	-1.23995	-0.516434	-0.972689	1.24791	0.784453	0.460848	-0.84042	1.07628
Zm00001eb310970	-1.19881	-0.596907	-0.740873	1.34898	0.467501	0.656852	-1.01382	1.07707
Zm00001eb015550	-1.02842	-0.742659	-0.779627	1.17	0.580828	0.650521	-1.07476	1.22411
Zm00001eb004490	-1.30927	-1.124	-0.518963	1.0252	0.511776	0.918358	-0.609845	1.10674
Zm00001eb042460	-1.30805	-0.896694	-0.727494	1.15702	0.154355	0.929845	-0.517576	1.20859
Zm00001eb279220	-1.32565	-0.790642	-0.876478	1.16722	0.218198	0.956179	-0.48466	1.13583
Zm00001eb188590	-1.30439	-0.624541	-0.900096	0.995992	0.436165	0.822289	-0.731255	1.30584
Zm00001eb404270	-1.36655	-0.668517	-0.673803	0.928961	0.334842	0.796602	-0.773886	1.42235
Zm00001eb082840	-1.38333	-0.508294	-0.84203	0.561102	0.456015	0.788975	-0.663949	1.59151
Zm00001eb400630	-1.1696	-0.785981	-0.970894	0.619887	0.660778	0.644837	-0.579783	1.58075
Zm00001eb229010	-1.10274	-0.862449	-0.683181	0.762059	0.304489	1.08133	-0.891117	1.39161
Zm00001eb225830	-1.13994	-1.05344	-0.610052	0.65351	0.150993	0.961849	-0.555201	1.59228
Zm00001eb031340	-1.29143	-0.867811	-0.631649	0.624904	0.31989	0.782885	-0.588485	1.65169
Zm00001eb187310	-1.04983	-0.74555	-0.726704	0.193506	0.810045	0.590038	-0.828254	1.75675
Zm00001eb359600	-1.07112	-0.755342	-0.648351	0.55622	0.911656	0.722323	-1.11448	1.3991
Zm00001eb431130	-0.914496	-0.871859	-0.81408	0.262749	1.09974	0.838964	-0.957858	1.35684
Zm00001eb030680	-1.00084	-0.390803	-0.64011	0.726248	0.552094	0.939249	-1.45383	1.26799
Zm00001eb242300	-0.875198	-0.791482	-0.663538	0.339725	0.578504	1.39147	-1.1689	1.18942
Zm00001eb228190	-1.20968	-0.720469	-0.574286	0.863872	0.916256	1.30276	-1.07583	0.497381
Zm00001eb098520	-1.33415	-1.01302	-0.47124	0.561375	1.22784	1.15149	-0.699754	0.577457
Zm00001eb007270	-1.23232	-0.825446	-0.683138	0.59964	1.34136	0.952468	-0.868655	0.716092
Zm00001eb001890	-0.480992	-1.04845	-1.4302	0.820466	1.10204	0.926912	-0.604831	0.715049
Zm00001eb021800	-0.646956	-1.13603	-1.13603	0.719784	0.859411	0.952658	-0.744805	1.13197
Zm00001eb148060	-1.01506	-0.418998	-1.20399	0.935233	1.14661	0.898569	-0.974022	0.631659
Zm00001eb287460	-0.610122	-0.602833	-1.50714	0.460672	1.25599	0.979097	-0.776572	0.800913
Zm00001eb008480	-0.517706	-0.400719	-1.43273	0.642406	0.936213	1.17511	-1.14139	0.738818
Zm00001eb008790	-1.52237	-0.367966	-0.617449	1.03439	0.394785	1.41666	-0.830797	0.492745
Zm00001eb423790	-1.48098	-0.69416	-0.553	0.904955	0.706046	1.49516	-0.633214	0.255191
Zm00001eb018350	-1.41638	-0.970286	0.0399895	0.721332	0.694235	1.31089	-0.982977	0.603197
Zm00001eb027020	-1.198	-1.1173	-0.417214	0.791889	0.29971	1.6177	-0.624097	0.647305
Zm00001eb379530	-1.49486	-0.998069	-0.122404	0.744245	0.136723	1.13781	-0.626141	1.2227
Zm00001eb032060	-1.83964	-0.693668	-0.135513	1.09507	0.34012	0.82134	-0.515559	0.92785
Zm00001eb331360	-1.58821	-0.810584	-0.117967	1.02885	0.290778	0.863919	-0.798186	1.13141
Zm00001eb242050	-1.70587	-0.694908	0.018122	1.42412	0.369261	0.824873	-0.723667	0.488073
Zm00001eb008200	-1.48195	-0.878898	-0.441943	1.41817	0.412584	1.02621	-0.574833	0.520656
Zm00001eb353340	-1.32644	-0.807097	0.00786164	1.23931	0.150742	1.02017	-1.1295	0.844952
Zm00001eb355710	-1.20948	-0.985372	0.074162	1.11814	-0.186541	1.50831	-0.848711	0.529482
Zm00001eb010370	-0.821016	-1.28497	-1.01676	1.54016	0.358386	0.870506	-0.223224	0.576923
Zm00001eb174190	-1.25444	-0.878387	-1.22469	1.28545	0.551119	0.688097	-0.0186303	0.851475
Zm00001eb199710	-1.10044	-0.635996	-0.760129	0.866152	-0.0979768	1.44725	-0.837405	1.11855
Zm00001eb003960	-1.38533	-0.760355	-0.69898	0.999601	-0.165407	1.39771	-0.344101	0.956866
Zm00001eb019520	-1.22256	-0.81505	-0.671684	1.17819	0.0137046	1.27451	-0.699439	0.942327
Zm00001eb147220	-0.950201	-0.822075	-1.17575	0.85863	0.12009	1.74781	-0.211641	0.433141
Zm00001eb207670	-0.874144	-0.688527	-0.951203	0.879327	0.377104	1.62414	-0.969647	0.602948
Zm00001eb318300	-1.28053	0.727146	-0.000387456	-0.91781	1.09721	0.443369	-1.17167	1.10266
Zm00001eb032960	-0.640353	-0.17825	0.253891	-1.34652	1.52498	-0.0938765	-0.816105	1.29623
Zm00001eb340000	-1.0015	0.805332	1.15526	-0.43785	1.10365	-0.940085	-1.20433	0.519528
Zm00001eb242930	-0.757642	0.128762	1.00228	-0.478546	0.810907	0.345864	-1.91248	0.860855
Zm00001eb255200	0.121266	0.13107	1.07265	-1.64758	0.928226	0.0439318	-1.33189	0.682321
Zm00001eb347800	-1.32127	-0.068262	0.199866	0.0320477	-0.217943	1.34659	-1.27923	1.3082
Zm00001eb044410	-1.37944	-0.263062	0.140843	-0.152802	0.255944	1.48723	-1.20699	1.11828
Zm00001eb040000	-1.1786	-0.647365	-0.0440379	0.601987	0.190356	1.24885	-1.35386	1.18266
Zm00001eb394210	-1.15303	-0.405947	0.114748	0.960599	0.366923	1.14485	-1.65336	0.625214
Zm00001eb034940	-1.45079	-0.0530623	-0.54002	0.61358	1.10522	0.00558572	-1.0551	1.37459
Zm00001eb241150	-1.58305	-0.240067	-0.377348	0.267238	0.507875	0.0377685	-0.531046	1.91863
Zm00001eb397240	-1.6735	-0.0677058	-0.126808	0.406909	0.222317	0.0557257	-0.685337	1.8684
Zm00001eb152510	-1.52114	-0.731864	-0.428441	0.309678	0.748453	1.00082	-0.717216	1.33971
Zm00001eb355620	-1.45347	-0.60886	-0.113938	0.509469	0.681602	0.862046	-1.16905	1.2922
Zm00001eb278350	-1.60924	-0.585898	-0.0518982	0.0225969	0.627515	1.29694	-0.835672	1.13565
Zm00001eb176720	-1.57071	-0.273011	-0.002744	-0.27725	0.421058	1.07172	-0.879637	1.51057
Zm00001eb042620	-1.5481	-0.418649	-0.0358738	0.0230018	0.427378	1.08397	-0.982211	1.45049
Zm00001eb282360	-2.0793	-0.495565	0.386823	0.273531	0.218768	0.623209	-0.236738	1.30927
Zm00001eb300890	-1.90698	-0.678862	0.043649	0.150253	1.07725	0.637104	-0.396788	1.07437
Zm00001eb237830	-1.03581	-1.22361	0.443035	-0.00980478	0.0781402	0.645418	-0.714173	1.81681
Zm00001eb323970	-0.860695	-1.39752	0.717844	0.365838	-0.0691674	0.856023	-0.998701	1.38638
Zm00001eb142950	-1.37164	-0.809028	0.136948	0.0179484	0.496369	0.498763	-0.79211	1.82275
Zm00001eb038870	-1.25113	-1.19307	0.473218	0.340841	0.594466	0.395339	-0.895655	1.53599
Zm00001eb003030	-0.873398	-1.45418	0.404437	-0.150277	0.695392	0.208021	-0.582273	1.75228
Zm00001eb015170	-1.43539	-1.4035	0.386615	0.227316	0.472476	0.407038	-0.185951	1.5314
Zm00001eb172040	-0.940379	-1.12933	0.277936	-0.376924	0.652104	0.96877	-0.972518	1.52034
Zm00001eb395270	-0.877404	-1.15955	0.582193	0.0958637	0.542028	1.2256	-1.3572	0.948467
Zm00001eb022130	-0.744773	-1.06248	0.814188	-0.364608	0.412192	0.952902	-1.31571	1.30828
Zm00001eb066100	-1.51987	-0.970615	0.725451	0.641174	0.800662	0.585094	-1.07774	0.815842
Zm00001eb292520	-0.936592	-1.52423	0.235363	0.64096	0.682457	0.736525	-0.992274	1.15779
Zm00001eb358380	-1.3004	-1.42029	0.235699	0.608877	0.68852	0.568677	-0.659176	1.27809
Zm00001eb325870	-0.912358	-0.738069	0.492482	-0.792134	1.59988	0.547773	-1.06669	0.869115
Zm00001eb011920	-1.00602	-1.19615	0.685086	-0.503651	1.17928	0.713343	-0.917371	1.04548
Zm00001eb382540	-1.17234	-1.05675	0.432033	-0.294824	1.45491	0.709239	-0.934163	0.861893
Zm00001eb155360	-1.29354	-1.05645	0.257054	-0.46855	1.14597	0.783396	-0.632174	1.26429
Zm00001eb085330	-1.5191	-0.747393	0.329346	-0.807963	1.10513	0.89	-0.359111	1.10909
Zm00001eb041390	-1.40853	-0.686711	0.305127	-0.760698	0.864641	0.889798	-0.605867	1.40224
Zm00001eb285520	-1.53497	-0.273358	-0.201603	-0.459778	1.24361	0.906645	-0.814314	1.13377
Zm00001eb195390	-1.42041	-0.749436	-0.187089	-0.659807	1.19155	1.04072	-0.362702	1.14717
Zm00001eb384600	-1.45316	-0.662454	-0.0210997	-0.514469	1.50165	0.993249	-0.604003	0.760289
Zm00001eb005340	-1.1534	-0.827549	0.835204	0.153137	1.53798	0.446299	-1.27287	0.28119
Zm00001eb015610	-1.39173	-1.20173	0.649417	0.455563	1.41411	0.548105	-0.774136	0.300407
Zm00001eb285400	-1.07982	-1.32213	0.976094	0.0950497	1.22963	0.13385	-0.909013	0.876332
Zm00001eb064100	-1.28147	-1.15296	1.29803	-0.490686	0.920611	0.145462	-0.453258	1.01427
Zm00001eb037530	-0.253615	-0.515283	-0.0308164	-1.34558	1.97954	0.177863	-0.679976	0.667867
Zm00001eb308100	0.285286	-1.10739	0.11351	-0.928093	1.97258	-0.201762	-0.729367	0.595236
Zm00001eb414150	0.131243	-1.23368	0.0935751	-1.01974	1.78211	0.115589	-0.713757	0.844664
Zm00001eb037280	-0.722675	-1.47338	0.0177727	0.106271	2.01708	0.146438	0.271303	-0.362814
Zm00001eb191540	-0.456982	-1.27339	0.566842	-0.174753	1.90035	0.6385	-0.797902	-0.402668
Zm00001eb423310	-0.513274	-1.25116	0.726756	-0.56621	1.82907	0.723979	-0.508418	-0.440737
Zm00001eb074380	-1.17512	-1.08423	0.341093	-0.0203262	1.75575	0.879062	-0.686499	-0.00971882
Zm00001eb166580	-1.18154	-1.23113	0.379869	-0.456846	1.7823	0.54434	-0.271399	0.434409
Zm00001eb048660	-0.502635	-1.01933	0.862343	-0.942209	1.49398	0.917429	-0.985989	0.176415
Zm00001eb012010	-0.298279	-1.07726	0.997696	-1.20875	1.21485	1.06625	-0.816377	0.121868
Zm00001eb084520	-0.672381	-0.81478	0.760894	-1.08776	1.39303	1.30641	-0.645957	-0.239456
Zm00001eb286280	-1.14287	-0.678732	1.05402	-1.08009	1.08488	1.25662	-0.443941	-0.0498962
Zm00001eb121640	-0.990435	-0.00642052	0.717777	-0.684928	1.59123	1.02571	-1.03196	-0.620982
Zm00001eb047610	-0.688592	-0.380046	0.924324	-0.622415	1.56214	0.807011	-1.41935	-0.183074
Zm00001eb180800	-0.783982	0.0376379	-0.082107	-0.585454	1.69696	1.25762	-1.20984	-0.330833
Zm00001eb046510	-0.832856	-0.12434	0.193047	-0.459289	1.76268	1.18155	-1.03217	-0.688619
Zm00001eb044970	-0.940429	-0.284312	0.0691563	-0.320009	1.84331	0.967721	-1.26	-0.0754359
Zm00001eb035780	-1.25049	-0.449252	0.121781	-0.102452	1.68623	1.20959	-0.894104	-0.3213
Zm00001eb371910	-0.721314	-0.866783	0.138487	-0.800166	1.81192	1.17728	-0.62124	-0.118184
Zm00001eb015310	-0.621643	-0.565003	0.163194	-1.03838	1.96272	0.877165	-0.753087	-0.024972
Zm00001eb102000	-0.691847	-0.341159	0.505136	-0.950562	1.50411	1.29542	-1.12591	-0.195193
Zm00001eb326610	-0.876635	-0.23131	0.301642	-0.909604	1.67413	1.19397	-1.00481	-0.147383
Zm00001eb107910	-0.819158	-0.0775044	0.330531	-1.24106	1.6183	1.16858	-0.813199	-0.166487
Zm00001eb159440	-0.840656	0.00898529	0.118236	-0.924562	1.85939	0.970273	-0.993094	-0.198571
Zm00001eb303510	-1.57095	0.0224358	0.463818	-0.649814	1.37807	1.25952	-0.429361	-0.473725
Zm00001eb282290	-0.955536	-0.719907	0.30587	-0.230907	1.66596	1.29855	-0.559823	-0.804208
Zm00001eb192530	-0.976076	-0.375726	0.520694	-0.78393	1.7425	1.0953	-0.475595	-0.747169
Zm00001eb011270	-0.858965	-0.397485	0.420615	-0.623336	1.61209	1.29729	-0.404674	-1.04554
Zm00001eb124790	-0.829045	-0.871332	0.12572	-0.826422	1.80263	1.15381	-0.0330059	-0.522353
Zm00001eb036950	-1.11926	-0.59627	-0.167155	-0.821398	1.71047	1.3068	-0.0990356	-0.214144
Zm00001eb053510	-1.03045	-0.694036	-0.0867314	-0.70333	1.64567	1.42818	-0.437686	-0.12162
Zm00001eb118620	-0.322662	-0.293228	-0.671408	-1.59939	1.79061	0.707734	0.290331	0.0980158
Zm00001eb007320	-0.429894	0.0660208	-0.495456	-1.67583	1.77763	0.7499	0.135377	-0.127751
Zm00001eb394690	-0.58822	0.163268	-0.286034	-1.87951	1.33286	0.988995	-0.199041	0.467687
Zm00001eb015400	-0.269362	0.0409113	0.152943	-1.91103	1.65421	0.655164	-0.289034	-0.0337967
Zm00001eb042120	-1.23766	-0.430592	-0.442308	-0.960898	1.91988	0.491467	0.426119	0.233989
Zm00001eb267570	-1.08799	-0.320415	0.418787	-1.46489	1.38961	1.20164	-0.131764	-0.00496979
Zm00001eb022400	-0.592178	-0.297381	0.221028	-1.79548	1.38901	1.12961	0.174472	-0.229084
Zm00001eb052830	-0.962099	0.00398131	0.394848	-1.67552	1.2652	1.17995	0.11679	-0.323147
Zm00001eb067270	-1.21276	-0.172833	0.606543	-1.18984	1.72391	0.773363	-0.208648	-0.31974
Zm00001eb325560	-1.0818	-0.819288	0.636549	-1.02068	1.78831	0.51362	0.344842	-0.361556
Zm00001eb392120	-0.41651	-1.67612	0.554319	0.304818	0.854333	1.44024	-0.883969	-0.177109
Zm00001eb029580	-0.396504	-1.55362	0.847056	-0.128864	0.940018	1.41128	-0.248955	-0.870412
Zm00001eb060230	-1.37642	-1.2134	0.756102	0.505428	0.632494	1.38365	0.0130572	-0.700909
Zm00001eb127860	-1.24792	-0.76155	0.713516	0.189253	1.27399	1.28069	-0.667996	-0.779979
Zm00001eb414530	-0.997506	-1.0789	0.94038	-0.16206	0.817652	1.61416	-0.649415	-0.484318
Zm00001eb432570	-0.918972	-0.447107	-0.198839	-0.088701	1.75994	1.14957	-0.0360634	-1.21983
Zm00001eb026690	-0.695754	-1.03095	-0.380667	0.282422	1.75682	1.09069	-0.0478538	-0.974719
Zm00001eb056060	-1.05247	-0.983487	-0.329934	0.0168808	0.984721	1.90551	-0.0851233	-0.4561
Zm00001eb092730	-1.35463	-0.958712	-0.418256	0.511603	1.15425	1.52964	-0.110499	-0.353399
Zm00001eb239680	-1.16737	-1.09715	-0.565311	0.287014	1.12059	1.63428	-0.309089	0.0970475
Zm00001eb008650	-0.658965	-0.487216	-0.275981	-0.181838	1.43293	1.71886	-0.856227	-0.691564
Zm00001eb295810	-0.981619	-0.622295	0.146132	0.0437535	1.09626	1.81064	-0.871724	-0.621141
Zm00001eb299420	-1.07459	-0.854177	0.0749996	0.0531915	1.21388	1.71708	-0.717589	-0.412797
Zm00001eb023970	-1.79686	-0.860653	0.641673	-0.681082	0.938681	0.961533	0.271993	0.52471
Zm00001eb389210	-1.33041	-0.82847	0.537435	-1.08901	1.42784	0.974562	0.0257032	0.282346
Zm00001eb056010	-1.33827	-0.87455	0.279263	-1.08236	1.04114	1.28979	0.0164763	0.668512
Zm00001eb008130	-1.07141	-1.15655	0.081586	-0.731295	1.25178	1.47785	-0.250818	0.398855
Zm00001eb426750	-1.29458	-1.20419	0.0702604	-0.173348	1.36076	1.37351	-0.280725	0.148321
Zm00001eb166620	-1.2986	-0.874109	0.50902	-0.540426	1.53023	1.22323	-0.205384	-0.343967
Zm00001eb171970	-1.33211	-0.724076	0.280494	-0.543368	1.35416	1.51345	-0.436353	-0.112195
Zm00001eb166650	-1.0694	-1.17957	0.53028	-0.730093	1.53802	1.11366	-0.211987	0.00909232
Zm00001eb364860	-1.22929	-1.22923	0.762625	-0.361958	1.11011	1.39089	-0.213855	-0.229297
Zm00001eb030160	-1.53595	-1.08903	0.714129	-0.344676	1.17289	1.19669	-0.134066	0.0200218
Zm00001eb373710	-1.40343	-0.573478	0.145094	-0.847717	1.17763	1.53784	-0.341561	0.305619
Zm00001eb042000	-1.30045	-0.555798	-0.28341	-0.930921	1.35609	1.44226	-0.0839086	0.356126
Zm00001eb061670	-1.14491	-0.890617	0.394408	-0.301095	1.06474	1.63672	-0.903557	0.144312
Zm00001eb299450	-0.876233	-1.02048	0.336749	-0.855129	0.843874	1.55993	-0.769154	0.780442
Zm00001eb348270	-0.892322	-0.918509	-0.445872	-0.963036	1.18714	1.19085	-0.30444	1.14619
Zm00001eb064520	-0.825135	-1.17137	-0.432597	-0.871224	1.36527	0.941889	-0.118463	1.11163
Zm00001eb033120	-1.19635	-1.32265	-0.0757108	-0.50453	1.17937	1.06202	-0.150848	1.00871
Zm00001eb047760	-1.21568	-1.32886	-0.289483	-0.560997	1.14362	0.932918	0.265337	1.05315
Zm00001eb076900	-0.665488	-1.37978	-0.244827	-0.761332	1.38226	1.13607	-0.31241	0.845499
Zm00001eb044060	-1.07754	-1.34832	0.220487	-0.681854	1.42271	0.959863	-0.213848	0.718501
Zm00001eb316410	-1.65373	-0.812669	-0.140672	-0.608126	0.436308	1.28707	0.388511	1.10331
Zm00001eb025340	-1.55392	-0.92979	-0.217989	-0.640268	0.913701	1.3585	0.461377	0.608389
Zm00001eb244550	-1.65541	-1.10529	0.296302	-0.330006	1.20875	1.05178	0.0105674	0.523305
Zm00001eb186200	-1.28179	-1.42136	0.43314	-0.272048	1.15055	1.1888	-0.297125	0.499835
Zm00001eb233420	-1.53338	-1.4144	0.436119	-0.0667746	1.00195	1.09459	-0.0192811	0.501176
Zm00001eb060460	-1.51171	-1.18633	-0.113224	-0.153361	0.598259	1.53284	0.0880392	0.745484
Zm00001eb302670	-1.38604	-0.992328	-0.184828	-0.00996821	0.82474	1.64065	-0.530146	0.637922
Zm00001eb266820	-0.744983	-1.48609	1.05618	-0.564199	0.120123	1.51624	-0.440589	0.543318
Zm00001eb318390	-1.00857	-1.38292	0.602636	0.31901	-0.11305	1.69796	-0.650372	0.535307
Zm00001eb056030	-1.14354	-1.33394	0.532924	-0.278503	-0.228617	1.48837	-0.158616	1.12192
Zm00001eb395300	-1.28457	-0.675643	0.769934	-0.492723	0.00275704	1.99484	-0.0369899	-0.277609
Zm00001eb196240	-1.20442	-0.675227	0.474052	-0.508175	0.393854	2.01319	0.128029	-0.621306
Zm00001eb060390	-1.2573	-0.60799	0.228626	-0.233247	0.589461	2.06533	-0.288071	-0.496814
Zm00001eb015500	-1.08454	-0.698765	-0.645985	-0.238901	0.530725	2.12613	-0.166039	0.177374
Zm00001eb019450	-0.792248	-0.96004	0.202649	-0.923288	0.141563	2.08639	-0.15507	0.400047
Zm00001eb055230	-1.17165	-1.00567	-0.194049	-0.578906	0.369411	1.02451	-0.182524	1.73888
Zm00001eb417070	-1.01489	-1.05717	-0.292883	-0.288325	0.482948	1.11063	-0.622375	1.68208
Zm00001eb052810	-1.24503	-1.24405	-0.219162	-0.134216	0.68677	0.81595	-0.279157	1.6189
Zm00001eb164310	-1.15798	-1.37496	0.0857633	-0.231245	0.824107	0.517194	-0.297661	1.63478
Zm00001eb001130	-1.16248	-1.37316	-0.144517	-0.409106	0.661034	1.1455	-0.0668036	1.34953
Zm00001eb009570	-1.27688	-1.46089	0.133072	-0.287869	0.505977	0.710749	0.141717	1.53412
Zm00001eb121470	-0.765128	-1.21458	-0.743723	-0.194655	0.813452	0.969007	-0.457585	1.59321
Zm00001eb233270	-0.83369	-1.16176	-0.664333	0.108548	0.704172	0.824465	-0.672701	1.6953
Zm00001eb121400	-1.42728	-1.15454	0.0135773	0.195589	0.698899	0.760405	-0.569897	1.48325
Zm00001eb030190	-1.52744	-1.07415	-0.0709309	0.186835	0.709659	0.884098	-0.50013	1.39206
Zm00001eb096030	-1.54831	-0.785465	-0.321491	0.266821	0.351541	0.692306	-0.401098	1.7457
Zm00001eb033460	-1.34709	-1.15138	-0.113417	0.402287	0.365247	0.615878	-0.485237	1.71371
Zm00001eb414340	-0.877043	-0.559154	-0.240685	-0.593996	0.972318	0.00126602	-0.715261	2.01256
Zm00001eb003860	-1.09573	-1.15773	-0.038761	-0.533475	0.988603	0.214658	-0.146216	1.76865
Zm00001eb033140	-1.09456	-1.05179	-0.192362	-0.129266	0.848042	-0.182962	-0.162527	1.96543
Zm00001eb420610	-1.16702	-1.00809	-0.406497	-0.12745	0.92548	0.273601	-0.33335	1.84332
Zm00001eb065510	-1.03452	-0.999966	-0.244521	0.31723	1.45153	0.236685	-0.996587	1.27015
Zm00001eb073630	-0.944995	-0.832177	0.108293	-0.0493306	1.50604	-0.0020212	-1.13974	1.35393
Zm00001eb280910	-1.1044	-1.01877	0.0131917	0.0730936	1.34485	-0.118431	-0.731838	1.5423
Zm00001eb040010	-0.550745	-1.20806	-0.404921	-0.290341	1.37116	0.409127	-0.828128	1.50191
Zm00001eb211760	-0.766265	-1.28224	-0.30434	0.115439	0.885125	0.48445	-0.844373	1.7122
Zm00001eb103510	-0.33685	-1.29232	-0.0864981	-0.17515	1.02445	0.100012	-0.999782	1.76613
Zm00001eb192690	-0.337282	-1.00519	-0.534254	0.0389855	0.931277	0.185784	-1.12751	1.84819
Zm00001eb151720	-0.287864	-1.35754	-0.235441	-1.25453	1.16137	0.653385	0.0289536	1.29167
Zm00001eb366970	-0.777314	-0.501787	-0.672074	-1.24893	0.931997	0.805716	-0.147835	1.61023
Zm00001eb142720	-1.28084	-0.909012	0.302124	-0.568362	-0.0567117	0.311548	0.207372	1.99388
Zm00001eb318990	-1.50865	-0.865613	0.151064	-0.315451	0.368696	0.449973	-0.148658	1.86864
Zm00001eb014090	-1.54852	-0.550275	0.91488	-0.63469	0.205803	0.575515	-0.517664	1.55495
Zm00001eb009880	-1.52814	-1.10378	0.696766	-0.440466	0.667274	0.778326	-0.336058	1.26608
Zm00001eb036710	-1.72274	-0.855888	0.825496	-0.393887	0.774975	0.569899	-0.378646	1.18079
Zm00001eb225770	-0.895315	0.107601	-0.4792	-1.55239	0.18165	1.28499	-0.0122364	1.3649
Zm00001eb351790	-1.71428	0.163818	-0.132696	-0.922653	0.545529	1.31459	-0.283557	1.02925
Zm00001eb158650	-1.59195	0.0520133	-1.06135	-0.20952	0.584121	1.1891	-0.188009	1.2256
Zm00001eb316870	-1.52317	-0.129289	-0.773051	-0.608216	0.963401	1.47761	-0.155631	0.748345
Zm00001eb064330	-1.21093	0.261675	-0.682233	-0.261352	0.547734	0.409688	-0.951104	1.88652
Zm00001eb328100	-1.1795	0.443147	-1.09481	0.233717	0.0576555	0.260982	-0.639279	1.91809
Zm00001eb063800	-1.34051	0.485691	-0.922442	0.382611	0.046622	0.776809	-0.979514	1.55074
Zm00001eb287610	-0.571307	-0.134914	-1.60392	0.435006	0.606565	0.183192	-0.662121	1.7475
Zm00001eb324430	-0.567864	0.0277476	-1.52277	0.163586	0.865618	0.148628	-0.816063	1.70112
Zm00001eb058800	-0.661925	-0.145119	-0.97891	-0.142806	0.683579	0.953235	-1.2934	1.58535
Zm00001eb006320	-0.836159	-0.502746	-1.15859	0.104639	0.890619	0.805569	-0.878445	1.57512
Zm00001eb060810	-0.782487	-0.305309	-1.22209	0.371415	0.49841	0.50065	-0.894615	1.83403
Zm00001eb093250	-0.775971	-0.152723	-1.63969	-0.384932	0.12203	1.09961	0.227711	1.50396
Zm00001eb112200	-0.877627	-0.179603	-1.19953	-0.848451	0.150736	0.866927	0.307031	1.78051
Zm00001eb048290	-1.51054	-0.503388	-0.736153	-0.252989	0.0997639	1.45613	0.139831	1.30734
Zm00001eb224040	-1.54707	-0.0696695	-0.362224	-0.312117	0.0520956	1.02746	-0.530199	1.74172
Zm00001eb307340	-1.43018	-0.191351	-0.795046	-0.365381	0.171233	0.625802	0.0539836	1.93094
Zm00001eb007640	-1.23798	-0.273762	-0.957225	0.114427	-0.103382	1.38646	-0.453236	1.5247
Zm00001eb057130	-0.764237	-0.235942	-0.764237	-0.20915	-0.589612	1.47372	-0.59972	1.68918
Zm00001eb163240	-0.915397	-0.972603	-0.877596	0.31246	-0.345318	1.01952	-0.00700073	1.78594
Zm00001eb054040	-1.28856	-0.826367	-0.504266	0.472728	-0.373852	0.917532	-0.176586	1.77937
Zm00001eb420950	-1.14933	-0.500466	-0.9104	0.335156	-0.637451	1.07291	0.0797236	1.70985
Zm00001eb100140	-1.02476	-0.388956	-0.672399	0.397219	-0.753777	0.732831	-0.289991	1.99984
Zm00001eb050770	-1.20706	-0.566388	-0.740958	0.563274	-0.614092	0.606199	0.0596113	1.89941
Zm00001eb159140	-0.556029	-1.31304	-0.437153	-0.180067	-0.391603	-0.0171762	1.00094	1.89413
Zm00001eb105530	-0.893768	-1.35452	0.0372208	-0.293463	-0.520626	0.2254	1.26244	1.53732
Zm00001eb252410	-0.517941	-1.26501	0.122193	-0.396756	-0.780197	-0.0179262	1.0585	1.79714
Zm00001eb287790	-0.970666	-0.625662	-0.242322	-0.803865	-0.273632	0.00611336	0.883888	2.02615
Zm00001eb319050	-1.15771	-0.686229	0.0566861	-0.921863	0.0164796	-0.0575884	0.850571	1.89966
Zm00001eb209550	-0.607165	-1.09798	0.0957599	-0.792666	-0.0794421	-0.422474	1.01211	1.89186
Zm00001eb316440	-1.01732	-1.20107	0.112351	-0.634496	0.0352341	-0.0621406	1.0144	1.75304
Zm00001eb375700	-0.0721398	-1.59065	-0.527348	-0.980762	0.221841	0.737938	0.800333	1.41079
Zm00001eb172290	-0.294242	-1.05457	-1.05728	-0.275893	-0.183778	-0.0235665	0.998047	1.89128
Zm00001eb396710	-0.0267256	-0.727066	-1.39438	-0.519346	-0.341917	0.303894	0.912631	1.7929
Zm00001eb036330	-0.366162	-0.865841	-0.409686	-0.36041	0.663146	-0.998064	0.259721	2.0773
Zm00001eb254950	0.00700281	-1.42034	-0.0553351	0.056675	-0.0483701	-0.866076	0.292106	2.03434
Zm00001eb003900	0.162995	-1.25915	-0.281707	-0.294625	0.287724	-0.998405	0.384586	1.99858
Zm00001eb105820	-0.583868	-1.10299	-0.54641	-0.0722889	0.236547	-0.366553	0.222189	2.21338
Zm00001eb389540	-0.515652	-1.08752	-0.534885	0.0260844	-0.107228	-0.127967	0.0595496	2.28762
Zm00001eb398160	-0.468612	-1.19659	-0.907496	0.340064	0.467465	-0.302545	0.0434952	2.02421
Zm00001eb017080	-0.670635	-1.30357	-0.809354	0.243431	0.37966	-0.221758	0.447529	1.9347
Zm00001eb140410	0.129997	-0.781857	-1.15315	0.23067	0.00463306	-0.825058	0.348671	2.0461
Zm00001eb076680	-0.451	-0.588372	-0.898076	-0.184191	-0.289112	-0.290083	0.403062	2.29777
Zm00001eb232590	-0.0828633	-0.702636	-1.1107	-0.288987	-0.0980514	-0.25595	0.299186	2.24001
Zm00001eb012680	-0.215772	-0.852063	-0.852063	-0.0693435	-0.177275	-0.205404	0.0435937	2.32832
Zm00001eb083680	-0.620476	-0.620476	-0.27229	-0.463193	-0.134905	-0.359951	0.0651898	2.4061
Zm00001eb280560	-0.363202	-0.809098	-0.191759	-0.37506	-0.533796	-0.370613	0.292299	2.35123
Zm00001eb324090	-0.54248	-0.829225	-0.145276	-0.648764	-0.195989	-0.357636	0.434401	2.28497
Zm00001eb014120	-0.153128	-1.23735	-0.327099	-0.281339	-0.13489	-0.282699	0.149601	2.26691
Zm00001eb195770	-0.547401	-1.04204	-0.12468	-0.392975	0.128599	-0.493958	0.204845	2.26761
Zm00001eb296090	-0.400677	-1.28732	0.0978549	-0.434689	0.0675236	-0.212407	-0.0509694	2.22069
Zm00001eb299920	-0.201195	-1.12647	0.0143619	-0.957364	0.359283	-0.467094	0.295365	2.08311
Zm00001eb163860	-0.456742	-1.31461	-0.438934	-0.531281	0.128887	0.12453	0.389472	2.09868
Zm00001eb228370	-0.527891	-0.98511	-0.117005	-0.990352	0.183399	-0.0560528	0.348712	2.1443
Zm00001eb399660	-0.313316	-1.11952	-0.186948	-1.01622	0.167618	0.283362	0.0714018	2.11362
Zm00001eb014010	-0.451091	-0.880901	-0.880901	-0.45005	0.184993	0.641185	-0.287811	2.12458
Zm00001eb059240	-0.543935	-0.87226	-1.04885	-0.259432	0.411322	0.516131	-0.268889	2.06592
Zm00001eb058160	-0.110975	-1.05427	-0.503365	-0.662183	0.125593	0.433003	-0.419794	2.19199
Zm00001eb317520	-0.373943	-0.831837	-0.831837	-0.594576	-0.0290454	0.346354	0.0798091	2.23508
Zm00001eb011940	-0.286627	-0.753811	-0.753811	-0.546901	-0.136579	0.298011	-0.13473	2.31445
Zm00001eb032800	-0.664897	-0.36776	-1.02566	-0.603702	0.66107	-0.143111	0.0113134	2.13275
Zm00001eb324240	-0.32921	-0.364932	-0.704576	-1.03793	0.279794	-0.447725	0.43222	2.17236
Zm00001eb332050	-0.202763	-0.879024	-0.854549	-0.854167	0.572702	-0.142153	0.287378	2.07257
Zm00001eb041140	-0.560297	0.301629	-0.308645	-1.10998	0.00439881	0.118924	-0.645375	2.19934
Zm00001eb239380	-0.541493	0.169425	-0.402706	-0.509075	0.0383853	-0.447846	-0.673389	2.3667
Zm00001eb092540	-0.645852	0.234629	-0.627825	-0.497298	-0.299219	-0.398115	-0.136887	2.37057
Zm00001eb036700	-0.626859	-0.0653472	-0.689126	-0.672456	-0.174406	-0.0895029	-0.0559346	2.37363
Zm00001eb253810	-1.5267	-0.089953	-0.400432	-0.201011	0.255671	0.199474	-0.301987	2.06494
Zm00001eb415980	-1.11032	-0.0252511	-0.50361	-0.0968489	-0.100629	0.0612248	-0.511137	2.28657
Zm00001eb033030	-1.10159	-0.0327496	-0.666169	-0.393346	0.117955	0.461173	-0.544793	2.15952
Zm00001eb071930	-1.21247	-0.226139	0.129249	-0.663354	-0.518817	0.199471	0.124673	2.16738
Zm00001eb206350	-1.06936	-0.311567	-0.436795	-0.274277	-0.38371	0.426329	-0.213134	2.26251
Zm00001eb027040	-0.684004	-0.663952	-0.361544	-0.372009	-0.237993	0.302214	-0.340337	2.35763
Zm00001eb031840	-0.831154	-0.0967687	-0.272641	-0.611455	-0.617613	0.184839	-0.0851739	2.32997
Zm00001eb033200	-0.541055	-0.178324	-0.541055	-0.369625	-0.451906	0.059224	-0.40154	2.42428
Zm00001eb179660	-0.911223	0.212831	-0.725388	-0.381788	-0.833824	0.238133	0.247364	2.1539
Zm00001eb374550	-0.357898	0.0113882	-0.871339	-0.650988	-0.751363	0.259871	0.114541	2.24579
Zm00001eb052550	-0.437652	-0.136996	-0.661967	-0.392214	-0.814227	0.165522	-0.0682366	2.34577
Zm00001eb395240	-0.765383	0.081172	-1.03187	0.246919	-0.459311	-0.0809718	-0.229254	2.2387
Zm00001eb044760	-0.62665	0.178362	-0.983016	0.113276	-0.464757	-0.367368	-0.136083	2.28623
Zm00001eb157350	-0.714446	0.148749	-0.496519	0.484635	-0.569906	-0.673966	-0.421221	2.24267
Zm00001eb252300	-0.492697	0.0199126	-0.921353	0.376389	-0.445665	-0.543639	-0.272798	2.27985
Zm00001eb023920	-0.658473	-0.0426217	-0.767165	0.400581	-0.161575	-0.832884	-0.18745	2.24959
Zm00001eb101010	-0.790208	-0.187358	-0.678459	0.349619	-1.06796	0.0140263	0.223204	2.13714
Zm00001eb334420	-0.664614	-0.387013	-0.362828	0.0827191	-0.678131	-0.286726	-0.0948413	2.39143
Zm00001eb006910	-0.89761	-0.448379	-0.0499852	0.228105	-0.874726	-0.252754	0.0351589	2.26019
Zm00001eb081570	-0.961913	-0.259148	-0.533759	0.348874	-0.340719	0.088736	-0.603277	2.26121
Zm00001eb191590	-1.01404	-0.164144	-0.811581	0.441014	-0.180393	-0.0759432	-0.405913	2.211
Zm00001eb037870	-0.754828	-0.176753	-0.85078	0.43928	-0.299265	-0.0133392	-0.590221	2.24591
Zm00001eb005250	-0.947921	-0.25762	-0.430679	0.661274	-0.856273	0.117384	-0.407343	2.12118
Zm00001eb037470	-0.868866	-0.387702	-0.579072	0.558998	-0.67706	0.344959	-0.532699	2.14144
Zm00001eb220700	-0.80661	-0.498546	-0.288238	0.297495	-0.635789	0.0369346	-0.418019	2.31277
Zm00001eb387820	-0.744182	-0.630059	-0.53287	0.284579	-0.679512	0.141467	-0.117312	2.27789
Zm00001eb374130	-1.59497	-0.193356	-0.82535	0.598986	0.256903	-0.388119	0.417359	1.72855
Zm00001eb151090	-1.11252	-0.636533	-0.731131	0.292032	0.28405	0.0828221	-0.312316	2.13359
Zm00001eb366030	-1.138	-0.436319	-0.39056	0.0739818	-0.0620085	-0.362865	0.0310164	2.28475
Zm00001eb161080	-0.79209	-1.19588	-0.927195	0.800516	0.406355	0.0260941	-0.123593	1.80579
Zm00001eb279330	-0.546256	-1.1172	-1.16735	0.888822	0.19499	-0.124175	0.0705163	1.80065
Zm00001eb380180	-0.589078	-1.16601	-1.21549	0.536149	0.429326	0.0704447	0.11065	1.82401
Zm00001eb105130	-0.900227	-0.717614	-1.2702	0.053001	0.649442	-0.043197	0.355779	1.87302
Zm00001eb021990	-0.883385	-1.02826	-0.970326	-0.0368662	0.897311	-0.0544368	0.245371	1.8306
Zm00001eb153630	-0.341668	-0.944762	-0.698021	-0.0559964	0.630463	-0.281362	-0.494727	2.18607
Zm00001eb054130	0.0447545	-1.07273	-1.07069	0.598289	0.312795	-0.376715	-0.417778	1.98208
Zm00001eb145100	-0.173213	-0.873096	-0.83949	0.611141	0.290558	-0.500865	-0.616122	2.10109
Zm00001eb031390	-0.0699713	-0.889987	-0.889987	0.792768	0.312059	-0.312983	-0.889987	1.94809
Zm00001eb117110	-0.116293	-0.52191	-0.52191	0.385829	-0.52191	-0.52191	-0.52191	2.34001
Zm00001eb042780	-0.00175704	-0.534775	-0.534775	0.340176	-0.534775	-0.534775	-0.534775	2.33546
Zm00001eb264380	-0.212575	-0.252029	-0.995532	0.146605	-0.323986	-0.337324	-0.374558	2.3494
Zm00001eb021440	-0.447073	-0.30399	-0.545578	0.146395	-0.160192	-0.545578	-0.545578	2.40159
Zm00001eb054800	-0.450989	-0.459194	-0.743794	0.230829	-0.0699991	-0.308921	-0.557592	2.35966
Zm00001eb299990	-0.497712	-0.8729	-0.680336	0.3869	-0.12807	-0.19308	-0.302312	2.28751
Zm00001eb188150	-0.384477	-0.487815	-0.487815	0.0290598	-0.349692	-0.487815	-0.269207	2.43776
Zm00001eb006200	-0.558475	-0.518365	-0.33802	0.0840332	-0.548275	-0.227776	-0.311503	2.41838
Zm00001eb056070	-0.354005	-0.653404	-0.441817	0.0737256	-0.519987	-0.258689	-0.262606	2.41678
Zm00001eb316830	-0.305865	-0.868181	-0.409803	0.360384	0.0616302	-0.203083	-0.879327	2.24424
Zm00001eb433040	-0.389943	-0.762771	-0.275742	0.37482	-0.061314	-0.464507	-0.723998	2.30345
Zm00001eb299130	-0.308465	-0.692862	-0.264373	0.314932	-0.201381	-0.286748	-0.877067	2.31596
Zm00001eb125960	-0.381536	-0.662399	-0.567165	-0.053983	-0.0772463	0.15615	-0.756544	2.34272
Zm00001eb017660	-0.514321	-0.514321	-0.514321	0.0612163	-0.440107	0.0397463	-0.514321	2.39643
Zm00001eb213050	0.128754	-0.952167	-1.31386	0.621876	-0.173012	-0.294477	0.0215717	1.96131
Zm00001eb016910	0.035511	-0.807485	-0.969282	0.423688	-0.759233	-0.106723	0.0296938	2.15383
Zm00001eb026330	-0.178535	-1.00564	-0.936903	0.456339	-0.394183	0.142033	-0.236961	2.15385
Zm00001eb155950	-0.213339	-0.539586	-1.1552	0.687321	-0.469859	0.0280362	-0.443978	2.1066
Zm00001eb261170	-0.136939	-0.677525	-1.10954	0.527419	-0.0804092	0.0734024	-0.715257	2.11885
Zm00001eb070510	0.178043	-0.635672	-0.865011	0.769328	-0.342701	-0.546896	-0.650876	2.09378
Zm00001eb299000	-0.317133	-0.447317	-0.943968	0.807966	-0.040944	-0.54042	-0.63092	2.11274
Zm00001eb161280	-0.0501768	-0.183733	-1.71934	0.466804	-0.192599	-0.417699	0.217715	1.87902
Zm00001eb341010	0.0658364	-0.292194	-1.79067	1.10454	-0.183367	-0.492971	0.107041	1.48178
Zm00001eb064010	-0.520037	-0.202923	-1.2306	0.997685	-0.272157	-0.429033	-0.300089	1.95715
Zm00001eb185080	-0.541504	-0.464061	-1.49212	1.04538	-0.079099	-0.133312	-0.106398	1.77111
Zm00001eb200150	-0.754506	-0.402	-1.31292	1.10909	-0.207136	0.0619458	-0.28049	1.78602
Zm00001eb095710	-0.481283	0.316284	-1.71186	0.81582	-0.402664	-0.205946	-0.0236373	1.69328
Zm00001eb214900	-0.341185	-0.0298128	-1.57185	0.425428	-0.167097	-0.0158261	-0.323983	2.02432
Zm00001eb290310	-0.562658	0.154755	-1.45402	0.565557	-0.46119	0.0470072	-0.27334	1.98389
Zm00001eb060200	0.0545847	-0.0863149	-2.06172	1.05588	-0.479545	-0.0374226	0.473671	1.08087
Zm00001eb190230	0.134604	0.0350859	-1.92749	0.930826	-0.625616	-0.416355	0.725019	1.14393
Zm00001eb251920	-0.459595	0.511092	-1.92653	1.19278	-0.585412	0.0621525	0.202676	1.00284
Zm00001eb127710	-0.283538	0.714887	-1.92588	0.736796	-0.562308	-0.331503	0.397521	1.25402
Zm00001eb371500	-0.600228	0.549449	-1.7888	0.674258	-0.552707	-0.273832	0.596452	1.39541
Zm00001eb409680	0.117984	-0.271748	-2.15347	0.208526	0.236146	-0.0954046	0.625693	1.33227
Zm00001eb064340	0.19997	-0.12253	-2.0004	0.566916	-0.361727	0.21726	-0.0615988	1.56211
Zm00001eb065550	0.0684272	-0.329836	-1.8792	0.274224	-0.428954	0.603454	0.0395403	1.65234
Zm00001eb119000	-0.00962265	0.137754	-0.839144	0.737872	-0.695089	-1.44443	0.374002	1.73865
Zm00001eb258820	0.0889559	0.292959	-1.06076	0.908669	-0.995702	-1.22229	0.497333	1.49084
Zm00001eb285250	-0.497156	-0.427824	-1.04515	0.890207	-0.578432	-0.903226	0.924593	1.63699
Zm00001eb055950	-0.613628	-0.129994	-0.706476	1.35615	-0.546932	-1.22889	0.338664	1.53111
Zm00001eb255380	-0.312691	-0.588654	-1.18355	1.64914	-0.407077	-0.684791	0.200888	1.32673
Zm00001eb041480	-0.145947	-0.395562	-1.11177	1.6254	-0.480178	-0.969805	0.155343	1.32251
Zm00001eb103470	0.149947	-0.954422	-1.06207	1.13886	-0.788423	-0.368276	0.197581	1.6868
Zm00001eb289160	-0.077363	-0.730234	-0.942035	1.10863	-0.824557	-0.543828	0.183168	1.82622
Zm00001eb002440	-0.184862	-0.561774	-0.902018	1.46528	-0.905641	-0.55171	0.0396611	1.60106
Zm00001eb007760	0.00994094	-0.839529	-0.606797	1.21553	-0.837546	-0.740716	0.0105072	1.78861
Zm00001eb062870	0.00954798	-0.732525	-0.732525	1.40389	-0.732525	-0.732525	-0.172394	1.68906
Zm00001eb381620	-0.0527937	-0.523963	-1.07445	1.32071	-0.225756	-0.906906	-0.237976	1.70114
Zm00001eb061000	-0.304156	-0.805158	-0.878527	0.921479	-0.280277	-0.808952	0.188406	1.96719
Zm00001eb389990	-0.273061	-0.731102	-0.875933	1.15996	-0.502149	-0.750347	0.115297	1.85734
Zm00001eb194260	-0.120697	-0.0117721	-1.06622	0.938481	-0.963386	-0.601782	-0.0901737	1.91555
Zm00001eb205790	-0.267417	-0.258323	-0.875847	1.08571	-1.02601	-0.666937	0.16755	1.84127
Zm00001eb024600	-0.312898	-0.160496	-1.21663	0.959296	-0.464136	-0.840924	0.15734	1.87845
Zm00001eb393430	-0.27423	-0.451979	-1.07021	0.942622	-0.530303	-0.577619	-0.0553783	2.0171
Zm00001eb369750	0.473182	0.13005	-1.42662	0.874717	-0.740869	-0.789801	-0.180086	1.65943
Zm00001eb360630	0.188458	-0.132608	-1.12777	1.15435	-0.649994	-0.790643	-0.410056	1.76826
Zm00001eb393060	0.476391	-0.277336	-0.923412	1.06033	-0.689029	-1.14932	-0.196139	1.69852
Zm00001eb397910	0.438464	0.578299	-1.70165	0.728697	-1.27379	-0.343126	0.600648	0.972452
Zm00001eb035410	0.0940159	0.477297	-1.3619	0.809529	-1.49953	-0.277697	0.442246	1.31604
Zm00001eb327820	0.893234	0.14115	-1.71666	0.717485	-0.882763	-0.588616	0.187307	1.24887
Zm00001eb111490	0.601669	0.149478	-1.15311	1.16309	-1.01671	-1.23302	0.376065	1.11254
Zm00001eb369780	0.76325	-0.346682	-1.34583	0.742859	-1.04452	-0.819536	0.839069	1.21139
Zm00001eb139110	0.594054	-0.0703615	-1.34262	1.71238	-0.850112	-0.380852	-0.532158	0.869674
Zm00001eb349640	0.365002	-0.319097	-1.34094	1.61094	-0.853979	-0.0389751	-0.570085	1.14713
Zm00001eb406250	0.0317656	-0.0592127	-1.27635	1.70672	-0.916042	-0.658548	0.088679	1.08299
Zm00001eb044350	0.0905634	-0.0946122	-1.19217	1.59398	-1.20974	-0.373107	-0.00576062	1.19084
Zm00001eb321010	0.244251	-0.173942	-1.29344	1.55269	-1.02971	-0.396875	-0.160961	1.25799
Zm00001eb080700	-0.0038206	-0.207457	-0.989019	1.61419	-0.793733	-0.800451	-0.248275	1.42856
Zm00001eb149080	-0.266987	-0.0247854	-1.21794	1.76519	-0.798432	-0.399346	-0.266374	1.20868
Zm00001eb258050	-0.345293	0.590761	-0.975741	1.23797	-1.17897	-0.693408	-0.106708	1.47138
Zm00001eb033410	-0.253802	0.707244	-1.20668	1.08684	-0.941594	-0.791982	-0.107561	1.50754
Zm00001eb398510	-0.432832	0.398439	-1.29807	1.38183	-0.663307	-0.666674	-0.182815	1.46342
Zm00001eb044620	-0.254347	0.0970795	-1.12641	1.41738	-0.999033	-0.627072	-0.00984879	1.50224
Zm00001eb313320	-0.107151	-0.0334115	-1.46746	1.34357	-0.969636	0.114784	-0.291515	1.41082
Zm00001eb054250	0.0443563	-0.078967	-1.34335	1.20622	-1.22363	-0.351925	0.332984	1.4143
Zm00001eb018700	0.435829	-0.027622	-0.443084	-0.64117	-1.46163	-0.431462	0.746473	1.82267
Zm00001eb322150	0.231014	0.0803747	-0.414115	-0.552036	-1.24222	-0.936454	1.53855	1.29489
Zm00001eb331700	0.193518	0.0947214	-0.25977	0.0791883	-1.47904	-1.1863	1.19499	1.3627
Zm00001eb154550	-0.503743	0.164944	-0.311785	-0.411814	-1.15032	-0.775392	1.31604	1.67207
Zm00001eb304980	-0.0542625	-0.0332284	-0.30951	-0.239472	-1.05894	-1.09463	0.833288	1.95675
Zm00001eb029990	-0.111588	-0.777972	-0.997284	0.331814	-0.981998	-0.309295	1.71202	1.1343
Zm00001eb014780	-0.560545	-0.341629	-1.25885	0.00595102	-0.52167	-0.347787	1.60546	1.41907
Zm00001eb405020	0.297693	-1.00017	-0.833317	0.0572308	-0.538058	-0.8686	1.38287	1.50235
Zm00001eb016400	0.00929052	-0.884741	-0.97455	0.458795	-0.451161	-0.959542	1.34058	1.46133
Zm00001eb170920	-0.0803235	-1.17405	-0.665242	0.38446	-0.382909	-0.806367	0.853928	1.8705
Zm00001eb316620	-0.236018	-0.802398	-0.713421	0.449818	-0.781296	-0.693507	0.821666	1.95516
Zm00001eb019840	-0.396861	-0.737208	-0.754518	0.381107	-0.648184	-0.758767	1.0439	1.87053
Zm00001eb108590	0.167216	0.1477	-1.57369	-0.123432	-0.354302	-0.761124	0.685552	1.81208
Zm00001eb282010	-0.260461	1.09352	-1.11239	0.202066	-0.843499	-1.20652	0.944674	1.18261
Zm00001eb331510	0.231296	-0.54153	-1.42098	0.943654	-0.682122	-0.582758	1.67136	0.381076
Zm00001eb398340	0.0355238	-0.932432	-1.31465	0.811832	-0.325536	-0.69334	1.54871	0.869891
Zm00001eb026090	0.134375	-0.122748	-0.821375	0.729792	-1.18803	-1.0735	1.64747	0.694015
Zm00001eb342900	-0.286364	-0.402046	-0.822727	0.403775	-0.676499	-1.00237	1.92814	0.858093
Zm00001eb052100	-0.0135613	-0.644886	-0.593325	0.559759	-0.959369	-1.04335	1.72074	0.973989
Zm00001eb112530	-0.653288	-0.00800223	-1.31626	1.22052	-0.917609	-0.449859	0.904459	1.22004
Zm00001eb230300	-0.587673	-0.157056	-0.942834	1.51017	-1.13586	-0.496827	0.527404	1.28268
Zm00001eb007960	-0.625673	-0.205639	-1.28899	1.3347	-0.851941	-0.272107	0.454773	1.45488
Zm00001eb126670	-0.951401	-0.116352	-0.851087	1.01039	-1.36872	0.0599687	1.08523	1.13197
Zm00001eb258240	-0.827248	-0.445037	-0.856941	0.86343	-1.36325	0.340614	0.994523	1.29391
Zm00001eb008810	-0.599852	-0.57136	-0.446217	1.23279	-1.48307	-0.27032	0.933544	1.20448
Zm00001eb054470	-0.436744	-0.338979	-0.54191	1.23694	-1.4312	-0.389579	0.293954	1.60753
Zm00001eb138700	-0.574525	0.282593	-1.19351	-0.052887	-0.860756	-0.352877	0.870645	1.88132
Zm00001eb011530	-0.693286	0.223435	-1.26608	0.249977	-1.2053	0.127014	1.12811	1.43613
Zm00001eb219670	-0.459311	-0.199918	-1.31085	0.731071	-0.950647	-0.0596898	0.396936	1.85241
Zm00001eb257300	-0.0618323	-0.201253	-1.33648	0.641422	-0.976724	-0.258587	0.28077	1.91269
Zm00001eb220800	-0.241471	-0.692916	-0.957106	0.47512	-1.03869	-0.266225	0.877277	1.84402
Zm00001eb042050	-0.398328	-0.780783	-1.14292	0.807811	-0.744786	-0.184199	0.630154	1.81305
Zm00001eb286860	-0.227124	-0.558699	-1.27781	0.720427	-0.740039	-0.353018	0.568338	1.86793
Zm00001eb334810	-0.574275	0.461869	-1.53958	0.304893	-0.567024	0.496132	-0.391144	1.80913
Zm00001eb025280	-0.93627	0.345813	-1.19422	0.356857	-0.424844	0.417454	-0.520463	1.95567
Zm00001eb098070	-0.661095	-0.128466	-0.855521	0.601323	-1.0821	0.286169	-0.19995	2.03964
Zm00001eb393860	-0.563471	-0.213053	-1.0134	0.831208	-0.999793	0.311827	-0.287203	1.93389
Zm00001eb178700	-0.665086	-0.458974	-1.00794	0.647642	-0.528292	0.654839	-0.602082	1.9599
Zm00001eb401380	-0.779858	-0.193928	-1.16859	0.966506	-0.433611	0.376667	-0.601105	1.83392
Zm00001eb096510	-0.670511	0.394076	-1.8695	0.758398	-0.498968	0.38914	0.114861	1.38251
Zm00001eb323600	-1.02907	0.13229	-1.41582	0.900883	-0.675768	0.433274	0.0872409	1.56697
Zm00001eb052540	-0.909196	0.101756	-1.49849	1.14877	-0.743757	0.331379	0.191837	1.3777
Zm00001eb004460	-0.139845	0.16438	-1.84736	0.790208	-0.742815	0.805479	-0.304092	1.27405
Zm00001eb124420	-0.519285	-0.260392	-1.70268	0.837043	-0.27085	0.99294	-0.426455	1.34968
Zm00001eb170900	-1.32575	1.11584	-1.33453	0.275275	-0.166083	0.143508	-0.147237	1.43898
Zm00001eb330680	-0.466295	0.933428	-1.97691	-0.0382602	-0.0494605	0.0629711	0.127781	1.40674
Zm00001eb143690	-0.643138	0.69592	-1.22053	0.886079	-1.24787	0.518417	-0.357611	1.36873
Zm00001eb295400	-1.12991	0.717491	-1.02061	1.01923	-1.0987	0.263525	-0.107451	1.35643
Zm00001eb024280	-0.665568	0.318952	-1.52982	1.22975	-0.991258	0.759862	-0.134181	1.01227
Zm00001eb061260	-1.10104	0.515461	-1.39565	1.31291	-0.441057	0.615568	-0.513057	1.00687
Zm00001eb258860	-1.0239	0.509683	-1.3928	0.989232	-0.583491	0.985214	-0.557182	1.07324
Zm00001eb082970	-0.361272	0.832391	-1.27848	0.635774	-0.588319	0.550453	-1.21187	1.42132
Zm00001eb024900	-0.799689	1.11385	-1.37487	0.61308	-0.657215	0.797791	-0.778716	1.08577
Zm00001eb374000	-0.498222	1.13421	-1.18144	0.82053	-0.758061	-0.30219	-0.707881	1.49305
Zm00001eb054380	-0.714961	1.09551	-1.21416	0.574952	-0.658098	0.0877643	-0.747299	1.57629
Zm00001eb115250	-1.13264	1.37103	-0.951726	0.839745	-0.506339	0.219642	-0.896835	1.05712
Zm00001eb053890	-1.13785	0.98062	-0.992817	1.1514	-0.624815	0.0913735	-0.706569	1.23866
Zm00001eb043430	-0.902202	-0.210534	-0.165909	0.537571	-1.22221	0.655849	-0.580498	1.88793
Zm00001eb373630	-1.05421	0.382	-0.343228	0.193262	-0.8375	0.165832	-0.621087	2.11493
Zm00001eb361860	-0.531281	0.348266	-0.491111	0.417093	-1.46522	0.227381	-0.449516	1.94439
Zm00001eb428510	-0.505929	0.0249459	-0.285466	0.589487	-1.24934	-0.035072	-0.626617	2.08799
Zm00001eb195780	-1.05603	0.493896	-0.772076	0.685917	-1.53566	0.320667	0.497332	1.36596
Zm00001eb282750	-0.412989	0.694145	-0.874755	0.135017	-1.70013	0.4449	0.147251	1.56656
Zm00001eb015930	-1.25804	1.21092	-0.468937	0.673883	-0.730301	-0.512169	-0.430582	1.51523
Zm00001eb245110	-1.30236	1.20607	-0.543814	0.114191	-0.856129	-0.406599	0.172323	1.61632
Zm00001eb420700	-0.75174	1.57216	-0.363858	0.568392	-1.23011	-0.165952	-0.788648	1.15976
Zm00001eb365640	-0.94539	0.957274	-0.22457	1.04426	-1.18558	-0.323836	-0.735495	1.41334
Zm00001eb045540	-1.0671	1.08776	-0.222114	0.863058	-1.12204	0.0363187	-0.913474	1.33759
Zm00001eb040190	-0.0274132	1.24728	-0.901082	0.674213	-1.21933	-0.420199	-0.750211	1.39674
Zm00001eb157340	0.0476115	1.10172	-0.883926	0.842108	-1.19829	-0.53506	-0.776914	1.40275
Zm00001eb213560	-0.324754	0.691284	-0.634477	0.550792	-1.12358	-0.213111	-0.860091	1.91393
Zm00001eb334490	-0.640168	0.780504	-0.397885	0.636694	-1.00373	-0.204826	-1.00373	1.83314
Zm00001eb006530	-0.898934	-0.217477	-1.50972	0.944011	-0.318825	1.58489	0.578244	-0.162194
Zm00001eb019390	-0.853256	-0.639539	-1.40942	1.25538	-0.365283	1.3061	0.027484	0.678531
Zm00001eb009360	-1.14897	-0.13607	-1.76052	0.638483	0.181926	1.29837	0.408979	0.517804
Zm00001eb066180	-0.575291	-0.392804	-2.03399	0.752691	0.227666	1.11535	0.224632	0.681751
Zm00001eb033590	-1.24064	0.65424	-1.60132	0.281999	-0.536196	0.553737	1.02248	0.865698
Zm00001eb211100	-1.39698	0.363609	-1.06736	1.09857	-1.04616	0.485085	0.685455	0.877781
Zm00001eb054960	-1.22553	0.383263	-1.35937	0.606807	-0.930804	0.704337	0.671869	1.14943
Zm00001eb115370	-0.437587	0.766589	-1.43588	0.196287	-1.15878	1.00034	-0.241938	1.31096
Zm00001eb034900	-1.32817	0.380468	-1.12016	0.280913	-0.556633	1.45173	-0.240528	1.13239
Zm00001eb125150	-0.800563	0.412143	-1.79978	0.0732804	-0.469015	1.36359	0.364509	0.855827
Zm00001eb061320	-1.17569	0.265687	-1.52078	0.320807	-0.492338	1.26274	0.224059	1.11552
Zm00001eb053610	0.412284	-0.959391	-0.53627	0.575452	-1.77204	0.565786	0.431995	1.28219
Zm00001eb016830	-0.0943719	-0.690995	-1.18338	-0.0274822	-0.946386	0.755481	0.301641	1.88549
Zm00001eb038880	-0.622395	-0.765675	-0.479075	0.23192	-1.36161	0.375138	0.916063	1.70563
Zm00001eb037610	-0.79796	-1.19509	-0.860797	0.795542	-0.751494	1.15285	0.444658	1.21228
Zm00001eb013420	-0.736591	-0.742391	-0.721591	0.999402	-1.19146	0.63655	0.163866	1.59222
Zm00001eb347090	-0.574097	-0.768104	-0.81698	1.10989	-1.09108	0.593321	-0.0755717	1.62262
Zm00001eb289400	-0.900163	-0.710236	-0.705376	1.34443	-1.19193	0.322068	0.637081	1.20413
Zm00001eb407240	-1.02275	-0.889169	-0.532158	1.50755	-0.993665	0.388707	0.395983	1.1455
Zm00001eb003730	-1.57497	-0.267347	-0.76461	0.704126	-0.57446	0.733976	0.171893	1.5714
Zm00001eb004660	-1.44918	0.0110468	-0.636739	0.599802	-1.03178	0.594277	0.290008	1.62256
Zm00001eb076050	-1.20569	-0.543789	-0.872408	0.247669	-0.410484	0.00950668	0.935549	1.83965
Zm00001eb157370	-1.27557	-0.0386016	-1.07136	0.298769	-0.797949	0.456175	0.801577	1.62696
Zm00001eb060680	-1.35148	-0.131602	-1.10657	0.302715	-0.626139	0.400095	1.00114	1.51184
Zm00001eb332200	0.122977	-1.39038	0.403466	1.59896	0.544024	0.5386	-0.691673	-1.12598
Zm00001eb363070	0.219683	-1.41518	0.497515	1.82336	0.432322	-0.0180608	-0.723157	-0.816486
Zm00001eb390370	-0.960584	-1.02853	0.991238	1.1555	1.06393	0.428107	-0.938267	-0.711398
Zm00001eb037160	-0.531302	-1.03737	0.947344	0.989788	1.43397	0.0331565	-0.811999	-1.02359
Zm00001eb037730	-1.59159	-1.20365	-0.201016	1.05804	0.736507	1.12628	0.186705	-0.111274
Zm00001eb035030	-1.86231	-0.463667	0.103363	1.55221	0.553041	0.203206	0.47955	-0.565386
Zm00001eb201090	-1.66133	-1.23766	0.123998	0.910177	0.775418	0.0743552	1.11679	-0.101752
Zm00001eb017520	-0.503534	-1.6643	0.950843	1.4575	0.700704	-0.0831777	-0.226375	-0.631668
Zm00001eb017800	-0.792858	-1.25127	0.35605	1.7647	0.772326	-0.681124	0.41119	-0.579016
Zm00001eb377970	-0.671785	-1.08275	-0.219618	2.13159	-0.21169	0.395356	0.341875	-0.682979
Zm00001eb007310	-0.507651	-1.29173	0.262431	1.99785	-0.522675	0.540027	0.169687	-0.647945
Zm00001eb061740	-0.820847	-1.26225	-0.597993	2.00115	0.456814	0.271984	0.184025	-0.232877
Zm00001eb293610	-0.145994	-1.60374	-0.618978	1.86984	0.298677	0.0685586	0.526635	-0.394991
Zm00001eb047490	-1.46843	-0.862745	0.516871	1.30847	0.394955	1.09235	-0.871051	-0.110412
Zm00001eb060480	-0.835727	-0.901275	1.03128	1.14375	-0.128753	1.18185	-1.28984	-0.201284
Zm00001eb385710	-0.976036	-0.497109	0.442391	1.39777	-0.511412	1.00212	-1.43313	0.575403
Zm00001eb148870	-0.883293	-0.247512	-0.280622	1.76656	-0.852342	0.852461	-1.02697	0.671723
Zm00001eb205510	-0.805883	-0.761882	0.0309097	1.83286	-0.519349	0.873692	-1.08846	0.438107
Zm00001eb102300	-0.898903	-0.976058	0.531181	1.81798	-0.681341	0.262668	-0.7752	0.719675
Zm00001eb392430	-0.412771	-1.18991	0.548153	1.20207	-0.748101	0.725783	-1.19708	1.07186
Zm00001eb062640	-0.685731	-1.04519	0.436688	1.52597	-0.635725	0.293623	-1.04519	1.15555
Zm00001eb343870	-0.513826	-1.1235	0.138333	1.63413	-0.613959	0.46378	-1.03939	1.05443
Zm00001eb213090	-0.171197	-0.698865	-0.464721	2.27102	0.0361486	-0.374561	-0.926799	0.328976
Zm00001eb022710	0.115572	-1.06326	0.00802278	2.15762	-0.227319	-0.840487	-0.539488	0.38934
Zm00001eb095020	0.669034	-1.02441	-0.328877	1.9162	-0.589522	-0.241255	-0.986964	0.585795
Zm00001eb434530	0.619375	-0.864003	-0.655423	1.89772	0.0739403	-0.62268	-1.04452	0.595595
Zm00001eb056730	0.541191	-1.1506	-0.532989	1.79498	0.378834	-0.296419	-1.19687	0.461878
Zm00001eb040050	-0.250246	-0.184979	-0.212223	1.81722	-0.744102	-0.616832	-1.04534	1.23651
Zm00001eb042490	-0.122373	-0.396896	-0.0793424	1.88448	-0.62268	-0.295216	-1.35175	0.983781
Zm00001eb171260	0.286036	-0.331062	0.179821	1.81684	-1.27605	-0.710987	-0.801106	0.836516
Zm00001eb044470	-0.0776534	-0.413745	-0.150209	2.18924	-0.993175	-0.520873	-0.628834	0.595252
Zm00001eb061780	-0.655744	-0.74691	-0.275581	2.00584	-0.501403	-0.12259	-0.74691	1.04329
Zm00001eb102800	-0.623011	-0.613031	-0.306207	1.96447	-0.382498	-0.413631	-0.78666	1.16057
Zm00001eb045750	-0.791933	-0.526812	-0.158915	1.83632	-0.257603	-0.433941	-0.926242	1.25913
Zm00001eb003150	-0.41547	-0.72706	-0.327576	1.71675	-0.250078	-0.72706	-0.72706	1.45756
Zm00001eb028610	-0.431831	-0.803012	-0.252606	1.79164	0.0353384	-0.803012	-0.803012	1.26649
Zm00001eb187850	-0.371401	-0.778837	-0.471643	1.80986	-0.491804	-0.52869	-0.555727	1.38824
Zm00001eb371230	-0.365151	-0.999988	-0.306974	1.87635	-0.425506	-0.344703	-0.663514	1.22949
Zm00001eb167150	-0.422953	-0.775677	0.274224	1.99665	-0.275326	-0.533869	-1.0702	0.807148
Zm00001eb369040	-0.253643	-0.868278	0.142399	1.98846	-0.450403	-0.868278	-0.620617	0.930359
Zm00001eb067090	-0.540272	-0.438496	0.172008	2.14746	-0.432784	-0.87065	-0.700043	0.662783
Zm00001eb166120	-0.724252	-0.890295	-0.136734	2.21302	-0.244177	-0.512018	-0.300849	0.595306
Zm00001eb072690	-0.613723	-0.73717	0.0880204	2.10367	-0.73717	-0.54408	-0.375725	0.816181
Zm00001eb189470	-0.314306	-0.911273	0.0667387	2.05466	-0.702008	-0.724181	-0.32082	0.851186
Zm00001eb012210	-0.386478	-0.953331	0.626508	1.39754	0.163605	-0.289716	-1.56936	1.01123
Zm00001eb318890	-0.710799	-1.19898	0.553409	1.43567	0.41086	-0.290674	-1.19898	0.999486
Zm00001eb015240	-0.411432	-1.17042	0.209574	1.4132	0.36748	-0.382069	-1.26584	1.23951
Zm00001eb226360	-0.749534	-0.80034	0.900526	1.69383	0.381487	-0.954546	-0.924856	0.453435
Zm00001eb026640	-0.461327	-1.09844	0.86817	1.75439	0.306003	-0.585179	-1.10099	0.317374
Zm00001eb156820	-0.45377	-1.07644	0.6577	1.65286	0.426515	-0.814117	-1.07644	0.683692
Zm00001eb022570	0.0267809	-1.12025	0.274571	1.82227	0.361842	-1.11448	-0.812332	0.561603
Zm00001eb163190	-0.445247	-1.2386	0.4173	1.80835	0.0687336	-0.786846	-0.681251	0.857561
Zm00001eb336120	-0.961042	-0.0968563	0.400107	1.85005	-0.204019	-0.0601933	-1.46611	0.538068
Zm00001eb062220	-1.21893	-0.270589	0.624005	1.60431	0.347405	0.0118913	-1.48554	0.387451
Zm00001eb220870	-0.608308	-1.0438	0.436958	2.12855	0.413616	-0.306626	-0.638762	-0.381628
Zm00001eb047580	-0.992102	-0.879315	0.282109	2.04754	0.437553	-0.794247	-0.318255	0.216718
Zm00001eb044590	-0.614634	-0.830043	0.323077	2.19032	0.0638047	-0.544506	-0.822182	0.234165
Zm00001eb230930	-0.763837	-0.790207	0.133744	2.10494	0.282162	-0.741557	-0.699389	0.474147
Zm00001eb229670	0.31729	-1.49949	1.29104	1.12969	-0.148023	0.209883	-1.28123	-0.0191622
Zm00001eb356950	-0.250318	-1.23852	1.04434	1.4024	-0.89622	0.163514	-0.975945	0.750746
Zm00001eb023010	-0.808461	-1.47556	1.3743	1.21519	-0.378667	0.0708853	-0.571257	0.57357
Zm00001eb028820	-0.369703	-1.69733	1.0749	1.39295	-0.682263	0.0870264	-0.347029	0.541456
Zm00001eb432820	-0.877838	-1.09349	1.00826	1.78532	-0.687659	-0.32547	-0.245671	0.436546
Zm00001eb007950	-0.778335	-1.15362	0.937549	1.71852	-0.416111	-0.440345	-0.587761	0.720103
Zm00001eb431760	-0.403422	-1.03816	1.19024	1.68803	-0.741252	-0.330303	-0.802302	0.437162
Zm00001eb058930	-0.769422	-0.671151	1.3698	1.67747	-0.693343	-0.378242	-0.76772	0.23261
Zm00001eb282840	-0.754647	-0.878516	1.53981	1.45847	-0.523452	-0.465765	-0.735207	0.359308
Zm00001eb264250	-0.531345	-0.990683	1.43278	1.41606	-0.170912	-0.990683	-0.654366	0.489144
Zm00001eb112970	-0.544751	-1.02558	1.40153	1.18934	-0.183746	-0.878063	-0.835811	0.877093
Zm00001eb015630	-0.681828	-0.957349	1.2982	1.36351	-0.482673	-0.672363	-0.764497	0.897001
Zm00001eb381830	-0.697789	-1.02269	1.35758	1.40562	-0.387666	-0.585054	-0.794402	0.724396
Zm00001eb158630	-0.206449	-1.21416	0.902788	1.65544	-0.844946	-0.760685	-0.278624	0.746636
Zm00001eb185110	-0.580069	-0.822965	0.886819	1.85221	-0.754108	-0.72051	-0.51021	0.648829
Zm00001eb403720	-0.676284	-0.996855	1.03267	1.72064	-0.554434	-0.750029	-0.447682	0.671972
Zm00001eb263160	-0.675144	-0.815703	1.05385	1.54659	-0.539646	-0.81544	-0.710912	0.956405
Zm00001eb167710	-0.687527	-0.914455	1.32632	1.38705	-0.565954	-0.781054	-0.606738	0.84236
Zm00001eb294140	-0.794654	-0.988175	1.24442	1.44729	-0.495207	-0.763104	-0.481105	0.830538
Zm00001eb071970	-0.472304	-1.0495	1.40193	1.25686	-0.84001	-0.71749	-0.430665	0.851168
Zm00001eb212480	-0.66162	-1.10819	1.16419	1.36195	-0.67195	-0.447871	-0.65664	1.02013
Zm00001eb237260	-0.722924	-0.869431	1.4281	1.66714	0.123	-0.567946	-0.580684	-0.477252
Zm00001eb166410	0.132047	-1.02512	1.13213	1.73015	-0.545466	-0.815535	-0.808572	0.200371
Zm00001eb090910	-0.273772	-1.00564	1.00799	1.96467	-0.457842	-0.832206	-0.366359	-0.0368368
Zm00001eb306270	0.00375906	-0.877621	0.653616	2.10342	-0.633589	-0.877621	-0.448029	0.0760631
Zm00001eb168360	-0.607421	-0.699587	1.22457	1.83453	-0.699587	-0.699587	-0.519549	0.166631
Zm00001eb260350	-0.400769	-0.628259	1.12355	1.98959	-0.628259	-0.628259	-0.628259	-0.199329
Zm00001eb063530	-0.344828	-0.941673	0.909075	1.97558	-0.12968	-0.597083	-0.941673	0.0702844
Zm00001eb320070	-0.571094	-0.875361	0.795876	2.10129	-0.48279	-0.455357	-0.635063	0.122498
Zm00001eb356820	-0.430789	-0.687905	0.790591	2.12537	-0.496837	-0.687905	-0.687905	0.075378
Zm00001eb065810	-0.439698	-0.614557	0.563541	2.25605	-0.498166	-0.589103	-0.652531	-0.025533
Zm00001eb246440	-1.09272	-1.52107	-0.0725143	0.289997	-0.304603	1.02094	0.185514	1.49446
Zm00001eb203260	-0.872589	-1.48293	-0.354096	0.847655	-0.231077	0.64348	-0.191056	1.64062
Zm00001eb302190	-0.861908	-1.61862	-0.194274	0.732118	-0.216849	0.382139	0.0853121	1.69208
Zm00001eb018850	-1.21439	-1.25496	-0.711079	0.281821	0.0336432	0.84323	0.458869	1.56286
Zm00001eb012160	-1.43961	-0.998703	-0.581701	-0.105658	0.290778	0.783276	0.402138	1.64948
Zm00001eb059890	-1.53247	-1.18537	-0.215271	0.0952162	0.205618	0.989829	0.180851	1.4616
Zm00001eb175760	-1.32474	-1.40383	0.0346939	0.48807	-0.00621223	0.0416265	0.503031	1.66736
Zm00001eb342730	-1.30144	-1.36099	0.0701945	0.396052	0.161333	-0.0807601	0.343073	1.77254
Zm00001eb017430	-1.38707	-1.43457	-0.133782	0.622691	0.102197	0.377738	0.316941	1.53585
Zm00001eb000790	-1.35015	-1.25727	-0.0641158	0.661554	-0.00214067	0.103451	0.141204	1.76747
Zm00001eb025040	-1.36923	-1.3138	-0.152194	0.517292	0.260321	0.330655	0.014907	1.71204
Zm00001eb030950	-1.71967	-1.23312	0.192529	0.433295	0.00360694	0.454131	0.519835	1.34939
Zm00001eb034090	-1.598	-1.01848	0.431658	0.0882425	-0.357809	0.639693	0.189295	1.6254
Zm00001eb049140	-0.709589	-1.47717	0.0448088	-0.564842	0.40231	-0.0560145	0.458299	1.9022
Zm00001eb302860	-0.947873	-1.46638	0.200346	-0.192751	0.0434657	0.0165852	0.425473	1.92114
Zm00001eb116910	-1.07226	-1.62323	-0.106744	0.00994862	0.588694	-0.0876475	0.81039	1.48085
Zm00001eb325500	-0.970743	-1.76578	0.14857	0.328322	0.547415	-0.0603133	0.202304	1.57022
Zm00001eb241300	-0.744544	-1.61426	-0.282421	0.596785	0.496354	0.107474	-0.30642	1.74703
Zm00001eb058810	-0.611909	-1.57184	-0.368887	0.239523	0.668847	0.296172	-0.447935	1.79603
Zm00001eb060660	-0.530925	-1.78081	-0.142717	0.0988302	0.623779	0.231001	-0.236482	1.73733
Zm00001eb054760	-0.851973	-1.2765	-0.277084	-0.100106	0.200063	0.223415	-0.031338	2.11352
Zm00001eb246360	-1.06697	-1.45724	-0.122912	0.144985	0.576754	0.18972	-0.0879413	1.8236
Zm00001eb421370	-0.910482	-1.53039	-0.340899	-0.116344	0.521469	0.244031	0.326813	1.8058
Zm00001eb221160	-0.525314	-1.97492	0.0915674	-0.0316553	0.384313	0.619445	-0.0726255	1.50919
Zm00001eb231850	-0.713496	-1.83194	-0.0451864	-0.262627	0.547792	0.538086	0.208226	1.55915
Zm00001eb046860	-0.538842	-1.65684	0.349378	-0.0910319	0.00260217	0.290855	-0.273148	1.91702
Zm00001eb038400	-0.869157	-1.68655	0.0594259	0.218917	0.27235	0.2586	-0.0440297	1.79044
Zm00001eb182090	-0.657012	-1.80908	0.278801	0.368552	0.139311	0.283496	-0.304002	1.69994
Zm00001eb012310	-0.81096	-2.09639	0.565135	0.190769	0.685372	0.45286	0.0573876	0.955828
Zm00001eb122960	-1.17251	-1.86031	0.600227	0.788889	0.741899	-0.0025686	0.118667	0.78571
Zm00001eb422010	-1.48628	-1.67302	0.59374	0.657193	0.527841	0.38694	0.118894	0.87469
Zm00001eb001270	-0.782475	-1.9544	0.895067	0.17608	-0.269042	0.207095	0.61063	1.11704
Zm00001eb338450	-1.09104	-1.85167	1.03874	0.386553	0.188925	-0.114678	0.898079	0.5451
Zm00001eb022120	-0.702723	-1.44146	0.589075	-0.0793018	-0.31353	-0.570278	0.768779	1.74944
Zm00001eb047030	-0.721024	-1.58353	0.411194	-0.184223	-0.204138	-0.358619	1.08189	1.55845
Zm00001eb149660	-0.868305	-1.58438	0.718892	-0.132221	-0.126806	-0.399589	0.909896	1.48251
Zm00001eb059100	-0.885077	-1.60259	0.235173	0.282658	0.0613111	-0.354023	0.489219	1.77333
Zm00001eb033220	-0.866755	-1.58901	0.411436	0.192727	-0.22154	-0.0237869	0.251871	1.84506
Zm00001eb172890	-0.632829	-1.79871	0.751716	0.600489	-0.159864	-0.510245	0.316913	1.43253
Zm00001eb353180	-0.721535	-1.78907	0.565611	0.616794	-0.102885	-0.548621	0.597991	1.38171
Zm00001eb396060	-1.13628	-1.58893	0.634351	0.392371	0.104261	-0.327544	0.385114	1.53666
Zm00001eb397350	-1.18589	-1.63276	0.953719	0.522792	-0.103786	-0.176417	0.371286	1.25105
Zm00001eb197150	-1.14302	-1.47268	0.923186	-0.444175	0.0593876	0.0260196	0.597208	1.45407
Zm00001eb198720	-1.24029	-1.54609	0.997688	-0.566898	0.33953	0.406424	0.505997	1.10364
Zm00001eb025760	-0.976379	-1.61859	1.16849	-0.313962	-0.0918407	0.331911	0.1507	1.34967
Zm00001eb120890	-1.34443	-1.47062	0.847627	0.0349202	0.0701839	0.29128	0.0833036	1.48774
Zm00001eb420920	-0.380942	-1.81653	0.8574	-0.114113	-0.199233	-0.181238	0.192261	1.64239
Zm00001eb009480	-0.246099	-2.01275	0.663853	-0.0866822	0.288696	-0.313196	0.219414	1.48677
Zm00001eb208390	-0.660983	-1.89009	0.650342	-0.475081	0.610054	-0.0282214	0.472804	1.32118
Zm00001eb302390	-0.573823	-1.85844	0.995065	-0.109355	0.275336	-0.160282	-0.0220651	1.45356
Zm00001eb053670	-0.65717	-1.79175	1.01654	-0.429501	0.307086	0.173758	-0.0381064	1.41914
Zm00001eb196030	-1.41898	-1.26094	-0.17561	0.803036	-0.0896879	0.94917	1.3382	-0.145182
Zm00001eb029370	-1.52881	-1.25039	0.355087	1.34844	-0.241179	0.684064	0.779291	-0.146497
Zm00001eb351260	-1.80055	-1.13635	0.553613	0.987592	-0.317371	0.719147	0.30581	0.688108
Zm00001eb074240	-1.04969	-1.77376	0.112534	1.15963	-0.2597	0.769742	0.210396	0.830849
Zm00001eb035370	-1.15957	-1.84933	0.303708	0.524231	-0.0677479	0.551844	0.603995	1.09287
Zm00001eb012890	-1.48347	-1.55413	0.578478	0.478926	-0.201193	0.883273	0.369085	0.929033
Zm00001eb273040	-0.837063	-1.68419	0.0374664	-0.553746	0.116985	0.637435	0.888083	1.39503
Zm00001eb215030	-1.38533	-1.18114	-0.239732	-0.452234	0.105743	0.796247	1.21124	1.1452
Zm00001eb426320	-1.58331	-1.38935	0.197303	-0.169694	0.304583	0.660434	0.935711	1.04432
Zm00001eb061250	-1.62191	-1.10204	0.0704311	-0.363989	0.164694	0.650254	0.83497	1.3676
Zm00001eb075330	-1.17561	-1.50343	0.166164	-0.0737768	-0.168657	0.632718	1.62835	0.494241
Zm00001eb055820	-1.60814	-1.46747	0.775436	-0.128839	0.301228	0.866796	0.682297	0.5787
Zm00001eb034890	-1.88814	-0.529573	-0.500221	-0.117514	0.125435	1.07822	0.78471	1.04709
Zm00001eb101410	-2.13272	-0.738039	0.0983103	0.32698	0.156122	0.846427	0.656666	0.786256
Zm00001eb370810	-1.53356	-0.715877	-0.42961	0.76008	-0.869656	0.800418	0.993747	0.994453
Zm00001eb106750	-1.4762	-1.06386	-0.247453	0.474187	-0.543406	0.44417	1.21448	1.19808
Zm00001eb033670	-1.57164	-0.912859	-0.115957	0.656681	-0.723001	0.499151	0.828081	1.33954
Zm00001eb146490	-1.37265	-1.21893	-0.662285	0.937159	-0.214541	0.627529	0.776851	1.12687
Zm00001eb234960	-1.14362	-1.4166	-0.20566	0.723428	-0.656421	0.758996	0.629912	1.30996
Zm00001eb015700	-1.30965	-0.8058	-0.172293	0.180711	-0.853373	1.55735	0.234997	1.16806
Zm00001eb126430	-1.49122	-1.07267	-0.501677	-0.0278884	0.0728562	1.41	0.601879	1.00872
Zm00001eb191920	-1.51686	-1.28468	-0.0983192	0.246922	-0.27592	1.05428	0.808048	1.06653
Zm00001eb402780	0.292433	-1.13802	0.154121	1.31407	-1.11975	-1.07853	1.11219	0.463497
Zm00001eb009960	0.454207	-1.46708	0.385682	1.25814	-0.876722	-1.10592	0.62848	0.723212
Zm00001eb070400	0.396761	-0.996693	0.390284	1.28738	-1.18782	-1.28323	0.621672	0.771651
Zm00001eb146680	0.565502	-1.33005	0.349318	0.788592	-1.22101	-0.988128	0.831355	1.00442
Zm00001eb031190	0.11988	-1.13576	0.522865	0.59149	-1.25858	-0.992364	0.770386	1.38208
Zm00001eb159020	0.41714	-1.02674	0.183342	0.548083	-1.23011	-1.10907	0.764976	1.45238
Zm00001eb363310	0.22371	-1.06558	-0.139706	0.951613	-1.60104	-0.42799	0.921819	1.13717
Zm00001eb063110	0.241087	-0.939779	-0.242068	0.995249	-1.4596	-0.738321	0.935911	1.20752
Zm00001eb003040	0.35481	-0.940267	-0.0483899	1.03536	-1.34126	-1.05815	0.974448	1.02346
Zm00001eb281960	0.268612	-0.986066	0.34489	0.980709	-1.47553	-0.959579	0.681211	1.14575
Zm00001eb213120	0.699041	-1.50078	0.240749	0.861051	-1.31258	-0.409991	1.23894	0.183571
Zm00001eb283430	0.775837	-1.57921	-0.147161	0.645425	-1.05498	-0.580638	1.22783	0.712908
Zm00001eb133110	0.514961	-1.00283	0.296655	1.39004	-1.64595	-0.625602	0.407818	0.6649
Zm00001eb279940	0.671858	-1.24045	-0.236928	1.22582	-1.5932	-0.129421	0.806207	0.496111
Zm00001eb365390	0.0677835	-1.57443	-0.157342	0.943712	-1.01594	-0.437486	0.999738	1.17397
Zm00001eb380640	0.016227	-1.53583	0.0990659	0.461428	-1.01961	-0.506685	1.11369	1.37171
Zm00001eb279720	0.442549	-1.68946	0.0126892	0.141504	-0.80641	-0.470572	0.831124	1.53857
Zm00001eb293670	0.505909	-1.44397	0.181268	0.220945	-1.32317	-0.436681	1.12842	1.16728
Zm00001eb353560	0.0619118	-1.36797	0.753288	0.147476	-1.56572	0.180946	0.421089	1.36898
Zm00001eb273350	-0.476043	-1.71708	0.698907	0.519904	-1.0116	0.0738034	0.632492	1.27962
Zm00001eb299790	-0.390268	-1.86133	1.10227	0.547596	-0.857153	0.0886636	0.379351	0.990865
Zm00001eb053190	0.455151	-1.7321	0.664609	1.17075	-0.952605	0.0692289	-0.55	0.874964
Zm00001eb010070	0.135387	-1.56876	0.301578	1.61067	-0.613562	-0.385872	-0.506086	1.02664
Zm00001eb341650	0.85278	-1.55743	0.239787	1.21242	-0.67197	-0.454468	-0.702149	1.08103
Zm00001eb056240	0.538602	-1.51692	0.342688	1.19261	-0.425588	-0.641681	-0.780718	1.29101
Zm00001eb038010	0.0766504	-1.57866	0.92495	1.6334	-0.964533	-0.16416	-0.0601338	0.13249
Zm00001eb351970	-0.494113	-1.63503	0.509976	1.65968	-0.522343	-0.200539	-0.169728	0.85209
Zm00001eb001490	-0.441054	-1.54811	0.318982	1.73644	-0.804652	-0.139416	0.0927438	0.785069
Zm00001eb063370	0.0405277	-1.82237	0.540056	1.49333	-0.21267	-0.718552	-0.0862429	0.765927
Zm00001eb037300	-0.106799	-1.88739	0.633922	1.39703	-0.519432	-0.428773	0.136521	0.774928
Zm00001eb067370	0.924381	-1.1492	0.498237	0.784136	-1.01915	-1.20962	-0.0364849	1.20771
Zm00001eb184020	0.660087	-0.846175	0.961752	0.476596	-1.25337	-1.25337	0.00779366	1.24669
Zm00001eb016240	0.837902	-1.45372	0.803246	0.68456	-1.25082	-0.856825	0.551964	0.683691
Zm00001eb247330	0.43477	-1.31558	0.863705	0.672851	-1.40715	-0.60721	0.127129	1.23149
Zm00001eb012790	-0.28652	-0.814374	0.53418	1.41857	-0.986253	-1.23771	0.180565	1.19154
Zm00001eb421850	-0.354969	-0.598749	0.651287	1.56408	-0.952518	-1.36452	0.128416	0.926969
Zm00001eb013830	0.189796	-1.04554	0.601772	1.54842	-1.30342	-0.838905	0.00622865	0.841658
Zm00001eb057000	-0.175861	-0.606467	0.673145	1.67291	-1.47805	-0.807671	0.00608016	0.715908
Zm00001eb008680	0.0779426	-0.984138	0.447201	1.66057	-0.974141	-1.2594	0.529747	0.502218
Zm00001eb342320	-0.0430938	-1.08172	0.701928	1.5708	-0.694119	-1.38631	0.587617	0.344895
Zm00001eb057540	0.215465	-1.11338	0.410318	1.88423	-0.690843	-1.09584	-0.152156	0.542206
Zm00001eb063670	0.342216	-1.44602	0.786629	1.41216	-0.541462	-1.24168	0.112584	0.57558
Zm00001eb364730	-0.967851	-1.1269	-0.580408	-0.106448	0.193896	-0.287861	1.12939	1.74619
Zm00001eb198590	-1.08322	-1.53646	-0.14846	0.0334572	-0.0925767	0.242751	1.42534	1.15917
Zm00001eb033400	-1.057	-1.22434	-0.753381	0.343395	0.00152699	-0.00503258	1.53069	1.16414
Zm00001eb294680	-0.406033	-1.39164	0.0626836	0.210092	-1.04334	-0.161924	1.43117	1.29899
Zm00001eb003400	-0.508876	-1.15625	-0.503576	0.784598	-1.08796	-0.105174	1.38646	1.19078
Zm00001eb391540	-0.546036	-1.24366	-0.82376	0.7456	-0.56295	-0.215928	1.48848	1.15826
Zm00001eb003170	-0.270216	-1.49269	0.153348	0.530575	-0.261238	-1.12918	1.2625	1.2069
Zm00001eb039840	0.028189	-1.18088	0.0190721	0.768116	-0.358475	-1.52508	1.24871	1.00035
Zm00001eb410710	-0.209302	-1.34715	0.0144456	0.904547	0.165787	-1.51387	1.12026	0.865277
Zm00001eb108240	-0.486293	-1.01058	-0.695423	0.697556	-0.245791	-0.989961	1.40904	1.32145
Zm00001eb050140	-0.436721	-1.12629	-0.596537	0.955225	-0.334546	-0.983966	1.19075	1.33208
Zm00001eb007050	-0.684877	-1.21404	-0.0699734	1.00588	-0.499172	-0.9303	1.01771	1.37477
Zm00001eb045780	-0.0311006	-1.21848	-0.218663	1.07176	-0.687071	-1.15622	1.10169	1.13808
Zm00001eb274240	-0.523754	-1.62894	0.256692	0.748158	-0.264689	-0.647643	1.67621	0.383962
Zm00001eb418020	-0.390434	-1.77044	0.34666	0.995047	-0.33198	-0.73575	0.650984	1.23591
Zm00001eb412590	-0.273904	-1.8148	0.500898	1.04591	-0.0614085	-0.985873	0.94979	0.639394
Zm00001eb288220	-0.484375	-1.75327	0.00315358	0.418235	0.444662	-0.880674	1.06776	1.18451
Zm00001eb376840	-0.182026	-2.20994	0.0693881	0.733661	0.330934	-0.35642	0.818053	0.796353
Zm00001eb351380	-0.550536	-1.75442	0.357846	1.19368	0.711288	-0.435477	-0.553762	1.03139
Zm00001eb033480	-0.51007	-1.78957	0.144137	0.988298	0.450187	-0.275636	-0.444003	1.43666
Zm00001eb289290	-0.374486	-1.28757	0.521452	1.10759	-0.0764892	-0.622406	-0.867369	1.59928
Zm00001eb324100	-0.317059	-1.51308	0.425486	1.25673	0.0497146	-0.424876	-0.863147	1.38623
Zm00001eb184360	-0.888401	-1.49899	0.356408	0.995089	-0.10088	-0.10394	-0.393511	1.63423
Zm00001eb007920	-0.798174	-1.64948	0.333689	1.04808	0.0731489	-0.0627406	-0.438189	1.49366
Zm00001eb112260	-0.633968	-1.5712	0.153557	0.798182	0.125984	-0.130393	-0.521034	1.77887
Zm00001eb113740	-0.628204	-1.44028	0.359235	0.858386	0.0292294	-0.442985	-0.522758	1.78738
Zm00001eb106250	-0.774346	-1.55468	0.105959	1.03442	0.132642	-0.47903	-0.0918083	1.62684
Zm00001eb043950	-0.840895	-1.653	-0.234954	1.145	0.280227	-0.233738	0.105602	1.43176
Zm00001eb194830	-0.547003	-1.82782	0.059434	0.962698	-0.0140949	-0.435399	0.346181	1.456
Zm00001eb041790	-0.493827	-2.07236	0.312045	0.894148	0.210801	-0.132831	0.0576037	1.22442
Zm00001eb066890	-0.658171	-1.40514	0.534158	1.13052	-0.496407	-0.612502	-0.0434272	1.55097
Zm00001eb236980	-0.461487	-1.50286	0.346746	1.0184	-0.258737	-0.92281	0.231953	1.54879
Zm00001eb333470	-1.14378	-1.45306	0.396286	1.06977	-0.178584	-0.227256	0.0559837	1.48063
Zm00001eb060670	-0.799252	-1.59823	0.533574	1.32074	-0.461587	-0.224983	-0.000750675	1.2305
Zm00001eb224950	-0.701322	-1.7328	-0.131057	1.53779	0.230901	0.12261	-0.306551	0.980431
Zm00001eb300010	-0.8263	-1.81601	-0.140226	1.45168	0.360911	-0.123499	0.273784	0.819654
Zm00001eb207100	-0.784781	-1.76932	-0.129088	1.66492	-0.119818	0.268346	0.420277	0.449467
Zm00001eb260440	-1.04353	-1.6075	0.499017	1.70446	-0.0248426	0.051301	0.00945971	0.411636
Zm00001eb105640	0.338468	-1.99718	-0.0153232	1.44364	0.332146	-0.667548	0.0633674	0.502424
Zm00001eb108840	-0.126056	-1.39287	0.160496	1.86001	-0.0138675	-1.14401	0.197156	0.459146
Zm00001eb355580	-0.555731	-1.12309	-0.599041	1.61899	-0.708216	-0.408592	0.567813	1.20786
Zm00001eb002100	-0.327871	-1.18838	-0.524187	1.64482	-0.422061	-0.881121	0.622906	1.07589
Zm00001eb434170	-0.390233	-1.44379	-0.403129	1.49428	-0.541135	-0.552976	0.716072	1.12091
Zm00001eb166700	-0.181831	-1.64709	-0.298204	1.56183	-0.291765	-0.677977	0.80539	0.729648
Zm00001eb018870	-0.240124	-1.37747	0.165643	1.49564	-0.872533	-0.814389	0.87599	0.767241
Zm00001eb038960	-0.247447	-1.098	-0.171101	1.7368	-0.6029	-1.098	0.84553	0.635121
Zm00001eb405380	-0.849983	-0.849983	0.160369	1.57715	-0.849983	-0.849983	0.503186	1.15923
Zm00001eb296470	-0.468641	-0.631791	0.267031	1.49624	-1.54317	-0.639344	0.508483	1.01119
Zm00001eb023730	-0.562624	-0.759239	0.229889	1.19746	-1.22128	-0.966379	0.92468	1.15749
Zm00001eb333940	-0.204407	-1.06274	0.575707	0.927829	-0.81125	-1.38951	0.739027	1.22535
Zm00001eb150730	0.0500821	-0.886722	0.370943	0.905031	-1.1826	-1.24948	0.603111	1.38963
Zm00001eb052980	-0.135256	-1.03593	0.286616	0.983629	-0.915073	-1.23215	0.573624	1.47454
Zm00001eb070480	-0.223576	-0.924404	0.172526	1.52897	-1.08309	-1.00536	0.339604	1.19533
Zm00001eb233110	-0.17766	-0.943557	-0.0234968	1.58225	-0.956384	-1.02414	0.313154	1.22983
Zm00001eb162620	-0.263025	-1.18674	0.227023	1.31947	-0.55051	-1.27908	0.486043	1.24682
Zm00001eb262590	-0.383607	-0.770783	0.102465	1.34582	-0.815592	-1.34617	0.605919	1.26195
Zm00001eb298320	-0.0599187	-0.809368	-0.13853	1.42645	-0.704451	-1.36699	0.298869	1.35394
Zm00001eb038660	-1.51011	-0.844842	0.0634175	1.47262	-0.25421	-0.603069	0.832915	0.84328
Zm00001eb248780	-1.3832	-0.71703	-0.158107	1.5475	-0.824549	-0.159484	0.772361	0.922505
Zm00001eb010570	-1.17545	-1.09477	0.219542	1.40992	-0.967003	-0.0850229	0.780699	0.912087
Zm00001eb273950	-0.923768	-0.907249	-0.271499	1.66505	-0.689477	-0.437306	0.240187	1.32406
Zm00001eb067590	-0.788958	-0.687224	-0.228795	1.67364	-0.759299	-0.517948	-0.16755	1.47614
Zm00001eb060520	-0.818944	-0.793499	-0.337258	1.58313	-0.800897	-0.265081	-0.102823	1.53537
Zm00001eb261380	-0.679363	-0.991822	0.05673	1.72045	-0.641715	-0.749799	0.0137476	1.27177
Zm00001eb321090	-0.688995	-0.840249	-0.0652798	1.7104	-0.641299	-0.810979	-0.0128291	1.34923
Zm00001eb290970	-0.540875	-0.760982	-0.385915	1.85525	-0.760982	-0.611695	-0.052363	1.25756
Zm00001eb043150	-0.641761	-0.766208	-0.0991871	1.85091	-0.583226	-0.748563	-0.273042	1.26108
Zm00001eb131860	-0.586338	-0.806615	-0.206375	1.7284	-0.679184	-0.642576	-0.237375	1.43006
Zm00001eb002250	-0.967367	-0.445174	0.0962841	1.82957	-0.816887	-0.437165	-0.459288	1.20003
Zm00001eb144450	-1.13211	-0.221834	0.122815	1.64245	-0.95347	-0.447143	-0.329361	1.31866
Zm00001eb196270	-1.22542	-0.451075	0.412664	1.54244	-0.660253	-0.717395	-0.222149	1.32119
Zm00001eb313950	-0.841997	-0.519685	0.354478	1.73863	-0.91896	-0.904665	-0.00758454	1.09979
Zm00001eb032940	-0.54533	-1.12393	0.537318	1.37819	-0.77178	-1.12393	0.951323	0.698146
Zm00001eb129520	-0.732907	-1.23143	0.844922	1.47709	-0.40368	-1.08246	0.365021	0.763444
Zm00001eb092230	-0.327378	-1.34991	0.944777	1.27229	-0.928267	-0.895602	0.453632	0.830464
Zm00001eb003830	-0.750739	-1.28557	0.77908	1.26745	-0.7953	-0.774505	0.533032	1.02656
Zm00001eb023620	-0.971732	-1.09266	0.681672	1.64831	-0.90466	-0.311883	0.080269	0.870685
Zm00001eb169950	-0.846726	-1.12512	0.387252	1.57204	-0.844335	-0.428076	0.0618992	1.22307
Zm00001eb131150	-0.768529	-1.00818	0.744564	1.83554	-0.849316	-0.631395	0.0937398	0.583572
Zm00001eb145950	-1.08581	-0.936012	0.414947	1.87181	-0.510699	-0.704009	0.299436	0.650333
Zm00001eb033080	-0.8745	-1.37234	0.274747	0.842524	-0.766251	-0.321824	0.652244	1.5654
Zm00001eb201820	-0.817124	-1.33797	0.255214	1.39297	-0.786797	-0.433744	0.519201	1.20825
Zm00001eb053460	-0.441205	-1.66356	0.24906	1.19885	-0.867087	-0.290064	0.737661	1.07634
Zm00001eb193370	-0.922422	-0.814324	0.890183	1.28714	-1.12775	-0.677044	0.248461	1.11575
Zm00001eb012800	-1.01169	-0.727034	0.653139	1.21329	-1.28215	-0.535627	0.536582	1.15348
Zm00001eb330830	-0.821148	-1.23769	1.02605	1.12788	-1.29175	-0.0176012	0.429925	0.784338
Zm00001eb355430	-1.18926	-0.992459	0.721216	0.965161	-1.1778	-0.153071	0.724927	1.10129
Zm00001eb183340	0.28546	-0.410619	-0.162785	0.838335	-1.12513	0.312643	-1.38925	1.65134
Zm00001eb370600	0.12224	-0.216156	-0.167616	1.17136	-0.794127	-0.240209	-1.49371	1.61822
Zm00001eb270460	-0.268578	-0.129769	-0.617165	1.02493	-0.694579	0.144717	-1.28384	1.82429
Zm00001eb314040	-0.331589	0.159445	-0.265112	1.1836	-0.715882	0.313106	-1.70865	1.36508
Zm00001eb042170	0.0336073	-0.995887	0.0824227	0.357718	-0.600503	0.0458864	-1.03164	2.1084
Zm00001eb061150	0.331485	-0.979514	0.384753	0.630338	-0.623841	-0.366897	-1.21575	1.83942
Zm00001eb028430	0.372417	-0.375657	0.354199	0.4131	-0.564069	-0.185125	-1.74978	1.73491
Zm00001eb064130	-0.150297	-0.176849	0.531353	0.652527	-0.795928	-0.402565	-1.46986	1.81162
Zm00001eb275650	-0.4024	-1.16065	0.370242	-0.0965292	-0.24171	-0.184518	-0.517089	2.23265
Zm00001eb056330	-0.441058	-1.21763	0.246662	0.29396	-0.164099	-0.254085	-0.629027	2.16528
Zm00001eb222960	-0.628819	-0.455765	0.117038	-0.107936	-0.339234	-0.477464	-0.509639	2.40182
Zm00001eb416720	-0.741117	-0.741117	0.277192	0.147745	-0.400682	-0.246908	-0.584218	2.28911
Zm00001eb176490	-0.413393	-0.464811	-0.200652	0.668726	-0.283398	-0.832599	-0.683922	2.21005
Zm00001eb261280	-0.549126	-0.864906	0.20637	0.345346	-0.287013	-0.647048	-0.457174	2.25355
Zm00001eb270400	-0.663604	-0.868151	0.0119663	0.588685	-0.201208	-0.540164	-0.529119	2.2016
Zm00001eb309200	-0.370238	-0.713077	0.214538	0.53295	-0.721199	-0.507779	-0.635713	2.20052
Zm00001eb355150	-0.494721	-0.598443	-0.0928051	0.476157	-0.598443	-0.598443	-0.393456	2.30015
Zm00001eb119560	-0.771755	-0.543825	0.15737	0.434203	-0.539017	-0.0451839	-0.886525	2.19473
Zm00001eb027900	-0.801337	-0.619508	0.413824	0.635511	-0.437293	-0.38859	-0.874368	2.07176
Zm00001eb153330	-0.24201	-0.8008	0.140217	0.844946	-0.561618	-0.195631	-1.15474	1.96963
Zm00001eb356710	-0.375534	-0.840767	-0.0789774	0.854747	-0.296667	-0.391663	-0.941671	2.07053
Zm00001eb206360	-0.346141	-1.0039	0.394943	0.690403	-0.273243	-0.6113	-0.862566	2.01181
Zm00001eb011070	-0.275331	-1.17832	0.306308	0.473381	-0.5554	-0.293702	-0.591849	2.11491
Zm00001eb220000	-0.68109	-0.314809	0.250952	0.367789	-0.725111	0.361929	-1.25893	1.99927
Zm00001eb055310	-1.06839	-0.124834	-0.123677	0.413454	-0.241235	0.273875	-1.1684	2.03921
Zm00001eb219990	-0.757565	-1.37806	0.516507	0.68995	-0.0413144	0.173625	-0.912079	1.70894
Zm00001eb012080	-0.644064	-1.05333	0.352067	0.899578	-0.52965	0.209253	-1.01776	1.78391
Zm00001eb068610	-0.780528	-1.08592	0.457551	1.01147	-0.178999	-0.048284	-1.05688	1.68159
Zm00001eb350280	-0.824683	-0.943084	0.225404	1.00236	-0.333926	-0.041088	-0.928698	1.84371
Zm00001eb218910	-1.11617	-0.906985	0.386568	0.605935	0.275418	-0.119394	-0.96667	1.8413
Zm00001eb275490	-0.993821	-1.03252	0.349198	0.75855	0.242842	-0.426183	-0.753093	1.85503
Zm00001eb006000	-0.788657	-0.862862	0.357731	0.999648	-0.2388	-0.586481	-0.759131	1.87855
Zm00001eb100020	-0.640074	-0.942527	0.466908	0.90643	-0.304629	-0.538545	-0.838643	1.89108
Zm00001eb158290	-0.906081	-0.962122	0.623169	0.877168	-0.433964	-0.322986	-0.696624	1.82144
Zm00001eb335210	-0.819787	-1.16644	0.308077	0.958734	-0.282353	-0.284115	-0.574863	1.86075
Zm00001eb363850	-1.05211	-0.258604	-0.659828	0.6657	0.304056	0.124365	-1.05438	1.93081
Zm00001eb375560	-1.31847	-0.416062	-0.468684	0.180355	0.538351	0.32049	-0.79028	1.9543
Zm00001eb057190	-0.872729	-0.179192	-0.589106	-0.034355	-0.0940857	0.506904	-0.917132	2.1797
Zm00001eb013560	-0.557318	-0.399246	-0.59452	0.174036	0.3012	0.245991	-1.26595	2.0958
Zm00001eb021550	-0.996765	-0.922616	-0.168084	0.0935015	0.130425	-0.0312418	-0.338138	2.23292
Zm00001eb354380	-1.06125	-0.928947	-0.392527	0.0746224	0.235387	0.13724	-0.237222	2.1727
Zm00001eb378110	-1.1839	-0.898642	-0.127253	0.212071	0.202446	0.267023	-0.549185	2.07744
Zm00001eb388670	-0.91443	-1.1371	-0.127853	0.29109	0.266586	0.176294	-0.623213	2.06862
Zm00001eb034760	-1.22011	-0.79168	-0.29538	0.355964	-0.114509	0.548023	-0.50715	2.02484
Zm00001eb187950	-0.772242	-0.967129	-0.464508	0.388186	-0.0705084	0.285866	-0.566328	2.16666
Zm00001eb247320	-0.963551	-1.09086	-0.480005	0.163371	0.0872286	0.560426	-0.325265	2.04866
Zm00001eb417550	-1.01032	-0.764287	-0.286257	0.677133	-0.0419049	-0.321883	-0.395566	2.14309
Zm00001eb021380	-0.962083	-0.893818	-0.210386	0.68266	-0.109034	0.0206202	-0.618498	2.09054
Zm00001eb294480	-1.12356	-0.545557	-0.0605151	0.212547	-0.494993	0.218965	-0.424535	2.21765
Zm00001eb200510	-0.88552	-1.04414	-0.0328069	0.272593	-0.0293741	0.0117997	-0.486338	2.19379
Zm00001eb036720	-0.982508	-0.892244	-0.103232	0.0795615	-0.161057	-0.066714	-0.14745	2.27364
Zm00001eb220990	-0.642751	-1.05871	-0.205441	0.459928	0.75674	-0.480172	-0.779371	1.94978
Zm00001eb052520	-0.456089	-0.624578	-0.301156	0.436366	0.378126	-0.395809	-1.15509	2.11823
Zm00001eb156040	-0.873287	-0.778022	-0.0282293	0.329043	0.409368	-0.155086	-0.989832	2.08604
Zm00001eb313450	-0.685516	-0.858999	0.0307039	0.476723	0.188133	-0.408548	-0.883039	2.14054
Zm00001eb128880	-0.665504	-0.797655	-0.320873	0.72105	0.348885	0.408639	-1.42249	1.72795
Zm00001eb329600	-0.97387	-1.03409	-0.345627	0.463459	0.467254	0.766801	-1.01853	1.6746
Zm00001eb064750	-0.977023	-1.32175	-0.173314	0.758552	0.273765	0.659987	-0.809782	1.58956
Zm00001eb349780	-0.699595	-1.334	-0.335891	0.730406	0.421181	0.620142	-0.99419	1.59195
Zm00001eb370460	-0.485404	-1.24787	-0.120012	0.531166	0.139433	0.107451	-0.928945	2.00418
Zm00001eb394150	-0.671185	-1.29212	-0.0830369	0.834121	0.105322	0.148248	-0.878009	1.83666
Zm00001eb243840	-0.344654	-1.16781	-0.441033	0.82549	-0.19465	0.226448	-0.857506	1.95372
Zm00001eb402740	-0.619835	-1.02168	-0.478725	0.895759	0.166387	0.164647	-0.982703	1.87615
Zm00001eb044600	-0.9518	-1.22046	-0.462468	0.696017	0.0597387	0.664062	-0.559525	1.77444
Zm00001eb075550	-0.961928	-0.861766	-0.616321	0.793225	-0.0035295	0.332577	-0.634217	1.95196
Zm00001eb306280	-0.952543	-1.41127	-0.145746	0.862755	0.279336	0.279247	-0.593272	1.68149
Zm00001eb226660	-0.807553	-1.35754	-0.244881	0.851003	0.360209	0.363772	-0.829515	1.66451
Zm00001eb103980	-0.915886	-1.13162	-0.443474	0.76603	0.266172	0.0799991	-0.54943	1.92821
Zm00001eb025390	-0.699503	-1.18705	-0.431704	0.599759	0.238674	0.29199	-0.767673	1.9555
Zm00001eb248440	-1.44779	0.0729994	0.341918	0.855633	-1.02991	0.117894	-0.546632	1.63589
Zm00001eb053630	-1.22983	0.400882	-0.119202	1.13851	-1.06729	-0.0285451	-0.657795	1.56326
Zm00001eb100690	-0.712861	0.403401	-0.0394893	1.45645	-1.1086	-0.104371	-1.16399	1.26946
Zm00001eb413010	-1.00451	0.637458	0.162512	1.01277	-0.847926	-0.0705537	-1.32372	1.43397
Zm00001eb058450	-0.796707	0.588637	0.151139	1.25007	-1.54803	-0.509728	-0.405318	1.26994
Zm00001eb064450	-0.488418	0.028033	0.363033	1.21547	-1.50059	-0.391116	-0.719442	1.49304
Zm00001eb296220	-0.553439	-0.382952	0.0213496	1.13586	-0.547313	-0.628007	-0.95574	1.91025
Zm00001eb320300	-0.898491	-0.258465	-0.141399	1.23672	-0.475209	-0.714101	-0.611105	1.86205
Zm00001eb177830	-0.813014	-0.874189	0.303152	1.07179	-0.477006	-0.531129	-0.554877	1.87527
Zm00001eb136760	-0.827072	-0.737484	0.377869	1.20354	-0.668865	-0.48909	-0.621742	1.76284
Zm00001eb214230	-0.830417	-0.856912	0.280779	1.17193	-0.667637	-0.460012	-0.445502	1.80777
Zm00001eb006430	-0.785943	-0.785943	-0.0315945	1.20423	-0.483963	-0.539545	-0.466748	1.88951
Zm00001eb279580	-0.683603	-0.683603	-0.0925849	1.19787	-0.52836	-0.683603	-0.444003	1.91788
Zm00001eb426920	-0.583487	-0.695546	-0.100537	1.05317	-0.601966	-0.485306	-0.608337	2.02201
Zm00001eb037500	-0.524628	-0.702147	-0.0132911	1.18151	-0.55168	-0.658722	-0.648527	1.91749
Zm00001eb060510	-0.835846	-0.522757	0.029135	1.32274	-0.70945	-0.46814	-0.602373	1.78669
Zm00001eb311730	-0.667311	-0.667311	0.0758894	1.24664	-0.667311	-0.499693	-0.667311	1.84641
Zm00001eb118760	-0.679845	-0.790135	0.13936	1.24582	-0.479218	-0.622723	-0.635531	1.82227
Zm00001eb053780	-0.651395	-0.585238	0.136826	1.29013	-0.568252	-0.809621	-0.603407	1.79096
Zm00001eb030730	-0.55339	-0.61016	0.593306	1.06162	-0.998842	-0.513085	-0.7268	1.74735
Zm00001eb234120	-0.63111	-0.687429	0.655099	1.02362	-0.907215	-0.597297	-0.614773	1.7591
Zm00001eb053010	-0.842408	-0.563607	0.711126	0.870402	-0.672099	-0.42932	-0.886994	1.8129
Zm00001eb018660	-0.704508	-0.758887	0.433179	0.934405	-0.68713	-0.375892	-0.758887	1.91772
Zm00001eb117890	-0.752677	-0.580978	0.501945	0.752373	-0.715894	-0.267833	-0.905241	1.96831
Zm00001eb121910	-0.649966	-0.618705	0.0712299	1.51605	-0.60351	-0.424462	-0.88936	1.59873
Zm00001eb387700	-0.62556	-0.813798	0.483417	1.29866	-0.507289	-0.767942	-0.70514	1.63765
Zm00001eb038270	-0.473066	-0.94254	0.36538	1.34859	-0.661878	-0.444617	-0.815221	1.62336
Zm00001eb252490	-0.521164	-1.04247	0.348497	1.37921	-0.351744	-0.593024	-0.800838	1.58153
Zm00001eb008440	-1.58898	-0.317001	0.397882	0.961437	-0.407549	0.398088	-0.907847	1.46397
Zm00001eb405000	-1.49092	-0.145562	-0.175679	1.71198	-0.50452	-0.129689	-0.424396	1.15878
Zm00001eb054670	-1.39364	-0.315137	-0.0215934	1.40907	-0.808087	-0.0889901	-0.276629	1.49501
Zm00001eb077580	-1.39855	-0.618252	0.248848	1.58739	-0.606114	0.372233	-0.655407	1.06986
Zm00001eb250210	-1.47129	-0.526196	-0.241998	1.43761	-0.52195	0.399195	-0.424783	1.34941
Zm00001eb054110	-0.819424	-0.725695	-0.623736	1.16769	-0.688595	0.0268314	-0.215393	1.87832
Zm00001eb257520	-0.731838	-0.613728	-0.661495	0.945653	-0.737637	0.0682565	-0.298507	2.0293
Zm00001eb258550	-0.842103	-0.551675	-0.85765	1.13566	-0.548291	-0.0853954	-0.155568	1.90502
Zm00001eb082590	-0.875368	-0.782069	-0.641964	1.2821	-0.500553	-0.203366	-0.0862242	1.80745
Zm00001eb009940	-0.663135	-0.779579	-0.788313	1.17692	-0.644209	-0.156878	-0.0172412	1.87244
Zm00001eb360020	-1.03436	-0.56692	-0.847444	1.01627	-0.277321	0.323393	-0.471972	1.85836
Zm00001eb002200	-1.02667	-0.588222	-0.649483	1.09419	-0.327796	0.158532	-0.545022	1.88447
Zm00001eb143910	-0.803093	-0.815282	-0.62342	1.0569	-0.498388	0.194669	-0.436878	1.92549
Zm00001eb028270	-0.689935	-0.840305	-0.840305	1.25553	-0.420427	0.203663	-0.436461	1.76824
Zm00001eb077720	-0.892203	-0.209524	-0.845309	1.33306	-0.490378	-0.14163	-0.524114	1.7701
Zm00001eb337550	-0.727408	-0.286649	-0.752679	1.21779	-0.592633	-0.225514	-0.541736	1.90883
Zm00001eb000220	-1.03445	-0.648045	-0.603107	1.34786	-0.451171	-0.023064	-0.325645	1.73763
Zm00001eb036890	-1.1297	-0.525826	-0.566816	1.20522	-0.590873	-0.0267955	-0.179439	1.81423
Zm00001eb334770	-0.948079	-0.359197	-0.912266	1.64316	-0.454323	-0.169678	-0.261279	1.46166
Zm00001eb240160	-1.25411	-0.418894	-0.872188	1.46724	-0.149036	0.0860254	-0.339936	1.4809
Zm00001eb060380	-1.2986	-0.111372	-0.805502	1.50178	-0.381887	-0.0688374	-0.303377	1.4678
Zm00001eb008940	-1.00456	0.0518083	-1.11935	0.831702	-0.606405	-0.125777	0.0604431	1.91214
Zm00001eb221440	-1.23275	-0.252072	-0.914293	1.08394	-0.434865	0.00737359	-0.050168	1.79284
Zm00001eb050290	-1.2523	-0.0407566	-1.10045	1.09259	-0.524926	0.275006	-0.0823651	1.63321
Zm00001eb065760	-0.572682	0.0986859	-0.990493	1.38128	-1.16378	-0.283318	0.00105198	1.52925
Zm00001eb160430	-0.709653	0.146447	-0.816661	1.1498	-1.2548	-0.149581	-0.0640738	1.69852
Zm00001eb272410	-0.68735	0.0715537	-0.909928	1.25179	-1.29193	0.076821	-0.0752009	1.56425
Zm00001eb369250	-1.00463	-0.163106	-0.379126	1.49762	-1.26461	-0.0676601	-0.0231732	1.40469
Zm00001eb012360	-1.05057	-0.118652	-0.405498	1.50426	-0.911042	-0.168616	-0.408602	1.55872
Zm00001eb070280	-0.537407	-0.059237	-0.68585	1.36751	-0.994933	-0.133952	-0.664352	1.70822
Zm00001eb036910	-0.654748	0.210015	-0.486315	0.936304	-1.02981	-0.00743859	-0.866204	1.8982
Zm00001eb103730	-0.68883	0.122969	-0.668156	1.02146	-0.749856	-0.269804	-0.730429	1.96264
Zm00001eb008920	-0.538861	0.100626	-0.765917	1.06521	-0.888757	-0.163561	-0.718147	1.9094
Zm00001eb113580	-0.74808	-0.0543408	-0.149358	1.35475	-0.977097	-0.750834	-0.382397	1.70736
Zm00001eb093580	-0.648957	-0.272657	-0.405424	1.22957	-0.95962	-0.538335	-0.285095	1.88052
Zm00001eb021360	-0.580553	-0.269918	-0.26962	1.31526	-0.970405	-0.605589	-0.433361	1.81419
Zm00001eb003890	-0.630209	0.0697141	-0.256296	1.2789	-1.33595	-0.537414	-0.250224	1.66148
Zm00001eb037890	-0.907056	0.348765	-0.334739	1.2411	-1.13324	-0.449364	-0.420762	1.6553
Zm00001eb013650	0.160307	-0.744136	-0.408422	0.882071	-1.15183	-0.427028	-0.282476	1.97151
Zm00001eb098100	-0.324159	-0.55084	-0.273165	1.00151	-1.03744	-0.549685	-0.280367	2.01415
Zm00001eb427810	-0.313162	-0.734344	-0.275497	0.86243	-1.02652	-0.409899	-0.174437	2.07142
Zm00001eb151190	-0.0222206	-0.608133	-0.509413	0.928322	-0.715687	-0.33295	-0.800244	2.06033
Zm00001eb042350	-0.344734	-0.416311	-0.258	0.490965	-0.784439	-0.429551	-0.557771	2.29984
Zm00001eb106470	-0.397469	-0.578901	-0.158562	0.618747	-0.917901	-0.322783	-0.46486	2.22173
Zm00001eb096970	-0.358879	-0.517042	-0.079517	0.88762	-0.801233	-0.530315	-0.698058	2.09742
Zm00001eb426900	-0.354256	-0.349293	-0.256243	0.71946	-0.854773	-0.680497	-0.415871	2.19147
Zm00001eb190690	-0.302498	-0.11413	-0.369647	0.377393	-0.46317	-0.721606	-0.721606	2.31526
Zm00001eb335560	-0.495622	0.0462543	-0.376905	0.312119	-0.793855	-0.418533	-0.588778	2.31532
Zm00001eb010500	-0.498951	-0.103903	-0.178008	0.370227	-0.632625	-0.547034	-0.722667	2.31296
Zm00001eb101050	-0.537052	-0.406792	-0.489866	0.567554	-0.990001	-0.128217	-0.236348	2.22072
Zm00001eb033880	-0.633096	-0.455464	-0.332983	0.552503	-0.759855	-0.428203	-0.216248	2.27335
Zm00001eb066500	-0.444949	-0.57365	-0.426343	0.636511	-0.879411	-0.379585	-0.156132	2.22356
Zm00001eb421610	-0.476662	-0.460082	-0.791155	0.635141	-0.600956	-0.249015	-0.297796	2.24052
Zm00001eb334200	-0.550836	-0.499914	-0.456424	0.87812	-0.876341	-0.35872	-0.258137	2.12225
Zm00001eb164560	-0.44031	-0.65215	-0.549383	0.795169	-0.713141	-0.271508	-0.346788	2.17811
Zm00001eb240370	-0.395485	-0.599534	-0.421482	0.746284	-0.692811	-0.48442	-0.36631	2.21376
Zm00001eb241880	-0.522515	-0.582236	-0.354006	0.772548	-0.653189	-0.423752	-0.442295	2.20544
Zm00001eb326930	-0.314308	-0.659919	-0.2462	0.468724	-0.497006	-0.36618	-0.692618	2.30751
Zm00001eb181880	-0.42075	-0.719907	-0.322014	0.738827	-0.536431	-0.32553	-0.622023	2.20783
Zm00001eb043610	-0.421562	-0.818681	-0.174184	0.68483	-0.541125	-0.229995	-0.695484	2.1962
Zm00001eb012030	-0.699131	-0.567536	-0.31318	0.485955	-0.352212	-0.288844	-0.571689	2.30664
Zm00001eb041460	-0.75534	-0.74002	-0.156029	0.524419	-0.570308	-0.122035	-0.429631	2.24894
Zm00001eb375650	-0.558705	-0.558705	-0.198356	0.816156	-0.558705	-0.558705	-0.558705	2.17573
Zm00001eb412510	-0.67653	-0.647531	-0.0322092	0.92521	-0.693584	-0.560903	-0.392084	2.07763
Zm00001eb022440	-0.747644	-0.473759	-0.141746	0.770089	-0.617935	-0.600453	-0.363212	2.17466
Zm00001eb200920	-0.496333	-0.81656	-0.392173	0.932058	-0.594342	-0.42722	-0.310679	2.10525
Zm00001eb305750	-0.608841	-0.680082	-0.260439	0.866223	-0.629419	-0.480769	-0.350996	2.14432
Zm00001eb015950	-0.589577	-0.605991	-0.608255	0.924746	-0.531097	-0.363719	-0.352477	2.12637
Zm00001eb252550	-0.516927	-0.794112	-0.458621	0.82734	-0.493174	-0.205908	-0.516203	2.15761
Zm00001eb177640	-0.826313	0.206891	0.0389542	0.428896	-0.936372	-0.807718	-0.227535	2.1232
Zm00001eb062510	-0.941918	0.239457	-0.516786	0.666825	-0.845235	-0.748853	0.1339	2.01261
Zm00001eb013950	-0.786725	0.251897	-0.199074	0.839456	-1.36918	-0.794766	0.340537	1.71785
Zm00001eb052300	-0.601447	-0.123721	-0.114216	0.773292	-0.910157	-1.21588	0.289071	1.90306
Zm00001eb034970	-0.177288	0.116503	-0.39987	0.887902	-1.07883	-1.13123	-0.102061	1.88488
Zm00001eb034990	-0.34185	-0.105746	-0.341326	0.87992	-1.30286	-0.898444	0.26463	1.84568
Zm00001eb404640	-0.875293	-0.238977	-0.835639	1.16773	-0.86163	-0.0756471	-0.111989	1.83145
Zm00001eb248360	-0.667184	-0.195611	-0.594694	1.20673	-1.00545	-0.292602	-0.323498	1.87231
Zm00001eb355670	-0.773242	-0.408152	-0.597126	1.26723	-0.949544	-0.216476	-0.140603	1.81791
Zm00001eb046040	-0.603932	-0.160907	-0.548097	0.940532	-0.988066	-0.2577	-0.430359	2.04853
Zm00001eb249380	-0.658009	-0.395541	-0.362134	0.972094	-1.13042	-0.2069	-0.211356	1.99227
Zm00001eb322530	-0.613575	-0.5638	-0.326076	1.03715	-0.992614	-0.200704	-0.336575	1.9962
Zm00001eb004430	-0.706824	-0.196161	-0.696105	0.903169	-1.09505	-0.296855	0.123352	1.96448
Zm00001eb163990	-0.795049	-0.270522	-0.5982	1.09086	-0.856062	-0.651434	0.195917	1.88449
Zm00001eb052080	-0.550501	-0.227821	-0.67889	0.974958	-1.03097	-0.667962	0.270305	1.91088
Zm00001eb073310	-0.326383	-0.372824	-0.554361	0.876692	-1.07603	-0.593207	0.00433724	2.04177
Zm00001eb418650	-0.373353	-0.50891	-0.818842	0.942743	-0.780294	-0.676887	0.235705	1.97984
Zm00001eb125350	-0.479233	-0.42299	-0.869726	0.886514	-0.760158	-0.4404	0.0179101	2.06808
Zm00001eb136330	-0.46034	-0.689027	-0.645727	0.887592	-0.72786	-0.477122	0.0267217	2.08576
Zm00001eb363970	-0.291943	-0.634599	-0.795916	0.916318	-0.743006	-0.516101	0.010886	2.05436
Zm00001eb005460	-0.92661	-0.329702	-0.184887	1.37688	-1.03124	-0.349713	-0.244981	1.69025
Zm00001eb148210	-0.930879	-0.487289	-0.232273	1.38782	-0.728634	-0.604013	-0.137202	1.73247
Zm00001eb226490	-0.994901	-0.447247	-0.325899	1.32005	-0.724146	-0.358301	-0.268581	1.79903
Zm00001eb352470	-0.879445	-0.611551	-0.191676	1.2982	-0.719465	-0.397846	-0.32775	1.82953
Zm00001eb068410	-1.01401	-0.491357	0.116502	1.3178	-1.16623	-0.344714	0.000476837	1.58154
Zm00001eb206470	-0.936661	-0.538849	0.176673	1.39867	-0.876978	-0.747904	-0.0601169	1.58517
Zm00001eb387360	-1.18568	-0.439965	0.0347487	1.36701	-0.752409	-0.692432	0.0951881	1.57354
Zm00001eb045620	-0.989819	-0.266983	-0.494994	1.02694	-0.735903	-0.26163	-0.269302	1.99169
Zm00001eb421070	-1.10632	-0.15037	-0.409437	1.20012	-0.739821	-0.336455	-0.300225	1.84251
Zm00001eb019580	-0.93313	-0.058082	-0.368176	1.14114	-0.852575	-0.460494	-0.369403	1.90072
Zm00001eb015970	-1.18444	-0.184369	-0.0587703	0.969284	-0.857882	-0.462046	-0.133058	1.91128
Zm00001eb052110	-0.85118	-0.167899	-0.260278	0.850932	-1.0011	-0.507921	-0.107951	2.04539
Zm00001eb006690	-0.798423	-0.63101	-0.125423	1.01415	-0.867003	-0.559187	0.0032989	1.9636
Zm00001eb007990	-0.704778	-0.537756	-0.396017	1.16757	-0.872335	-0.505538	-0.0676385	1.91649
Zm00001eb295180	-0.652139	-0.373356	-0.53659	0.99808	-0.718885	-0.626479	-0.145112	2.05448
Zm00001eb127770	-0.958126	-0.213678	-0.300467	1.03833	-0.792792	-0.634708	-0.0949685	1.95641
Zm00001eb201900	-0.859038	-0.161951	-0.26148	1.18722	-0.738961	-0.729521	-0.326527	1.89026
Zm00001eb027720	-0.506015	-1.48244	-0.726607	1.37429	0.00523649	-0.0314206	-0.0893091	1.45627
Zm00001eb234270	-0.469739	-1.45373	-0.715826	1.20563	-0.0125697	0.217287	-0.359579	1.58853
Zm00001eb245170	-0.629706	-1.10443	-0.57419	1.21163	-0.20506	0.0367042	-0.538458	1.80351
Zm00001eb327320	-0.612326	-0.999028	-0.658854	1.25921	-0.0829479	-0.0372465	-0.6508	1.78199
Zm00001eb187410	-0.83395	-1.0873	-0.703625	1.30492	-0.0365803	0.222307	-0.488924	1.62315
Zm00001eb362520	-0.751432	-1.01122	-0.864517	1.24729	-0.0205371	0.0134619	-0.342679	1.72963
Zm00001eb058760	-0.143828	-1.27032	-0.67628	1.89463	-0.125893	-0.364899	-0.340044	1.02663
Zm00001eb154300	-0.06699	-1.15447	-0.981958	1.82253	-0.00914951	-0.0798237	-0.558801	1.02866
Zm00001eb018840	-0.308222	-1.00445	-0.750449	1.71385	-0.749395	-0.0703884	-0.172359	1.34141
Zm00001eb022050	-0.440515	-1.01141	-1.01345	1.6913	-0.597593	0.0275754	0.108906	1.23518
Zm00001eb320540	-0.344965	-0.784438	-1.0923	1.44825	-0.327866	-0.413874	-0.122293	1.63749
Zm00001eb018180	-0.310677	-1.07924	-0.883029	1.63448	-0.339859	-0.117975	-0.334199	1.43051
Zm00001eb353290	-0.667731	-0.686153	-0.545333	1.72619	-0.0341917	-0.0745707	-1.03379	1.31558
Zm00001eb356840	-0.76541	-0.620431	-0.664671	1.54353	-0.105	-0.0897884	-0.86147	1.56324
Zm00001eb184320	-0.727929	-0.449089	-0.711169	1.87895	-0.31535	9.11997e-05	-0.857588	1.18208
Zm00001eb212250	-0.737207	-0.468233	-0.734221	1.87156	-0.41299	0.00639184	-0.740451	1.21515
Zm00001eb232150	-0.759628	-0.434847	-0.671526	1.65094	-0.460902	-0.0245251	-0.789701	1.49019
Zm00001eb049770	-0.93524	-0.372667	-0.813729	1.60362	-0.195039	0.0936796	-0.811487	1.43086
Zm00001eb353910	-0.287679	-0.510428	-0.720856	1.95596	-0.641954	-0.391067	-0.587602	1.18362
Zm00001eb199310	-0.574373	-0.574373	-0.574373	2.02893	-0.574373	-0.241346	-0.574373	1.08428
Zm00001eb154860	-0.582495	-0.57714	-0.822585	2.01476	-0.500187	-0.250556	-0.355335	1.07354
Zm00001eb336180	-0.589848	-0.37544	-0.739101	2.10216	-0.539901	-0.395044	-0.422048	0.959225
Zm00001eb400300	-0.48471	-0.789703	-0.944196	1.93483	-0.347642	0.0451314	-0.485184	1.07147
Zm00001eb006830	-0.432135	-0.792266	-0.680442	1.94834	-0.295962	-0.166795	-0.718606	1.13787
Zm00001eb069860	-0.611335	-0.771275	-0.771275	1.79812	-0.379642	-0.385113	-0.240703	1.36122
Zm00001eb017600	-0.608214	-0.546966	-0.68858	1.76815	-0.638593	-0.198286	-0.509924	1.42241
Zm00001eb394600	-1.28035	-0.801876	-0.0392471	1.57679	0.021961	-0.443888	-0.401344	1.36795
Zm00001eb009240	-1.12655	-0.811438	-0.186802	1.39867	-0.112436	-0.466274	-0.347564	1.6524
Zm00001eb012020	-1.13406	-0.37002	-0.553052	1.64113	-0.15094	-0.200151	-0.670196	1.43729
Zm00001eb362500	-0.952768	-0.577771	-0.218549	1.64784	-0.180409	-0.465366	-0.73715	1.48417
Zm00001eb397970	-0.733183	-0.887337	0.337778	1.49145	-0.718015	-0.029118	-0.887337	1.42576
Zm00001eb011720	-0.438438	-0.972334	0.146231	1.64712	-0.963105	0.0733857	-0.762894	1.27004
Zm00001eb282870	-0.551919	-0.936797	0.300703	1.81761	-0.693711	-0.503887	-0.589847	1.15785
Zm00001eb059270	-0.702792	-0.595178	0.0629736	1.75566	-0.899732	-0.505047	-0.455195	1.33931
Zm00001eb400730	-0.497394	-0.785469	0.117896	1.63159	-1.00756	-0.459259	-0.430857	1.43106
Zm00001eb022750	-0.81323	-0.763796	-0.0519772	1.49303	-0.60855	-0.237087	-0.652679	1.63429
Zm00001eb030390	-0.858168	-0.838934	-0.0248196	1.48075	-0.692924	-0.228767	-0.457293	1.62016
Zm00001eb237570	-0.836187	-0.665059	-0.391459	1.52775	-0.657406	-0.263409	-0.367822	1.65359
Zm00001eb045670	-0.727892	-0.597209	-0.29329	1.45863	-0.922781	-0.21026	-0.39487	1.68768
Zm00001eb005190	-0.621524	-1.06178	-0.203294	1.36006	-0.731769	0.110405	-0.518921	1.66682
Zm00001eb037040	-0.874044	-1.03891	-0.247864	1.33185	-0.471931	0.259687	-0.59502	1.63623
Zm00001eb109300	-0.833908	-0.692623	-0.231205	1.74775	-0.7652	0.139633	-0.65941	1.29496
Zm00001eb044860	-0.494123	-0.920252	-0.223646	1.60808	-0.604382	-0.0206702	-0.832853	1.48785
Zm00001eb081290	-0.281167	-1.12599	-0.127042	1.46044	-0.295402	-0.777391	-0.46479	1.61135
Zm00001eb095690	-0.388438	-1.12614	0.0522166	1.23977	-0.545809	-0.671155	-0.342454	1.782
Zm00001eb004210	-0.333355	-1.22651	0.0556253	1.30177	-0.458989	-0.743678	-0.281286	1.68642
Zm00001eb327640	-0.369297	-1.18325	0.117603	1.52675	-0.566502	-0.861974	-0.0937356	1.4304
Zm00001eb275140	-0.337917	-0.902146	-0.137313	1.56981	-0.687931	-0.792159	-0.266939	1.55459
Zm00001eb289830	-0.408424	-0.966376	-0.147534	1.62547	-0.470915	-0.966376	-0.104207	1.43837
Zm00001eb261870	-0.548506	-1.43663	-0.36328	1.50336	-0.16237	-0.280371	-0.165104	1.45291
Zm00001eb019650	-0.931329	-1.15036	-0.140803	1.55226	-0.175851	-0.221175	-0.396582	1.46384
Zm00001eb060260	-0.687075	-1.12842	-0.0814608	1.35807	0.186854	-0.902317	-0.31299	1.56733
Zm00001eb149240	-0.454238	-1.02652	-0.00442642	1.56929	-0.0530227	-0.741707	-0.756403	1.46703
Zm00001eb386870	-0.650686	-1.0046	-0.0450095	1.43857	-0.204194	-0.54321	-0.646512	1.65564
Zm00001eb056940	-0.147839	-0.497608	-0.386482	1.53352	-0.357492	-0.97363	-0.770491	1.60002
Zm00001eb191430	-0.156444	-0.657139	-0.572535	1.71878	-0.404175	-0.831584	-0.548204	1.4513
Zm00001eb327410	-0.191357	-0.541487	-0.550669	1.40176	-0.739697	-0.335984	-0.802618	1.76005
Zm00001eb209360	-0.24782	-0.895826	-0.264639	1.40319	-0.550018	-0.376105	-0.80316	1.73438
Zm00001eb266560	-0.552431	-0.769892	-0.366562	1.47449	-0.550273	-0.397809	-0.571339	1.73381
Zm00001eb214610	-0.644564	-0.46922	-0.732426	1.50364	-0.407306	-0.700649	-0.238627	1.68915
Zm00001eb050710	-0.559693	-0.639378	-0.603887	1.59753	-0.567976	-0.501714	-0.355891	1.63101
Zm00001eb079010	-0.551157	-0.252686	-0.573901	1.29613	-0.465104	-0.651622	-0.678351	1.87669
Zm00001eb023520	-0.466952	-0.46044	-0.68438	1.28158	-0.682486	-0.310637	-0.56742	1.89073
Zm00001eb061860	-0.564182	-0.293926	-0.825026	1.32279	-0.624779	-0.47819	-0.380821	1.84413
Zm00001eb398220	-0.396906	-0.554762	-0.569211	0.854254	-0.387958	-0.657684	-0.453822	2.16609
Zm00001eb052020	-0.268555	-0.440163	-0.637212	1.14476	-0.578541	-0.781271	-0.414122	1.9751
Zm00001eb006410	-0.547891	-0.693105	-0.693105	1.02803	-0.0229161	-0.693105	-0.390135	2.01223
Zm00001eb273740	-0.266093	-0.781217	-0.637146	1.06837	-0.14704	-0.628424	-0.605529	1.99708
Zm00001eb051200	-0.364474	-0.82022	-0.574691	1.00909	-0.335561	-0.556887	-0.418352	2.0611
Zm00001eb369680	-0.616286	-0.691258	-0.543205	1.18604	-0.442467	-0.619661	-0.225123	1.95196
Zm00001eb010610	-0.360628	-0.983529	-0.390864	1.21534	-0.372112	-0.654878	-0.346789	1.89346
Zm00001eb202510	-0.551822	-0.655578	-0.536298	1.31226	-0.838772	0.074801	-0.592344	1.78775
Zm00001eb256380	-0.531014	-0.728719	-0.658701	1.44956	-0.785851	0.0862413	-0.498395	1.66688
Zm00001eb195230	-0.235079	-0.606754	-0.613416	1.45464	-1.12199	-0.236071	-0.281591	1.64026
Zm00001eb403940	-0.367835	-0.803749	-0.399489	1.50668	-0.900981	-0.232297	-0.45142	1.64909
Zm00001eb234490	-0.420239	-0.713351	-1.05725	1.29469	-0.660599	-0.0700514	-0.123611	1.75042
Zm00001eb238020	-0.471955	-0.401915	-1.02442	1.25933	-0.723188	-0.210236	-0.257119	1.8295
Zm00001eb369620	-0.29444	-0.605765	-0.934919	1.16395	-0.47523	-0.156612	-0.616996	1.92001
Zm00001eb423570	-0.122753	-0.713132	-0.794125	1.18827	-0.837426	0.0203554	-0.58298	1.84179
Zm00001eb196880	-0.380895	-0.735388	-0.598594	1.05043	-0.845068	-0.139058	-0.350456	1.99902
Zm00001eb363920	-0.113842	-0.99761	-0.722464	1.09352	-0.751559	-0.232147	-0.179359	1.90347
Zm00001eb063910	-0.473046	-1.15216	-0.616057	0.794275	-0.429053	-0.143733	-0.0374519	2.05723
Zm00001eb146160	-0.261716	-1.04868	-0.739501	0.814961	-0.52219	-0.268902	-0.0413569	2.06738
Zm00001eb374630	-0.541023	-0.860537	-0.788479	0.85235	-0.513785	-0.160472	-0.0675439	2.07949
Zm00001eb144120	-0.535332	-0.625425	-0.82351	0.796721	-0.517286	-0.252223	-0.196865	2.15392
Zm00001eb323330	-0.496854	-0.709196	-0.882524	0.898213	-0.369973	-0.215547	-0.317116	2.093
Zm00001eb236850	-0.461689	-1.06754	-0.457086	1.50965	-0.429652	-0.4366	-0.298672	1.64158
Zm00001eb331590	-0.819561	-1.02385	-0.499599	1.37578	-0.155555	-0.433834	-0.147358	1.70398
Zm00001eb022410	-0.820995	-0.918443	-0.232627	1.34404	-0.491895	-0.411201	-0.244057	1.77518
Zm00001eb120250	-0.792991	-0.792991	-0.792991	1.25902	-0.34405	-0.4295	0.100335	1.79317
Zm00001eb081140	-0.49647	-0.869403	-0.595958	1.26461	-0.675457	-0.4741	0.0131841	1.83359
Zm00001eb058550	-0.42247	-0.919234	-0.612009	1.11945	-0.48381	-0.518316	-0.121019	1.9574
Zm00001eb015440	-0.941135	-0.958809	-0.0968077	1.11729	-0.345834	0.0347633	-0.651278	1.84181
Zm00001eb052790	-1.02966	-1.03433	-0.298015	1.16784	-0.190052	0.13731	-0.513408	1.76032
Zm00001eb013700	-1.09574	-1.05128	-0.0837643	1.12637	-0.236243	-0.0328469	-0.412871	1.78637
Zm00001eb328340	-0.624707	-1.10515	-0.118553	1.08282	-0.106609	-0.338311	-0.68768	1.89819
Zm00001eb399240	-0.794901	-0.854536	-0.0450027	0.995469	-0.244512	-0.307031	-0.736538	1.98705
Zm00001eb205770	-0.632299	-0.958622	-0.5002	1.07051	-0.462393	-0.11496	-0.380272	1.97824
Zm00001eb390530	-0.836319	-0.906733	-0.490155	1.02292	-0.347882	-0.0603791	-0.364881	1.98343
Zm00001eb023950	-0.835858	-1.09001	-0.249435	1.30747	-0.35395	-0.0615224	-0.451285	1.73459
Zm00001eb213780	-0.934763	-0.901053	-0.386751	1.2258	-0.345791	-0.108995	-0.387148	1.8387
Zm00001eb062880	-0.773003	-0.93185	-0.360275	1.31793	-0.411988	-0.202476	-0.4438	1.80546
Zm00001eb034870	-0.956396	-1.00472	-0.525785	1.36189	-0.0310226	0.351539	-0.715001	1.5195
Zm00001eb037930	-1.00969	-0.915522	-0.304764	1.24945	-0.0119551	0.329795	-0.925605	1.58829
Zm00001eb068470	-0.864248	-0.867702	-0.30177	1.48475	-0.242467	-0.0782067	-0.740247	1.60989
Zm00001eb431210	-0.734818	-0.952489	-0.667167	1.5146	-0.0803908	0.0812846	-0.687006	1.52599
Zm00001eb012000	-0.73028	-0.890699	-0.153703	1.50853	-0.0171002	-0.314819	-0.945113	1.54318
Zm00001eb093360	-0.678106	-1.00055	-0.270842	1.40307	0.0361516	0.0253076	-1.05705	1.54202
Zm00001eb142640	-0.666736	-1.35383	-0.0979194	1.28304	0.119366	-0.290866	-0.605805	1.61275
Zm00001eb031330	-0.375637	-1.34764	-0.179084	1.09499	-0.058881	-0.136255	-0.780762	1.78327
Zm00001eb173240	-0.540742	-0.897463	-0.59199	1.29407	0.322138	-0.277384	-0.96911	1.66048
Zm00001eb001220	-0.824007	-0.603525	-0.675097	1.48743	0.339573	-0.414117	-0.830691	1.52044
Zm00001eb098190	-0.607902	-0.794665	-0.655753	1.16719	-0.168573	-0.356987	-0.52601	1.9427
Zm00001eb058970	-0.543966	-0.967706	-0.512935	1.1168	-0.139477	-0.39321	-0.513795	1.95429
Zm00001eb239750	-0.696894	-0.697727	-0.434796	1.10862	-0.298574	-0.266704	-0.702725	1.9888
Zm00001eb394740	-0.630869	-0.630869	-0.630869	1.05079	-0.29196	-0.271287	-0.630869	2.03593
Zm00001eb063960	-0.631342	-0.744331	-0.578295	0.940189	-0.332527	-0.274766	-0.479617	2.10069
Zm00001eb330580	-0.57127	-0.914601	-0.914601	1.08275	0.101908	-0.0563488	-0.589795	1.86196
Zm00001eb006670	-0.65387	-0.808838	-0.808838	0.835463	-0.179628	0.0362733	-0.491907	2.07134
Zm00001eb046170	-0.530401	-0.901049	-0.732724	0.92883	-0.120038	-0.0438236	-0.625531	2.02474
Zm00001eb281230	-0.85311	-0.610105	-0.878066	1.18286	-0.040839	-0.214644	-0.451175	1.86508
Zm00001eb363490	-0.798963	-0.533594	-0.792851	1.08508	-0.0846108	-0.512277	-0.334886	1.9721
Zm00001eb020350	-0.84252	-0.427764	-0.959293	1.06818	0.117523	-0.427582	-0.440432	1.91188
Zm00001eb112360	-0.800173	-0.452443	-0.572041	1.20777	-0.029853	-0.250534	-0.948301	1.84557
Zm00001eb271880	-0.946594	-0.579385	-0.510922	1.3157	-0.0359566	-0.430327	-0.607223	1.79471
Zm00001eb345530	-0.754509	-0.652971	-0.654792	1.19222	0.00977843	-0.497978	-0.542288	1.90054
Zm00001eb199500	-0.754754	-0.0976858	0.636368	1.26879	-0.863261	-0.903543	-0.780815	1.4949
Zm00001eb021690	-0.963875	-0.276302	0.741966	1.13626	-0.734018	-0.769113	-0.718221	1.5833
Zm00001eb023540	-0.722627	-0.832643	0.756724	1.42238	-0.69664	-0.820931	-0.455934	1.34967
Zm00001eb384690	-0.708033	-0.936545	1.00054	1.42039	-0.758566	-0.713601	-0.450922	1.14674
Zm00001eb301720	-0.709948	-0.575516	0.791873	1.53498	-0.79398	-0.733104	-0.730737	1.21643
Zm00001eb184010	-0.625557	-0.799081	0.958992	1.40318	-0.74234	-0.695407	-0.730149	1.23036
Zm00001eb408380	-0.53409	-0.694156	1.00996	1.31882	-0.979473	-0.693942	-0.680143	1.25302
Zm00001eb047260	-0.870378	-0.568798	0.537099	1.40367	-0.637291	-0.701705	-0.679249	1.51665
Zm00001eb013890	-0.755165	-0.747482	0.613723	1.46794	-0.806569	-0.52698	-0.653892	1.40843
Zm00001eb140320	-0.870304	-0.862997	0.633164	1.5337	-0.896284	-0.29951	-0.502383	1.26461
Zm00001eb124830	-0.564685	-0.782524	0.544773	1.46681	-1.02198	-0.304634	-0.732824	1.39506
Zm00001eb192150	-0.700835	-0.701646	0.455105	1.6916	-0.883957	-0.40374	-0.691545	1.23502
Zm00001eb427720	-1.02541	-0.856191	0.767178	1.01628	-0.63015	-1.03919	0.35692	1.41056
Zm00001eb002270	-0.962833	-0.968687	0.57189	1.26202	-0.474079	-0.973355	0.120948	1.4241
Zm00001eb369560	-1.18967	-0.782846	0.993227	1.027	-0.375026	-0.875702	-0.204565	1.40757
Zm00001eb416090	-0.905279	-0.883006	0.556068	1.20636	-0.522883	-0.787927	-0.293093	1.62976
Zm00001eb052730	-0.940287	-1.08475	0.556689	1.29819	-0.283373	-0.777471	-0.250964	1.48197
Zm00001eb204420	-0.918877	-1.08813	0.882383	1.58535	-0.398882	-0.855285	-0.0902577	0.8837
Zm00001eb221610	-0.70037	-1.17824	0.731857	1.47802	-0.701627	-0.742884	-0.0505181	1.16377
Zm00001eb012270	-0.382652	-0.991087	0.62995	1.55664	-0.554805	-0.881295	-0.629823	1.25307
Zm00001eb324230	-0.679134	-0.961341	0.390658	1.59781	-0.495014	-0.846853	-0.355384	1.34926
Zm00001eb430020	-0.69243	-0.981089	0.408824	1.76636	-0.657328	-0.786574	-0.15184	1.09407
Zm00001eb184110	-0.909482	-0.984425	0.455843	1.27481	-0.704108	-0.649115	-0.049179	1.56566
Zm00001eb419590	-0.723814	-1.04036	0.204411	1.23124	-0.707051	-0.750889	0.126247	1.66022
Zm00001eb157100	-0.564615	-1.05023	0.478866	1.4973	-0.796707	-0.642673	-0.320664	1.39873
Zm00001eb053220	-0.558987	-1.0277	0.370027	1.31951	-0.845722	-0.689531	-0.160365	1.59277
Zm00001eb009250	-0.451517	-0.835494	0.233252	1.41344	-0.727594	-0.791977	-0.472806	1.6327
Zm00001eb056740	-0.477755	-0.959832	0.274135	1.43175	-0.520114	-0.926253	-0.38642	1.56449
Zm00001eb353500	-0.444762	-0.874499	0.216724	1.60992	-0.820485	-0.862026	-0.216141	1.39127
Zm00001eb051900	-0.749624	-0.7566	0.28503	1.5018	-0.719465	-0.890322	-0.152512	1.48169
Zm00001eb061910	-0.30315	-1.39822	0.553919	1.40071	-0.752555	-0.436681	-0.394912	1.33089
Zm00001eb062720	-0.129087	-1.21184	0.71967	1.29495	-0.893953	-0.584161	-0.561124	1.36554
Zm00001eb322910	-0.592825	-1.16724	1.003	1.18027	-0.662905	-0.735258	-0.358618	1.33357
Zm00001eb015800	-0.476431	-1.32632	0.922888	1.12725	-0.344109	-0.891031	-0.369627	1.35738
Zm00001eb077160	-1.08442	-1.3839	0.311733	1.54599	-0.174094	-0.135982	-0.228494	1.14916
Zm00001eb010140	-1.06854	-1.3182	0.596039	1.73144	-0.127638	-0.24667	-0.329251	0.762823
Zm00001eb347820	-1.05354	-1.25461	0.369836	1.79466	-0.0246385	-0.186649	-0.478275	0.833214
Zm00001eb308380	-1.37446	-1.25294	0.352138	1.46766	0.476769	-0.26416	-0.330537	0.925537
Zm00001eb018890	-1.27272	-0.902776	0.0853059	1.77469	0.450182	-0.686735	-0.263279	0.815332
Zm00001eb110410	-1.16709	-0.491286	0.777544	1.64935	-0.193107	-0.524773	-0.962775	0.912139
Zm00001eb015820	-0.906629	-0.904273	0.662708	1.87392	-0.28571	-0.408492	-0.777526	0.746004
Zm00001eb019050	-0.899971	-0.898193	0.495662	1.88173	-0.0144229	-0.396438	-0.928329	0.759958
Zm00001eb344390	-1.12432	-1.05612	0.175426	1.33751	-0.206707	0.333377	-0.847772	1.38861
Zm00001eb052910	-1.24114	-1.12772	0.407015	1.37318	-0.309396	0.296473	-0.64047	1.24206
Zm00001eb064540	-1.20619	-1.02899	0.402542	1.5144	-0.0816795	-0.197842	-0.651486	1.24924
Zm00001eb044430	-1.40151	-0.842845	0.466971	1.30212	-0.276835	0.0830158	-0.691236	1.36032
Zm00001eb019860	-0.637778	-1.23466	0.33406	1.61945	-0.307111	-0.255539	-0.773865	1.25544
Zm00001eb019830	-0.829426	-1.02713	0.52285	1.2562	-0.491137	-0.310461	-0.718384	1.59749
Zm00001eb210000	-0.985153	-1.13639	0.700538	1.3214	-0.526863	-0.107214	-0.61881	1.35249
Zm00001eb230750	-0.977695	-1.13645	0.470298	1.47886	-0.453978	-0.20909	-0.521855	1.34991
Zm00001eb197160	-1.4639	-0.838011	0.030525	1.06108	-0.410901	-0.228015	0.183903	1.66531
Zm00001eb429410	-1.11356	-1.097	-0.0080495	1.024	-0.693992	0.327392	-0.141466	1.70267
Zm00001eb190670	-0.878309	-1.19657	-0.0883638	0.979812	-0.517825	0.0901947	-0.256288	1.86735
Zm00001eb057970	-0.875422	-1.08212	-0.170704	1.01399	-0.69934	-0.101987	0.0436978	1.87189
Zm00001eb248510	-1.29377	-1.14548	-0.453589	0.953721	-0.209015	0.255327	0.239834	1.65297
Zm00001eb050340	-1.17054	-0.909043	-0.621322	0.902023	-0.31859	0.140146	0.11467	1.86266
Zm00001eb055470	-0.96857	-0.933001	-0.548736	1.05924	-0.416198	-0.0752664	-0.0120012	1.89453
Zm00001eb033870	-0.905965	-0.714189	-0.295185	0.754763	-0.944191	0.0835942	-0.00708439	2.02826
Zm00001eb005980	-1.07006	-0.640211	-0.298349	0.877293	-0.906085	-0.109607	0.222457	1.92456
Zm00001eb120700	-1.16673	-0.476699	-0.616562	0.88237	-0.837059	-0.0446105	0.423265	1.83602
Zm00001eb011800	-1.0678	-0.57287	-0.635202	0.553195	-0.607443	0.0911314	0.135041	2.10395
Zm00001eb371140	-1.31862	-0.649788	-0.449899	0.82457	-0.543574	0.171577	0.0609843	1.90475
Zm00001eb187710	-1.0862	-0.967502	-0.533424	0.84394	-0.583041	-0.223779	0.924269	1.62574
Zm00001eb257120	-1.15434	-0.69355	-0.442475	0.978513	-0.835461	-0.247477	0.746589	1.6482
Zm00001eb274210	-0.783759	-1.0866	-0.439323	0.752149	-0.835973	-0.082432	0.656796	1.81914
Zm00001eb314230	-0.80649	-0.7903	-0.414118	0.55166	-0.903121	-0.153687	0.469149	2.04691
Zm00001eb365660	-0.749416	-0.963382	-0.452651	0.731191	-0.590097	-0.35179	0.329078	2.04707
Zm00001eb186370	-0.615688	-0.918642	-0.975081	0.88538	-0.365289	0.729035	-0.506356	1.76664
Zm00001eb396680	-0.417782	-0.84316	-1.40738	1.05962	-0.543561	0.670172	-0.0232058	1.50529
Zm00001eb013370	-0.0906291	-1.10418	-1.10418	0.893776	-0.638215	0.351293	-0.100535	1.79267
Zm00001eb138980	-0.444177	-1.06006	-0.635473	0.30105	-0.635753	-0.00861549	0.320221	2.16281
Zm00001eb422140	-0.334625	-1.00176	-0.816966	0.252969	-0.614557	-0.0409699	0.409806	2.14611
Zm00001eb119440	-0.821402	-0.933913	-0.703111	0.677553	-0.588592	0.0912461	0.258839	2.01938
Zm00001eb038380	-0.787998	-0.787998	-0.787998	0.611478	-0.467718	-0.144898	0.253427	2.1117
Zm00001eb373660	-0.675518	-0.75813	-0.976155	0.349691	-0.464541	0.287396	0.0957168	2.14154
Zm00001eb374210	-0.61997	-0.809714	-1.04707	0.573349	-0.294524	-0.0543972	0.149251	2.10308
Zm00001eb420100	-0.667491	-1.03514	-0.90952	0.259742	-0.691534	0.578807	0.625711	1.83943
Zm00001eb043630	-0.643711	-1.18937	-0.916017	0.336514	-0.0943314	0.102257	0.393585	2.01108
Zm00001eb064740	-0.564743	-1.38207	-0.864585	0.35182	-0.261658	0.419262	0.441798	1.86017
Zm00001eb001560	-0.961945	-1.34698	-0.908088	1.18027	0.268469	0.0678597	0.340184	1.36023
Zm00001eb206340	-0.638708	-1.65488	-0.844283	1.22789	0.388333	0.242541	0.0894479	1.18966
Zm00001eb211790	-0.831432	-1.6216	-0.407433	1.12345	-0.30595	0.250153	0.402572	1.39024
Zm00001eb313260	-0.86433	-1.66997	-0.516008	0.506359	-0.00613793	0.421066	0.565638	1.56339
Zm00001eb066390	-1.10009	-1.25308	-0.537302	1.42207	0.071197	-0.252829	0.335971	1.31406
Zm00001eb140720	-0.910766	-0.974792	-0.442567	1.1936	-0.330484	-0.587745	0.3059	1.74686
Zm00001eb004780	-0.866827	-1.11385	-0.349966	1.33924	-0.517867	-0.256787	0.108978	1.65708
Zm00001eb066950	-0.65626	-1.4218	-0.725932	0.965108	-0.147081	-0.259632	0.633413	1.61219
Zm00001eb091000	-0.530428	-1.15439	-0.908809	1.11566	-0.38349	-0.366151	0.587908	1.6397
Zm00001eb030710	-0.315581	-1.27822	-0.801403	1.30444	-0.511409	-0.292218	0.322114	1.57228
Zm00001eb035960	-0.947121	-0.647699	-1.02392	1.04856	-0.495841	-0.154383	0.477433	1.74296
Zm00001eb105360	-0.880518	-1.02978	-1.02978	0.97651	-0.548739	0.252711	0.78894	1.47065
Zm00001eb234340	-1.05887	-0.815988	-0.607236	0.981831	-0.428402	1.10145	-0.621128	1.44835
Zm00001eb247790	-1.12135	-0.61555	-0.467943	0.899501	-0.798017	0.950696	-0.455806	1.60847
Zm00001eb152540	-1.12668	-0.852782	-0.374986	1.12405	-0.7188	1.37752	-0.428865	1.00055
Zm00001eb317200	-0.897474	-0.7261	-0.248939	1.18494	-1.10825	1.16997	-0.526233	1.15208
Zm00001eb324600	-0.924688	-0.959728	-0.4756	1.66335	-0.760973	0.501341	-0.208608	1.16491
Zm00001eb056450	-1.22785	-0.866535	-0.398793	1.80136	-0.276115	0.285366	-0.346809	1.02937
Zm00001eb318560	-1.02926	-1.23442	-0.457497	1.64978	-0.263249	0.461253	-0.204516	1.0779
Zm00001eb079170	-1.22005	-1.03104	-0.184396	1.25407	-0.40219	0.158465	-0.192786	1.61793
Zm00001eb366540	-1.14577	-1.12724	-0.0502417	1.33151	-0.467261	0.405439	-0.396085	1.44965
Zm00001eb375820	-1.19418	-1.14722	-0.285807	1.26145	-0.273596	0.406687	-0.273853	1.50652
Zm00001eb293560	-1.22224	-1.14457	-0.366904	0.944306	-0.250261	0.54034	-0.169904	1.66922
Zm00001eb072480	-1.2011	-1.08557	-0.163774	1.08649	-0.159134	0.320367	-0.475765	1.67848
Zm00001eb119390	-1.03533	-0.991651	-0.357882	1.02654	-0.406004	0.482717	-0.486974	1.76858
Zm00001eb034740	-1.07861	-0.597082	-0.750224	1.24968	-0.746328	0.570282	-0.206756	1.55904
Zm00001eb430300	-1.24995	-0.935054	-0.709224	1.2649	-0.285283	0.742388	-0.169128	1.34134
Zm00001eb012980	-1.14052	-0.82063	-0.816783	1.39141	-0.290264	0.276522	-0.100353	1.50061
Zm00001eb253970	-1.20694	-0.883621	-0.252931	1.66593	-0.388463	-0.0693514	-0.181629	1.31701
Zm00001eb194450	-1.10814	-0.831822	-0.301447	1.42432	-0.621842	-0.0276603	-0.132057	1.59864
Zm00001eb040100	-1.20882	-0.600863	-0.511433	1.52114	-0.394138	-0.0917927	-0.254743	1.54065
Zm00001eb189060	-0.753517	-0.947399	-0.604739	1.55023	-0.674032	0.0600174	-0.142963	1.5124
Zm00001eb070190	-0.892982	-1.14544	-0.582543	1.36083	-0.637213	0.328697	0.0933414	1.47531
Zm00001eb257270	-0.74903	-1.14878	-0.411861	1.32539	-0.765379	0.190395	-0.0435535	1.60282
Zm00001eb241620	-0.772796	-0.735131	-0.57054	1.08801	-0.100211	0.362383	-1.04059	1.76887
Zm00001eb403620	-1.05469	-0.724451	-0.588533	0.818841	0.1761	0.60857	-0.969327	1.73349
Zm00001eb005550	-1.23476	-0.63806	-0.584403	1.02823	0.157579	0.424617	-0.822752	1.66955
Zm00001eb323700	-1.17235	-0.739083	-0.502566	1.06143	0.0778291	0.294369	-0.760194	1.74056
Zm00001eb430620	-0.969217	-0.449452	-0.915762	1.25357	-0.0862182	0.370197	-0.823557	1.62044
Zm00001eb024920	-1.03268	-0.322632	-0.91237	1.12623	-0.366422	0.314158	-0.582807	1.77652
Zm00001eb051780	-1.1707	-0.34099	-0.807107	1.20899	-0.354796	0.553014	-0.674013	1.5856
Zm00001eb258010	-0.820061	-0.569542	-0.876985	0.968786	-0.274763	0.715133	-0.863756	1.72119
Zm00001eb042370	-0.614802	-0.36722	-0.867851	1.13561	-0.416962	0.42236	-1.03137	1.74023
Zm00001eb022760	-0.968874	-0.401611	-0.42034	1.13002	-0.577711	0.464374	-0.954069	1.72822
Zm00001eb393270	-0.792556	-0.604223	-0.407232	1.09504	-0.66925	0.69084	-0.975478	1.66286
Zm00001eb014980	-0.80572	-0.664549	-0.233829	1.30699	-0.7233	0.148043	-0.764511	1.73688
Zm00001eb058740	-0.978771	-0.731147	-0.247059	1.37707	-0.718898	0.486377	-0.704344	1.51677
Zm00001eb079330	-1.03707	-0.370751	-0.498922	0.947451	-0.18863	0.0141049	-0.84055	1.97437
Zm00001eb299970	-0.926349	-0.468413	-0.67176	1.15021	-0.266453	-0.0315662	-0.684912	1.89925
Zm00001eb020090	-0.996069	-0.326376	-0.731007	1.1141	-0.395414	-0.0548739	-0.530094	1.91973
Zm00001eb057350	-1.3324	-0.225207	-0.396733	0.80564	-0.187194	0.339509	-0.865784	1.86217
Zm00001eb322690	-1.17165	-0.121253	-0.438634	0.957089	-0.564709	0.0207445	-0.628367	1.94678
Zm00001eb316960	-0.56223	-0.584551	-0.960114	0.707517	0.172509	0.0912996	-0.887712	2.02328
Zm00001eb252890	-0.832566	-0.370996	-0.914043	0.703618	-0.0269474	0.0814751	-0.717985	2.07744
Zm00001eb007470	-0.573706	-0.408057	-0.903564	0.714402	-0.116011	-0.161145	-0.705934	2.15402
Zm00001eb405100	-0.348875	-0.474843	-0.815021	0.537555	-0.300202	0.181461	-0.944455	2.16438
Zm00001eb140580	-0.381592	-0.599118	-0.598246	0.943266	-0.244582	-0.0648741	-1.06644	2.01159
Zm00001eb078790	-0.497674	-0.757633	-0.675019	0.803518	-0.123909	0.225062	-0.984675	2.01033
Zm00001eb356440	-0.515798	-0.633313	-0.841619	0.887335	-0.24924	0.189959	-0.843982	2.00666
Zm00001eb265240	-0.589135	-1.19201	-0.442412	0.764612	-0.415483	0.132381	-0.300329	2.04238
Zm00001eb019240	-0.656041	-1.22913	-0.61629	0.592285	-0.25848	0.228061	-0.10919	2.04878
Zm00001eb227320	-0.687838	-0.766957	-0.439414	0.601205	-0.416814	0.176589	-0.648273	2.1815
Zm00001eb061400	-0.427226	-0.908522	-0.53084	0.436408	-0.582514	0.309482	-0.496402	2.19961
Zm00001eb415590	-0.504098	-0.691072	-0.531575	0.449686	-0.581367	-0.01547	-0.421276	2.29517
Zm00001eb032330	-0.58486	-0.824861	-0.535189	0.703743	-0.656151	0.114493	-0.366161	2.14899
Zm00001eb401450	-0.912776	-0.86243	-0.216197	0.683109	-0.210258	0.477761	-0.910616	1.95141
Zm00001eb037620	-0.777608	-0.862345	-0.374021	0.456708	-0.444022	0.858351	-0.791641	1.93458
Zm00001eb325340	-0.993212	-0.944533	-0.331312	0.654714	-0.48792	0.224823	-0.186439	2.06388
Zm00001eb248690	-1.07564	-0.897077	-0.263487	0.543023	-0.395646	0.424803	-0.382992	2.04702
Zm00001eb004470	-0.913571	-0.920464	-0.337222	0.677671	-0.438673	0.364632	-0.479327	2.04696
Zm00001eb154350	-1.06475	-0.75295	-0.22928	0.980503	-0.66126	0.495736	-0.57637	1.80837
Zm00001eb401120	-0.97623	-0.911128	-0.116527	0.874951	-0.581334	0.29252	-0.517743	1.93549
Zm00001eb370160	-0.922197	-1.07082	-0.785811	0.763686	0.636529	0.403118	-0.686717	1.66221
Zm00001eb378420	-0.865062	-1.00012	-1.02834	0.915767	0.513469	0.278741	-0.482223	1.66776
Zm00001eb194440	-1.11124	-1.18891	-0.446217	1.17409	0.644468	0.16846	-0.630773	1.39013
Zm00001eb211030	-0.993081	-1.08483	-0.545078	1.26294	0.342505	-0.00343816	-0.563353	1.58434
Zm00001eb054160	-0.851435	-1.35361	-0.356565	1.09103	0.240275	0.0128874	-0.4698	1.68722
Zm00001eb294270	-0.898585	-1.48202	-0.59605	1.1023	0.512808	0.679143	-0.51576	1.19817
Zm00001eb390960	-0.85551	-1.46707	-0.656768	0.958429	0.074774	0.846771	-0.298524	1.3979
Zm00001eb034290	-1.03799	-0.973192	-0.860096	1.40811	0.118815	0.42439	-0.444325	1.36429
Zm00001eb137200	-1.13736	-1.12098	-0.645661	1.25483	0.17103	0.354883	-0.352779	1.47604
Zm00001eb146420	-0.710224	-1.1697	-0.779726	1.43078	0.0745442	0.401717	-0.629216	1.38183
Zm00001eb273260	-0.737464	-1.3226	-0.737623	1.5216	0.313414	0.325712	-0.530149	1.16711
Zm00001eb029970	-1.04807	-1.34846	-0.667241	0.674338	0.501191	0.536867	-0.254558	1.60594
Zm00001eb208580	-1.15315	-1.36078	-0.484802	0.715369	0.123471	0.355628	0.0951766	1.70908
Zm00001eb257160	-1.0246	-1.36763	-0.601371	0.52027	0.166566	0.444724	0.0683747	1.79367
Zm00001eb001900	-1.36852	-1.27826	-0.279719	0.903293	0.194685	0.565495	-0.218121	1.48114
Zm00001eb156330	-1.17177	-1.07913	-0.463707	0.600811	0.392309	0.350966	-0.4702	1.84072
Zm00001eb037260	-1.18228	-1.27826	-0.210881	0.79882	0.477327	0.324048	-0.555038	1.62627
Zm00001eb017460	-1.56621	-0.907566	-0.0466348	0.630556	0.0861721	0.167977	-0.169607	1.80531
Zm00001eb040250	-1.73237	-0.824385	-0.303164	0.649231	0.148589	0.589659	-0.0859866	1.55843
Zm00001eb041180	-1.42432	-0.59736	-0.687753	1.05685	0.177799	-0.13124	-0.115158	1.72118
Zm00001eb082150	-1.24599	-0.888656	-0.293844	0.984317	-0.0311282	-0.19118	-0.209952	1.87643
Zm00001eb289490	-1.23249	-0.928431	-0.499931	1.0658	0.231455	-0.0272106	-0.356178	1.74698
Zm00001eb283080	-1.2547	-0.715387	-0.472819	1.22101	-0.341078	0.351661	-0.449306	1.66062
Zm00001eb020120	-1.20169	-0.738019	-0.656895	1.07812	-0.0793571	0.287413	-0.456067	1.7665
Zm00001eb035750	-1.23223	-0.887606	-0.454793	0.993955	-0.116406	0.428315	-0.483007	1.75177
Zm00001eb288390	-1.4058	-0.761084	-0.724473	1.00672	-0.0489584	0.593733	-0.239359	1.57922
Zm00001eb366300	-1.36953	-0.933319	-0.703404	1.1843	0.263914	0.503929	-0.332247	1.38636
Zm00001eb210780	-0.555727	-1.23186	0.0613226	0.724871	-0.722145	-0.352691	0.0781101	1.99812
Zm00001eb002030	-0.447114	-1.26733	-0.0207538	0.618207	-0.763943	-0.520631	0.468352	1.93322
Zm00001eb006870	-0.222813	-1.35662	0.109972	0.409482	-0.444884	-0.728652	0.192909	2.04061
Zm00001eb009980	-0.300893	-1.53644	0.235095	0.533403	-0.529584	-0.646895	0.419319	1.826
Zm00001eb071710	-0.56003	-1.54023	0.305442	0.513909	-0.286875	-0.618709	0.351236	1.83526
Zm00001eb258660	-0.899967	-0.907218	0.260609	0.0196913	-0.224743	-0.629647	0.186518	2.19476
Zm00001eb042670	-0.754847	-0.972934	0.308627	0.154278	-0.328681	-0.735543	0.163764	2.16534
Zm00001eb175810	-0.601842	-0.922271	-0.0671871	-0.062688	-0.332106	-0.664796	0.399998	2.25089
Zm00001eb375240	-0.811717	-0.820133	-0.025806	0.211376	-0.451937	-0.807991	0.610044	2.09616
Zm00001eb320890	-0.545377	-1.22014	-0.135475	0.049281	-0.213115	-0.366229	0.201018	2.23004
Zm00001eb228130	-0.653859	-1.17207	-0.515361	0.328861	-0.104215	-0.383966	0.372766	2.12785
Zm00001eb275150	-0.59085	-1.46133	-0.242026	0.293816	-0.272019	-0.184667	0.439929	2.01715
Zm00001eb064400	-0.611758	-1.22992	-0.112835	0.422636	-0.066175	-0.736584	0.259159	2.07548
Zm00001eb143060	-0.523178	-1.09415	-0.0973613	0.829563	-0.332037	-0.79022	-0.0165988	2.02398
Zm00001eb267190	-0.496038	-0.947599	-0.151887	0.432481	-0.23453	-0.72149	-0.128982	2.24804
Zm00001eb177530	-0.773828	-1.25376	-0.451767	0.799594	0.323729	-0.517254	-0.0274291	1.90072
Zm00001eb246810	-0.507685	-1.24435	-0.489425	0.771834	0.108508	-0.331381	-0.337963	2.03046
Zm00001eb220120	-0.598345	-1.38482	-0.670848	0.737541	0.0988259	-0.0308393	-0.0785283	1.92701
Zm00001eb020860	-0.524788	-1.28685	-0.646911	0.524842	0.147884	-0.0796851	-0.208821	2.07433
Zm00001eb010560	-0.424348	-1.3482	-0.23314	0.538305	0.189787	-0.324103	-0.470844	2.07254
Zm00001eb045510	-0.390198	-1.4626	-0.367504	0.469722	0.286744	-0.128589	-0.425705	2.01813
Zm00001eb053520	-0.347453	-1.67513	-0.237316	0.979178	-0.0736434	-0.201185	-0.171516	1.72707
Zm00001eb075120	-0.321565	-1.60573	-0.0484073	0.632275	-0.21798	-0.102894	-0.279837	1.94414
Zm00001eb051330	-0.979203	-0.857511	-0.312623	1.17351	-0.34029	-0.408309	-0.15308	1.87751
Zm00001eb111100	-0.866984	-0.870407	-0.234556	1.02431	-0.541538	-0.419712	-0.0690692	1.97796
Zm00001eb276190	-0.908612	-0.705634	-0.262884	1.0217	-0.440276	-0.518093	-0.20133	2.01512
Zm00001eb130210	-0.75274	-0.817011	-0.343231	0.921817	-0.213267	-0.695941	-0.159497	2.05987
Zm00001eb031310	-0.798066	-0.852761	-0.342837	1.22134	-0.281723	-0.733053	-0.0585731	1.84568
Zm00001eb252090	-0.646443	-1.16759	-0.131206	0.793867	-0.0632921	-0.535579	-0.297239	2.04749
Zm00001eb416530	-0.655762	-1.13978	-0.135663	0.873087	-0.422791	-0.332581	-0.223838	2.03733
Zm00001eb005530	-0.758184	-1.03995	-0.0148811	0.935204	-0.313807	-0.341664	-0.473951	2.00723
Zm00001eb420150	-0.531055	-1.16449	-0.0675279	0.986054	-0.2151	-0.599381	-0.368961	1.96046
Zm00001eb034100	-0.556082	-1.28962	0.0444507	1.08751	-0.257854	-0.643022	-0.207468	1.82208
Zm00001eb068120	-0.652338	-1.14136	0.10989	1.19202	-0.434433	-0.630773	-0.231463	1.78846
Zm00001eb330180	-0.667842	-1.19573	0.109999	1.11637	-0.492622	-0.470007	-0.230256	1.83009
Zm00001eb305960	-0.580319	-1.09142	-0.157086	1.13245	-0.365034	-0.437226	-0.416343	1.91498
Zm00001eb379090	-0.471416	-1.14862	-0.126738	1.20731	-0.490748	-0.42568	-0.390742	1.84663
Zm00001eb025890	-1.02413	-0.826947	-0.124897	0.717204	-0.667447	-0.0987217	-0.0439145	2.06886
Zm00001eb061210	-1.07699	-0.865894	-0.0375111	0.960857	-0.642878	-0.210766	-0.0517266	1.92491
Zm00001eb389820	-1.08089	-0.674589	0.0456411	0.97968	-0.506323	-0.363627	-0.371695	1.9718
Zm00001eb432400	-1.12456	-0.60589	-0.018382	0.659141	-0.454198	-0.256593	-0.33274	2.13322
Zm00001eb387500	-0.962062	-0.66121	-0.136607	0.586382	-0.250205	-0.586403	-0.188264	2.19837
Zm00001eb012850	-0.714317	-0.99216	0.184086	0.720879	-0.40011	-0.546023	-0.344056	2.0917
Zm00001eb055430	-0.851084	-0.851715	0.115426	0.789748	-0.595177	-0.505403	-0.169368	2.06757
Zm00001eb037110	-0.804333	-0.883409	0.153109	0.341257	-0.584367	-0.345253	-0.104371	2.22737
Zm00001eb350310	-0.97569	-0.787701	-0.0988917	0.441887	-0.501654	-0.215506	-0.080099	2.21766
Zm00001eb015850	-0.850333	-1.02883	-0.0359955	0.475724	-0.609833	-0.0022033	-0.0955776	2.14705
Zm00001eb353270	-0.715198	-0.948666	0.177514	0.481234	-0.839583	-0.125334	-0.169171	2.13921
Zm00001eb055880	-0.538452	-0.857323	-0.250367	0.930061	-0.89229	-0.389081	-0.0271633	2.02462
Zm00001eb056930	-0.5698	-0.897686	-0.208275	0.778443	-0.838423	-0.249705	-0.121691	2.10714
Zm00001eb021370	-0.62828	-0.767524	-0.284297	0.539341	-0.900305	-0.0450066	-0.109361	2.19543
Zm00001eb178950	-0.771196	-0.667113	-0.257123	0.735119	-0.756875	-0.38587	-0.0485897	2.15165
Zm00001eb415720	-0.681663	-0.578584	-0.142354	0.662004	-0.847764	-0.404209	-0.202632	2.1952
Zm00001eb131200	0.0340112	-0.842589	-0.533125	0.508134	-0.534135	-0.865424	0.0632886	2.16984
Zm00001eb177020	-0.0182146	-0.783618	-0.135238	0.478291	-0.222172	-1.09367	-0.400802	2.17542
Zm00001eb374280	0.347397	-1.05398	-0.267638	0.250928	-0.218491	-1.06882	-0.0952617	2.10586
Zm00001eb140280	-0.171944	-1.16553	-0.340717	0.939923	-0.471378	-0.409618	-0.396896	2.01616
Zm00001eb199770	0.155641	-0.86966	-0.740194	0.963974	-0.496731	-0.601678	-0.403941	1.99259
Zm00001eb042520	-0.0342732	-1.10039	-0.734021	1.04998	-0.421018	-0.440994	-0.246519	1.92723
Zm00001eb010210	0.325335	-1.23312	-0.636383	1.18062	-0.400374	-0.818945	-0.0720037	1.65486
Zm00001eb054520	-0.0877396	-1.13632	-0.245287	0.899799	-0.222649	-0.954936	-0.208915	1.95605
Zm00001eb259430	-0.0905935	-0.718445	-0.441473	0.906904	-0.831665	-1.06612	0.37301	1.86838
Zm00001eb314110	-0.313176	-0.719062	-0.396611	1.18241	-0.744196	-1.05474	0.290765	1.7546
Zm00001eb416890	-0.240438	-0.543237	-0.586465	1.16097	-0.814519	-0.969599	0.170468	1.82282
Zm00001eb058230	-0.0705101	-0.675157	-0.12268	0.928732	-0.898198	-1.15333	0.117407	1.87374
Zm00001eb129430	-0.000667086	-0.538732	-0.33384	0.78328	-0.844365	-1.14269	0.0874261	1.98959
Zm00001eb429350	0.0190915	-0.487351	-0.158054	0.885839	-0.87387	-1.21994	-0.0874018	1.92169
Zm00001eb292550	-0.239177	-0.396848	-0.291019	0.987408	-0.795675	-1.03404	-0.223928	1.99328
Zm00001eb387530	-0.206286	-0.696772	-0.200897	0.961559	-0.638627	-1.01118	-0.215354	2.00756
Zm00001eb053860	-0.372187	-0.837223	-0.445027	1.42523	-0.739024	-0.746871	0.034007	1.68109
Zm00001eb042270	-0.314105	-0.461421	-0.445547	1.34002	-0.816243	-0.902514	-0.183402	1.78321
Zm00001eb329160	-0.466817	-0.704797	-0.39551	1.3546	-0.704797	-0.704797	-0.18515	1.80726
Zm00001eb427230	-0.358914	-0.636579	-0.352747	1.37626	-0.873023	-0.705369	-0.221279	1.77165
Zm00001eb055480	0.0140162	-0.425647	-0.638344	1.36573	-0.542376	-1.26386	-0.133291	1.62377
Zm00001eb115870	-0.253097	-0.713048	-0.393814	1.44637	-0.499802	-0.972098	-0.313702	1.69919
Zm00001eb130410	-0.00496193	-0.818551	-0.430971	1.41052	-0.478988	-1.19234	-0.0656049	1.5809
Zm00001eb291400	-0.75187	-0.275999	-0.647799	0.765936	0.211969	-0.964641	-0.392513	2.05492
Zm00001eb290140	-0.46165	-0.346117	-0.443512	0.477964	-0.534094	-0.885751	-0.0796716	2.27283
Zm00001eb403130	-0.312674	-0.661885	-0.580851	0.622874	-0.651286	-0.786838	0.214381	2.15628
Zm00001eb219330	-0.439042	-0.641452	-0.463759	0.675124	-0.54921	-0.819696	0.0590695	2.17897
Zm00001eb006700	-0.480207	-0.780769	-0.332795	0.725242	-0.500993	-0.748411	-0.0521458	2.17008
Zm00001eb322130	-0.483514	-0.465077	-0.808878	0.510131	-0.513569	-0.833625	0.487661	2.10687
Zm00001eb269710	-0.677715	-0.677715	-0.677715	0.770434	-0.354398	-0.677715	0.195954	2.09887
Zm00001eb325410	-0.72677	-0.618785	-0.838218	0.825946	-0.505373	-0.365609	0.157522	2.07129
Zm00001eb136040	0.0648954	-1.69728	0.293027	1.12737	-0.621519	-0.499435	-0.119057	1.452
Zm00001eb138040	0.137553	-1.46638	0.20359	1.09867	-0.68156	-0.913745	0.115385	1.50649
Zm00001eb020250	0.163125	-1.3953	0.0198313	1.33378	-0.518466	-1.02652	0.0367387	1.38682
Zm00001eb177490	-0.212388	-1.39617	0.64428	1.18833	-0.997622	-0.692338	0.171984	1.29392
Zm00001eb207360	-0.116202	-1.08957	0.424307	1.0629	-1.06282	-0.895337	0.0792093	1.59752
Zm00001eb296290	-0.415909	-0.9591	0.12895	1.05982	-1.04814	-0.670071	0.113705	1.79075
Zm00001eb196170	-0.491983	-0.916206	0.238875	1.36186	-1.0558	-0.767328	0.117477	1.5131
Zm00001eb056220	-0.390502	-0.838057	0.10576	1.27917	-1.02687	-0.826408	0.0358815	1.66103
Zm00001eb135650	-0.488627	-1.16811	0.0902052	1.16232	-0.830382	-0.854859	0.578681	1.51077
Zm00001eb015320	-0.543753	-1.04734	0.460832	1.01154	-0.834965	-0.979303	0.315563	1.61742
Zm00001eb286920	-0.327288	-0.805724	-0.0046589	0.933252	-0.633085	-0.59977	-0.619143	2.05642
Zm00001eb058130	-0.343627	-0.820979	0.026761	0.993147	-0.662768	-0.771741	-0.42264	2.00185
Zm00001eb185250	-0.184352	-0.816888	-0.31323	1.21875	-0.765077	-0.639678	-0.388842	1.88931
Zm00001eb402430	-0.433958	-0.929306	-0.0616085	1.37825	-0.769325	-0.569309	-0.348827	1.73408
Zm00001eb033580	-0.171145	-0.821788	0.234131	1.34359	-0.874405	-0.80224	-0.556585	1.64844
Zm00001eb103700	-0.204049	-0.50967	0.256786	1.09606	-1.03342	-0.82088	-0.607148	1.82233
Zm00001eb065420	-0.240301	-0.713502	0.0556978	1.12736	-0.997014	-0.688082	-0.419227	1.87507
Zm00001eb193690	-0.520731	-0.592351	0.169024	1.39573	-0.973693	-0.845763	-0.265456	1.63324
Zm00001eb428840	-0.604326	-0.540582	0.182128	1.43273	-0.93438	-0.695979	-0.474772	1.63518
Zm00001eb000200	-0.477225	-0.503286	-0.108158	1.17341	-0.791961	-0.780733	-0.436411	1.92436
Zm00001eb066370	-0.411443	-0.673403	-0.0146631	1.31736	-0.848241	-0.724595	-0.435847	1.79083
Zm00001eb061500	-0.529374	-0.658854	-0.00709741	1.26119	-0.907167	-0.58499	-0.407724	1.83402
Zm00001eb257920	-0.48194	-0.883074	0.0970804	1.10494	-0.811461	-0.680027	-0.237663	1.89214
Zm00001eb040380	-0.532475	-0.749554	-0.126083	1.07103	-0.820219	-0.674888	-0.12912	1.96131
Zm00001eb249360	-0.564876	-0.872149	-0.0963903	1.12213	-0.752731	-0.540347	-0.229668	1.93403
Zm00001eb070450	-0.59204	-0.997284	-0.0763363	1.17166	-0.628822	-0.748593	0.0498787	1.82154
Zm00001eb055490	-0.601937	-1.03917	-0.0118736	0.975893	-0.737291	-0.519801	-0.0129558	1.94713
Zm00001eb055110	-0.554111	-1.04758	-0.26099	1.18039	-0.879273	-0.45501	0.25974	1.75684
Zm00001eb074520	-0.655733	-1.09052	-0.175797	1.18129	-0.753693	-0.419115	0.126174	1.7874
Zm00001eb075710	-0.182615	-0.971851	-0.410615	1.02034	-0.852846	-0.586055	0.0499519	1.93369
Zm00001eb157490	-0.34346	-1.00741	-0.201051	1.03881	-0.923223	-0.620347	0.193038	1.86365
Zm00001eb029960	-0.177877	-1.13422	0.3499	1.15004	-1.1929	-0.47573	-0.12308	1.60387
Zm00001eb364290	-0.425014	-1.15798	0.140778	1.20458	-0.882309	-0.519204	-0.0793641	1.71851
Zm00001eb048390	-0.175269	-1.23023	0.0642063	0.996632	-0.931951	-0.453711	-0.10618	1.8365
Zm00001eb203570	-0.127838	-0.675548	0.0352408	0.840616	-1.15319	-0.741721	-0.156207	1.97864
Zm00001eb063040	-0.256806	-0.684064	0.156812	1.08025	-1.38917	-0.550099	-0.0983355	1.74141
Zm00001eb312330	-0.749572	-0.410571	0.0639749	0.769856	-0.845334	-0.959009	0.124937	2.00572
Zm00001eb356320	-0.693841	-0.649626	0.117766	1.01913	-0.82706	-0.8589	-0.0106816	1.90322
Zm00001eb042900	-0.513173	-0.786153	0.0565517	0.826426	-0.936526	-0.788526	0.164946	1.97646
Zm00001eb177120	-0.445954	-0.639093	-0.262254	0.734841	-0.682302	-0.731997	-0.154672	2.18143
Zm00001eb250150	-0.250238	-0.822014	-0.143342	0.713267	-0.748418	-0.797262	-0.080409	2.12842
Zm00001eb053580	-0.627617	-0.806705	-0.00654209	0.519795	-0.797351	-0.584243	0.137216	2.16545
Zm00001eb061800	-0.364371	-0.587914	0.060933	0.533137	-0.964089	-0.859504	0.0456087	2.1362
Zm00001eb435590	-0.475031	-0.545543	0.177361	0.505954	-0.824525	-0.869805	-0.143773	2.17536
Zm00001eb244120	-0.700573	-0.723151	-0.161295	0.928219	-0.696614	-0.89193	0.317362	1.92798
Zm00001eb337930	-0.808248	-0.736187	-0.368138	1.05774	-0.494238	-0.812635	0.271751	1.88995
Zm00001eb044840	-0.857693	-1.07792	0.0244443	0.909264	-0.69311	-0.505814	0.353081	1.84775
Zm00001eb296190	-1.00998	-0.793496	-0.09523	0.87457	-0.716724	-0.661527	0.593198	1.80919
Zm00001eb195290	-0.837058	-0.888836	0.398981	0.678657	-0.128554	-1.10535	-0.0284468	1.91061
Zm00001eb253910	-0.525196	-0.660294	-0.0239926	0.782774	-0.434304	-1.35531	0.335721	1.8806
Zm00001eb183220	-0.783863	-1.00489	0.435767	0.586937	-0.493798	-0.666127	-0.109186	2.03516
Zm00001eb012560	-0.785401	-1.20594	0.577283	0.49037	-0.298906	-0.524612	-0.236396	1.9836
Zm00001eb251010	-1.03009	-1.19808	0.384822	0.570002	-0.32739	-0.347886	-0.00133239	1.94995
Zm00001eb311620	-0.904024	-1.25921	0.337804	0.897573	-0.286647	-0.593365	0.00701376	1.80086
Zm00001eb385960	-0.503201	-1.40928	0.601096	0.64701	-0.768149	-0.635036	0.381846	1.68572
Zm00001eb108640	-0.668536	-1.41652	0.456405	0.973564	-0.679948	-0.533078	0.263613	1.6045
Zm00001eb220910	-0.505467	-1.36137	0.415313	0.79076	-0.698203	-0.598888	0.163258	1.7946
Zm00001eb004630	-0.767534	-1.20087	0.620015	0.827992	-0.907765	-0.273259	-0.0303847	1.73181
Zm00001eb039810	-0.943101	-1.17738	0.45662	0.878089	-0.872229	-0.278278	0.249814	1.68646
Zm00001eb257440	-0.785594	-1.1606	0.460646	0.873656	-0.780725	-0.574047	0.212803	1.75386
Zm00001eb024380	-0.687272	-1.13357	0.565173	0.350583	-0.396123	-0.891622	0.246658	1.94618
Zm00001eb322260	-0.453315	-1.19761	0.436549	0.286537	-0.646506	-0.927647	0.668291	1.8337
Zm00001eb130620	-0.63769	-0.553146	0.266098	0.476627	-0.927633	-1.04779	0.472082	1.95145
Zm00001eb253980	-0.693556	-0.857478	0.472639	0.386858	-0.87734	-0.814447	0.437507	1.94582
Zm00001eb082810	-0.850308	-0.892706	0.701602	0.844335	-1.04695	-0.715302	0.368241	1.59108
Zm00001eb135520	-0.582666	-0.903635	0.727246	0.535022	-1.11118	-0.708175	0.245533	1.79786
Zm00001eb136750	-0.385292	-0.600581	-0.398837	0.761146	-1.11918	-0.453703	0.128207	2.06824
Zm00001eb003490	-0.566129	-0.66238	-0.15739	0.671077	-1.11112	-0.485627	0.254812	2.05676
Zm00001eb123240	-0.59355	-0.473432	-0.17517	1.04842	-1.35931	-0.251947	-0.0338612	1.83885
Zm00001eb036480	-0.234146	-0.691639	-0.139733	0.852517	-1.49528	-0.225478	0.0825568	1.85121
Zm00001eb268400	-0.245244	-0.576722	0.224006	0.24181	-1.37008	-0.406391	0.021726	2.11089
Zm00001eb224870	0.10752	-0.835275	0.170421	0.798635	-1.6351	-0.219367	-0.0881335	1.7013
Zm00001eb013120	-0.190137	-0.934603	-0.0056277	0.475924	-1.24101	-0.375579	0.240006	2.03103
Zm00001eb017680	0.0488356	-1.04175	-0.157659	0.551851	-1.36977	-0.202927	0.277005	1.89441
Zm00001eb187050	-0.780683	-0.329741	0.659898	0.649032	-1.49622	-0.455014	0.0268464	1.72588
Zm00001eb228790	-1.00022	-0.176904	0.257373	0.836521	-1.32889	-0.155854	-0.260703	1.82868
Zm00001eb003190	-0.815333	-0.117794	0.265878	0.821146	-1.46958	-0.418986	-0.0645051	1.79917
Zm00001eb010150	-0.994716	-0.713439	0.0210934	0.71259	-1.29103	-0.196967	0.873549	1.58892
Zm00001eb259360	-1.0428	-0.355624	-0.164081	1.05033	-1.20577	-0.260776	0.222413	1.75631
Zm00001eb306870	-0.973245	-0.368886	-0.043916	0.859721	-1.12829	-0.457438	0.200759	1.9113
Zm00001eb102520	-0.823504	-0.405485	0.233334	0.927149	-1.35839	-0.522363	0.191849	1.75741
Zm00001eb014250	-0.932017	-0.437905	0.115816	0.651257	-1.31192	-0.392718	0.459331	1.84816
Zm00001eb056920	-0.619154	-0.245453	-0.114137	0.881304	-1.53894	-0.596904	0.593078	1.64021
Zm00001eb165450	-0.749359	-0.575778	0.109237	1.2098	-1.3848	-0.558994	0.47485	1.47504
Zm00001eb013100	-0.670827	-0.791923	-0.635421	1.30472	-0.91186	-0.0784011	0.0586859	1.72503
Zm00001eb000740	-0.648428	-0.730858	-0.654928	1.47598	-0.869107	-0.157521	-0.0447924	1.62965
Zm00001eb030660	-0.676583	-0.735742	-0.721444	1.5215	-0.893082	-0.0579646	0.0258337	1.53748
Zm00001eb232940	-0.803839	-0.785473	-0.202539	1.31125	-1.10901	-0.320735	0.315254	1.59509
Zm00001eb412900	-0.7211	-0.771773	-0.327652	1.42916	-1.28428	-0.0143925	0.27194	1.41809
Zm00001eb079220	-0.231554	-0.987981	-0.616759	1.0505	-1.15664	-0.101587	0.297715	1.7463
Zm00001eb040550	-0.186637	-1.0137	-0.699844	0.973726	-0.814124	-0.354005	0.176115	1.91847
Zm00001eb048800	-0.331379	-0.882243	-0.575797	0.946665	-0.972652	-0.438913	0.351131	1.90319
Zm00001eb385730	-0.645294	-0.960218	-0.637438	1.27862	-0.908737	-0.16289	0.428283	1.60768
Zm00001eb126650	-0.282349	-1.03932	-0.485097	1.32435	-1.02403	-0.404919	0.318651	1.59272
Zm00001eb398840	-0.470785	-0.937584	-0.52929	1.40612	-0.897641	-0.57449	0.50242	1.50125
Zm00001eb010900	-0.577713	-0.608768	-0.460683	1.23026	-1.06868	-0.666987	0.499171	1.65341
Zm00001eb431240	-0.227491	-0.88252	-0.358142	0.989708	-1.27621	-0.510123	0.580989	1.68379
Zm00001eb020970	-0.565785	-0.917446	-0.229491	1.04622	-1.06938	-0.594712	0.676497	1.6541
Zm00001eb122660	0.0336485	-0.985363	-0.212149	1.07133	-1.25727	-0.806544	0.704677	1.45167
Zm00001eb178110	-0.0230595	-0.794511	-0.0508573	1.01419	-1.31525	-0.993276	0.706007	1.45676
Zm00001eb142440	-0.341111	-0.789188	-0.136392	0.991283	-1.08488	-0.972661	0.710816	1.62213
Zm00001eb327030	-0.0284731	-0.932112	-0.146264	0.799633	-1.15801	-0.883612	0.631604	1.71723
Zm00001eb046840	-0.11509	-0.522203	-0.556559	0.843384	-1.24278	-0.818305	0.671412	1.74014
Zm00001eb408690	-0.0928803	-0.815049	-0.36346	1.23381	-1.06193	-0.959814	0.527991	1.53133
Zm00001eb063900	-0.30977	-0.735668	-0.492877	1.21163	-1.02336	-0.853873	0.629272	1.57465
Zm00001eb036320	-0.35362	-1.16548	0.0542239	1.09791	-1.35848	-0.3971	0.899198	1.22334
Zm00001eb229140	-0.163707	-0.915631	-0.23099	0.718237	-1.49283	-0.295341	0.733508	1.64675
Zm00001eb327980	-0.442413	-1.70034	0.695965	0.710228	-0.841452	-0.0116371	0.104653	1.48499
Zm00001eb063280	-0.300772	-1.71891	0.804001	0.622669	-0.453081	-0.208539	-0.343493	1.59812
Zm00001eb154730	-0.214154	-1.95707	0.385455	1.032	-0.727879	0.215125	0.117371	1.14915
Zm00001eb363480	-0.225955	-1.93847	0.0929408	0.899485	-0.307577	-0.0104071	-0.0194681	1.50946
Zm00001eb381020	-0.215023	-1.96807	0.298884	1.05962	-0.333266	0.366736	-0.413708	1.20483
Zm00001eb071980	-0.782956	-1.12226	0.760077	0.916399	-0.585574	-0.184955	-0.69067	1.68994
Zm00001eb052000	-0.669772	-1.20579	0.825593	0.931499	-0.637913	-0.343113	-0.550043	1.64954
Zm00001eb286760	-0.792281	-1.31569	1.16377	0.878658	-0.398585	-0.400419	-0.522171	1.38672
Zm00001eb388220	-1.06584	-1.26323	0.880087	0.945083	-0.405718	-0.146801	-0.435211	1.49163
Zm00001eb167720	-0.861837	-1.18907	0.883064	1.07949	-0.400916	-0.55752	-0.445833	1.49262
Zm00001eb031150	-1.13218	-1.06201	0.994456	0.994301	-0.417827	-0.450916	-0.373387	1.44756
Zm00001eb024960	-0.670575	-1.28232	0.663121	1.1541	-0.933767	-0.0576012	-0.337583	1.46462
Zm00001eb272820	-0.464769	-1.3849	0.472706	1.21338	-0.949242	-0.0791869	-0.285056	1.47707
Zm00001eb061120	-0.532771	-1.36439	0.586219	1.21259	-0.823477	-0.187375	-0.370643	1.47985
Zm00001eb067750	-0.518698	-1.19028	0.732059	1.3212	-1.02522	-0.42289	-0.2206	1.32444
Zm00001eb047780	-0.536666	-1.27831	0.445947	1.40118	-0.911393	-0.381976	-0.125654	1.38687
Zm00001eb434430	-0.700215	-1.3651	0.619286	0.954539	-0.693838	0.139258	-0.550186	1.59626
Zm00001eb021340	-0.819927	-1.36099	0.654229	1.06349	-0.771959	0.325542	-0.494085	1.4037
Zm00001eb043360	-0.614234	-0.937474	1.00136	0.895214	-1.08242	-0.074656	-0.696768	1.50899
Zm00001eb186290	-0.667035	-1.05918	0.914712	1.05162	-1.05918	0.2124	-0.73099	1.33765
Zm00001eb095840	-0.0777661	-1.1964	0.388425	1.21486	-1.11941	0.142197	-0.78332	1.43141
Zm00001eb223190	-0.458923	-1.07972	0.0509154	1.32695	-0.708961	-0.241857	-0.602053	1.71366
Zm00001eb021320	-0.346913	-1.26486	0.126863	1.00909	-0.644654	0.0357432	-0.730472	1.8152
Zm00001eb050100	-0.264953	-1.26062	0.00838256	1.01908	-0.526482	-0.0715989	-0.759366	1.85556
Zm00001eb063430	-0.910983	-1.01512	0.0497869	1.45178	-0.976483	-0.200608	0.187168	1.41446
Zm00001eb283960	-0.727965	-1.22376	-0.0855148	1.43837	-0.727156	-0.160712	-0.042916	1.52965
Zm00001eb007600	-0.775682	-1.23383	-0.0702496	1.43355	-0.83705	0.0362377	-0.00692998	1.45395
Zm00001eb013430	-0.837036	-0.997035	0.204405	1.18461	-0.881634	-0.235006	-0.170007	1.7317
Zm00001eb369520	-0.770937	-0.894994	0.0756715	1.37336	-1.03888	-0.176912	-0.171323	1.60402
Zm00001eb060610	-0.944639	-0.79394	-0.177777	1.17155	-0.816223	-0.104658	-0.169341	1.83503
Zm00001eb000750	-0.838876	-0.917125	-0.107279	1.33966	-0.779008	0.00536265	-0.40033	1.69759
Zm00001eb049890	-0.859721	-0.840377	-0.159761	1.41363	-0.755644	-0.239746	-0.244376	1.68599
Zm00001eb155190	-0.610956	-1.47324	0.297854	1.08167	-0.79681	-0.175976	0.0888125	1.58865
Zm00001eb040070	-0.868827	-1.17856	0.344844	1.26943	-0.658834	-0.213269	-0.29461	1.59982
Zm00001eb062680	-0.95936	-1.28998	0.213248	1.0489	-0.465421	-0.153822	-0.129337	1.73577
Zm00001eb208110	-0.735706	-1.22055	-0.0859698	1.5938	-0.611523	-0.201507	-0.147479	1.40893
Zm00001eb216870	-0.574188	-1.21204	0.012316	1.50967	-0.611466	-0.257095	-0.392873	1.52567
Zm00001eb026880	-0.584871	-1.42966	0.0281428	1.21676	-0.289082	-0.349452	-0.279673	1.68784
Zm00001eb276750	-0.582052	-1.45072	-0.140872	1.12424	-0.492878	-0.175056	-0.0144499	1.73179
Zm00001eb006510	-0.595744	-1.33415	0.0209002	1.12992	-0.58808	-0.251961	-0.156853	1.77597
Zm00001eb000670	-0.403939	-1.70545	-0.0110623	0.458612	-0.423427	0.179198	0.033835	1.87224
Zm00001eb103900	-0.70226	-1.52726	-0.182468	0.710132	-0.236783	-0.13243	0.193387	1.87769
Zm00001eb280730	-0.711888	-1.31059	-0.165832	0.53096	-0.334682	-0.203452	0.122382	2.0731
Zm00001eb003010	-0.791369	-1.67953	0.00273463	0.645491	-0.0278384	0.0437437	0.0369604	1.7698
Zm00001eb243610	-0.736999	-1.51617	0.154386	0.325692	-0.0798164	-0.239374	0.103899	1.98839
Zm00001eb333350	-0.58732	-1.5056	0.0726825	0.332748	-0.0717847	-0.185087	-0.110068	2.05443
Zm00001eb193170	-1.19751	-1.49396	0.49015	0.809347	-0.277896	0.37207	-0.182043	1.47985
Zm00001eb041630	-1.19091	-1.50406	0.432398	0.864584	0.0748152	0.193899	-0.358463	1.48774
Zm00001eb342040	-1.04887	-1.45726	0.120029	0.705537	0.201562	0.415767	-0.583142	1.64637
Zm00001eb355050	-0.787306	-1.75228	0.203963	0.849011	0.0809939	0.346091	-0.4345	1.49403
Zm00001eb254570	-0.949174	-1.43196	0.120215	0.462742	-0.281432	0.611373	-0.335727	1.80396
Zm00001eb278110	-0.962554	-1.4465	0.198813	0.566753	-0.156763	0.609345	-0.52602	1.71692
Zm00001eb070790	-1.24105	-1.07607	0.35037	0.59393	-0.133626	0.153915	-0.521676	1.87421
Zm00001eb352950	-1.02242	-1.36508	0.465182	0.598953	-0.493457	0.170619	-0.148608	1.79482
Zm00001eb382490	-0.766895	-1.38726	0.287694	0.767328	-0.395147	-0.0451116	-0.342234	1.88163
Zm00001eb016800	-0.922826	-1.34458	0.32864	0.880238	-0.38184	-0.00958499	-0.338184	1.78813
Zm00001eb245620	-1.06248	-1.23637	0.258567	0.53738	-0.78982	0.635702	-0.0620305	1.71905
Zm00001eb403950	-0.936178	-1.24722	0.168537	0.473101	-0.708553	0.0780743	0.235143	1.9371
Zm00001eb055410	-0.835437	-1.00232	0.341703	0.339411	-0.600398	0.363234	-0.645052	2.03886
Zm00001eb001720	-0.830848	-0.995939	0.412341	0.413268	-0.756845	0.118203	-0.414126	2.05395
Zm00001eb130580	-0.695312	-0.982179	0.530996	0.0417139	-0.981704	0.38157	-0.310612	2.01553
Zm00001eb039400	-1.08679	-0.756183	0.365969	0.289664	-1.00206	0.245248	-0.0465254	1.99068
Zm00001eb071160	-0.723242	-0.664155	-0.253875	0.920104	-0.615491	0.238998	-0.880574	1.97824
Zm00001eb070490	-0.823797	-0.574669	-0.1722	0.926068	-0.853109	0.0208101	-0.543157	2.02005
Zm00001eb081420	-0.688277	-0.686236	-0.288368	1.04362	-0.635494	-0.149642	-0.615119	2.01951
Zm00001eb039540	-0.866501	-0.718298	0.216826	0.844263	-0.89756	0.458094	-0.840174	1.80335
Zm00001eb403230	-0.33811	-0.88832	0.109419	0.721336	-1.05061	0.315892	-0.798953	1.92935
Zm00001eb149740	-0.516597	-0.952467	-0.14874	0.933759	-1.0947	0.121063	-0.253957	1.91164
Zm00001eb109480	-0.609125	-0.735044	0.0643873	1.13772	-1.02816	-0.22918	-0.462484	1.86188
Zm00001eb106490	-0.74686	-0.611842	0.00270386	0.964319	-0.963139	-0.373435	-0.271084	1.99934
Zm00001eb285460	-0.757549	-0.821136	-0.0311765	0.859193	-0.836363	-0.13718	-0.322778	2.04699
Zm00001eb285360	-1.17255	-0.670574	0.11079	0.692754	-0.787694	0.167139	-0.322505	1.98264
Zm00001eb303740	-1.12277	-0.841069	0.447597	0.811455	-0.863413	0.14856	-0.385157	1.8048
Zm00001eb061370	-1.01099	-0.647541	0.532794	0.829067	-1.07022	-0.177476	-0.280893	1.82526
Zm00001eb065580	-0.969012	-0.882612	0.288721	0.870174	-0.780284	-0.368892	-0.0791021	1.92101
Zm00001eb366960	-1.05607	-0.779655	-0.162132	-0.172455	-0.770068	0.691234	0.224376	2.02477
Zm00001eb015770	-0.962327	-0.95436	-0.0153343	0.172276	-0.973428	0.390402	0.368594	1.97418
Zm00001eb243070	-0.803668	-0.846654	-0.169475	-0.695527	-0.378295	0.408018	0.313788	2.17181
Zm00001eb014000	-0.888076	-0.958408	-0.445492	-0.114519	-0.308053	0.360001	0.156303	2.19824
Zm00001eb017350	-0.897198	-1.10169	-0.232265	-0.364448	-0.317457	0.521344	0.31217	2.07955
Zm00001eb059040	-0.518109	-0.935029	-0.755329	0.131139	-0.412357	0.41463	-0.140328	2.21538
Zm00001eb399520	-0.563347	-0.647116	-0.647116	-0.0562375	-0.54315	0.101552	0.00241121	2.353
Zm00001eb328280	-0.226574	-1.2181	-0.431213	0.306967	-0.530911	-0.163954	0.056347	2.20744
Zm00001eb022990	-0.330518	-0.991629	-0.29941	0.140474	-0.39457	-0.0957391	-0.372613	2.344
Zm00001eb158100	-0.331675	-0.508333	-0.537221	-0.0330598	-0.71742	-0.400202	0.152228	2.37568
Zm00001eb381100	-0.208819	-0.707676	-0.707676	0.115524	-0.707676	-0.423901	0.377895	2.26233
Zm00001eb249320	-0.864382	-0.864382	-0.339544	0.0452206	-0.40831	-0.230619	0.429541	2.23248
Zm00001eb110040	-0.679912	-0.894123	-0.336856	0.414625	-0.431392	-0.393991	0.0616144	2.26003
Zm00001eb139660	-0.566563	-0.747388	-0.337333	0.299211	-0.552223	-0.469767	0.0527087	2.32135
Zm00001eb004920	-0.0503471	-1.28317	-0.497418	0.5466	-0.420674	0.724572	-0.855545	1.83598
Zm00001eb040860	-0.171163	-1.04877	-0.136256	-0.0385445	-1.01486	1.08614	-0.51414	1.83759
Zm00001eb014810	0.125643	-1.4647	-0.150327	-0.0270624	-0.47908	0.198153	-0.311985	2.10936
Zm00001eb210890	0.012313	-1.4737	-0.0978531	0.265659	-0.0381239	-0.00605863	-0.71885	2.05662
Zm00001eb167740	-0.264764	-1.12528	0.46678	-0.159158	-0.74539	-0.37331	0.0274808	2.17364
Zm00001eb000880	-0.232287	-0.985242	0.0348521	-0.0658858	-0.960355	-0.116045	0.0828268	2.24214
Zm00001eb112580	0.249266	-1.30587	0.545669	0.257103	-0.989192	-0.54736	-0.101777	1.89216
Zm00001eb074200	0.101386	-1.071	0.625223	-0.234086	-0.925847	-0.2322	-0.352007	2.08853
Zm00001eb112090	0.146253	-1.09577	0.730697	-0.120075	-0.689211	-0.551784	-0.475371	2.05526
Zm00001eb149310	-0.342767	-1.64854	-0.565486	1.54712	-0.383557	0.789336	-0.197544	0.801431
Zm00001eb040180	-0.48524	-1.28139	-0.993834	1.15756	-0.392298	1.60102	0.191002	0.203181
Zm00001eb112550	-0.603701	-1.30421	-1.11621	1.6049	0.11285	1.00684	0.294023	0.00550813
Zm00001eb114990	-0.426021	-1.54518	-0.79586	1.46861	-0.533791	0.37618	1.0057	0.450363
Zm00001eb366360	0.0161977	-1.50943	-1.22688	1.37146	-0.0263805	0.196421	1.13766	0.0409581
Zm00001eb385810	-0.316409	-2.03168	-0.760437	0.680118	0.255829	0.550172	0.964657	0.657751
Zm00001eb315320	-0.411213	-1.72119	-1.10358	0.625541	0.417358	1.27722	0.589014	0.326845
Zm00001eb150350	-0.531348	-1.69993	-1.15304	0.603049	0.996492	0.698629	0.721683	0.364465
Zm00001eb373160	-0.952249	-1.34583	-1.21721	0.953069	0.560727	0.808348	0.922442	0.270704
Zm00001eb250940	-0.361006	-0.71989	-1.03628	2.02113	0.0121959	-0.857707	0.552914	0.388643
Zm00001eb341700	-0.382483	-0.48513	-1.29406	1.85722	0.160818	-0.934726	0.45711	0.621251
Zm00001eb251380	-0.230083	-1.28192	-1.27287	1.07448	0.150807	-0.541199	0.992175	1.1086
Zm00001eb279820	-0.568881	-1.22859	-0.838863	1.45346	0.372731	-0.859702	0.636813	1.03303
Zm00001eb399030	-0.570285	-1.22336	-1.08606	1.37665	0.508272	-0.553217	0.361119	1.18688
Zm00001eb182820	0.561817	-1.06729	-0.924292	1.674	-0.384593	-0.861577	0.00271032	0.999225
Zm00001eb314430	0.438583	-1.15838	-1.24047	1.45741	-0.30734	-0.706025	0.58402	0.932199
Zm00001eb336850	0.349935	-1.03934	-1.06335	1.54787	-0.892214	-0.400238	0.43767	1.05967
Zm00001eb212950	0.515307	-1.41348	-1.39217	1.37599	-0.230802	0.0413894	0.204792	0.898964
Zm00001eb002020	0.0818148	-0.879949	-1.72657	1.08572	-0.262011	-0.12877	0.527634	1.30213
Zm00001eb411540	-0.626498	-0.918186	-1.59902	0.78185	1.01631	-0.214965	0.393207	1.1673
Zm00001eb421930	0.0337201	-0.878402	-1.743	1.13299	0.990847	-0.594702	0.459139	0.599415
Zm00001eb008890	-0.114385	-0.442279	-2.01798	1.10807	0.616595	-0.46884	0.55548	0.763337
Zm00001eb022240	-0.447303	-1.16019	-1.35207	0.589983	-0.446027	0.399808	1.2287	1.1871
Zm00001eb251680	-0.465798	-1.27812	-1.25233	1.25472	-0.379117	0.329657	0.621131	1.16986
Zm00001eb030220	-0.681851	-0.910572	-1.50984	0.779689	-0.287914	0.668944	0.521742	1.4198
Zm00001eb010450	-0.202019	-1.13694	-1.57031	0.697856	-0.138965	0.270373	0.561437	1.51857
Zm00001eb403060	-0.157797	-0.814327	-1.59379	0.225022	-0.338696	0.293486	0.612723	1.77338
Zm00001eb056180	0.0714879	-0.867863	-1.66939	0.449066	-0.351877	-0.0179549	0.818257	1.56828
Zm00001eb297510	-0.52594	-1.23519	-1.17205	0.530266	0.0726378	-0.26918	1.09177	1.50769
Zm00001eb061190	-0.102726	-1.15197	-1.24953	0.694391	0.120334	-0.668252	0.743933	1.61382
Zm00001eb148910	-0.424695	-0.767999	-1.30584	0.569853	-0.14796	-0.550226	0.852455	1.77441
Zm00001eb260770	1.44265	-1.0585	-0.426554	0.682326	-0.2441	-0.355311	-1.23766	1.19715
Zm00001eb282970	0.68922	-1.03971	-1.07669	0.68759	0.189159	0.20207	-1.1813	1.52966
Zm00001eb080810	0.571024	-1.53815	-0.559192	1.07787	0.711417	-0.205657	-1.09718	1.03986
Zm00001eb310960	0.851703	-0.957103	-1.15373	0.994395	0.728908	-0.369971	-1.13476	1.04056
Zm00001eb430440	0.650858	-1.87275	-0.624094	0.529778	0.0716163	-0.616759	0.555712	1.30564
Zm00001eb024550	0.321639	-1.65584	-0.255375	0.493384	-0.378416	-0.610835	0.282711	1.80273
Zm00001eb191230	0.45966	-1.61568	-0.523584	0.480052	0.155734	-0.513546	-0.263677	1.82104
Zm00001eb366660	0.0418163	-1.63117	-0.804005	1.06135	-0.318458	-0.252806	0.409381	1.4939
Zm00001eb390670	0.00432749	-1.43557	-0.877872	1.19861	-0.208485	-0.00768703	-0.287515	1.61419
Zm00001eb137590	0.10907	-1.57018	-0.607551	1.03693	-0.284637	-0.339369	-0.0414382	1.69717
Zm00001eb234870	-0.267293	-1.41486	-0.586315	0.999568	-0.25335	-0.198775	-0.13928	1.8603
Zm00001eb301040	0.345627	-1.47588	-0.448635	0.997176	-0.95027	-0.115697	0.0387083	1.60897
Zm00001eb022830	0.698322	-1.84942	-0.425898	1.12307	-0.420397	-0.0114194	-0.292029	1.17778
Zm00001eb431530	-0.760082	-1.25805	-0.368306	0.623133	1.14827	-1.10647	0.479258	1.24224
Zm00001eb159570	-0.444272	-2.03394	0.0627452	0.604728	0.850749	-0.483071	0.335698	1.10736
Zm00001eb065770	-0.340516	-2.14517	-0.0499571	0.339296	1.1402	-0.220704	0.619541	0.657317
Zm00001eb003550	-1.06212	-1.4978	-0.656701	1.0913	0.88067	0.428225	-0.189314	1.00574
Zm00001eb004500	-0.957807	-1.53273	-0.592597	1.02026	0.842861	0.610718	-0.427558	1.03685
Zm00001eb170050	-1.41382	-1.36885	-0.0554248	0.823025	1.27037	0.273735	-0.333397	0.804358
Zm00001eb017200	-1.36401	-1.67374	0.0136172	0.938941	0.728836	0.552546	0.016744	0.787069
Zm00001eb101550	-1.29902	-1.10626	0.26937	0.705515	1.68931	-0.182379	-0.598831	0.522294
Zm00001eb346830	-1.11038	-1.37775	0.545481	1.36076	0.979432	-0.190418	-0.696296	0.489165
Zm00001eb045490	-1.06509	-1.23726	0.133928	0.921758	1.35448	0.0588559	-0.982003	0.815335
Zm00001eb066270	-1.09892	-0.981062	0.302883	1.15926	1.32334	0.0823785	-1.20815	0.42027
Zm00001eb000920	-0.0978554	-1.11094	-1.20996	0.764913	1.4149	-0.473786	-0.426815	1.13954
Zm00001eb057590	0.0195277	-0.999941	-0.910771	0.258004	1.35282	-0.0378614	-1.11004	1.42826
Zm00001eb156790	-0.669427	-1.52898	0.00200627	0.834065	0.754254	0.0479877	-0.901135	1.46123
Zm00001eb043720	-0.715999	-1.43441	-0.552489	0.729021	1.06507	0.00155214	-0.55809	1.46535
Zm00001eb063390	-0.86342	-1.6227	-0.173571	0.598909	1.1778	0.219063	-0.555992	1.21992
Zm00001eb155060	-0.954647	-1.51724	-0.143835	0.542785	0.847342	0.299797	-0.594197	1.52
Zm00001eb001590	-0.259933	-1.91358	0.0734608	0.0993473	1.24362	0.491462	-0.713345	0.97897
Zm00001eb360250	-0.290115	-1.80123	-0.373549	0.294529	1.1211	0.843297	-0.750217	0.956188
Zm00001eb117300	-0.203017	-1.84426	-0.0878439	0.0416545	1.02522	0.188543	-0.578592	1.45829
Zm00001eb171010	-0.0742158	-1.63019	-0.591512	0.0657801	1.29598	0.244083	-0.656343	1.34641
Zm00001eb179590	-0.972013	-1.34473	-0.505525	-0.17412	1.41612	0.525839	-0.22218	1.27661
Zm00001eb015540	-1.31473	-0.821678	-0.641406	-0.180182	1.48896	0.347862	-0.209456	1.33063
Zm00001eb102920	-1.20995	-1.03672	-0.239174	0.700926	1.19267	0.599481	-1.03581	1.02858
Zm00001eb080490	-1.00024	-0.973508	-0.601353	0.0427345	1.54199	0.680649	-0.793655	1.10338
Zm00001eb065920	-0.825161	-1.04498	-0.536703	0.474043	1.46128	0.703133	-1.13015	0.89854
Zm00001eb091060	-0.170101	-0.985478	-0.290794	0.720849	1.20913	-1.35055	-0.497636	1.36459
Zm00001eb251280	-0.185988	-0.996882	0.183083	0.52139	0.848145	-0.929643	-1.12111	1.68101
Zm00001eb321830	-0.26636	-1.30781	0.635551	0.7346	0.823095	-1.17827	-0.733566	1.29275
Zm00001eb013230	-0.0469304	-1.14433	0.472654	1.12198	0.720224	-1.21634	-1.00328	1.09603
Zm00001eb007570	0.634303	-1.36798	-0.377096	0.0956594	1.59786	-0.71399	-0.801387	0.932623
Zm00001eb360910	0.809978	-1.30931	-0.174944	0.548845	1.00766	-0.168709	-1.58139	0.867867
Zm00001eb392700	0.292505	-1.99615	0.423639	0.166008	0.794616	-0.243159	-0.686724	1.24927
Zm00001eb048670	0.243588	-1.73113	0.413162	0.00320144	1.20962	-0.577749	-0.749797	1.18911
Zm00001eb392730	0.0194822	-1.89075	0.248766	0.48865	0.42199	-0.346054	-0.535603	1.59352
Zm00001eb003880	0.753939	-1.5161	0.0887776	0.499563	0.202625	-0.934211	-0.676868	1.58228
Zm00001eb157160	0.11765	-0.740932	-0.297281	0.651422	0.217673	-0.0658577	-1.65391	1.77124
Zm00001eb327860	-0.445651	-0.456985	-0.476263	1.06672	0.674638	0.498681	-1.87162	1.01048
Zm00001eb063060	-0.462583	-0.550495	-0.753439	0.751899	0.952999	0.25528	-1.57294	1.37928
Zm00001eb174530	-0.470368	-1.51707	-0.465574	1.36901	0.714638	0.318627	-0.916111	0.966856
Zm00001eb002490	-0.688067	-1.22923	-0.686282	1.64326	0.510622	0.296191	-0.784642	0.93815
Zm00001eb152860	-0.230952	-0.938735	-0.373517	1.64203	0.158325	0.297412	-1.49432	0.939757
Zm00001eb216920	-0.445964	-1.04067	-0.599461	1.57173	-0.0421458	0.400614	-1.08696	1.24286
Zm00001eb378460	-0.60865	-0.852569	-0.847456	1.47085	0.198336	0.545548	-1.11055	1.2045
Zm00001eb046350	0.0806515	-1.68384	-0.355173	1.65412	0.638027	-0.00740075	-0.809536	0.483147
Zm00001eb011810	-0.0155161	-1.49556	-0.427236	1.63561	-0.264066	0.312645	-0.7964	1.05052
Zm00001eb364810	-0.290976	-1.70673	-0.131909	1.23774	0.184027	0.0315533	-0.708138	1.38444
Zm00001eb392560	0.217246	-1.81523	-0.279524	1.02302	-0.0314297	0.134958	-0.680898	1.43186
Zm00001eb397430	-0.187347	0.554276	0.0455794	1.24588	0.36559	0.475922	-0.350373	-2.14953
Zm00001eb001970	-0.116116	0.830866	0.0127781	0.0820355	0.640042	1.07844	-0.391923	-2.13612
Zm00001eb324300	0.284122	0.549042	0.292741	0.526179	0.336804	0.979627	-0.861313	-2.1072
Zm00001eb202790	-0.0993682	0.231684	-0.0836045	0.330729	1.65106	0.480119	-0.658669	-1.85195
Zm00001eb064420	-0.257391	0.551056	-0.208448	0.879984	1.32953	0.32674	-0.809832	-1.81164
Zm00001eb246720	0.287917	0.682802	-0.314169	-0.361767	1.18677	0.956908	-0.539454	-1.899
Zm00001eb178650	0.294935	0.460509	-0.480412	-0.16099	1.26265	0.822898	-0.163394	-2.03619
Zm00001eb183460	0.141035	0.543088	-0.217596	-0.499913	1.41586	0.746039	-0.18069	-1.94782
Zm00001eb023880	0.617311	0.896524	-0.419631	-0.0889836	0.754455	0.782579	-0.490743	-2.05151
Zm00001eb061180	0.340121	1.10433	-0.35935	-0.250993	1.25974	0.307288	-0.52657	-1.87457
Zm00001eb088640	0.276785	-0.0186024	-0.158669	-0.300874	0.728559	1.17821	0.457671	-2.16308
Zm00001eb316180	0.33208	-0.116827	0.233432	0.239967	0.660843	0.903569	0.0926287	-2.34569
Zm00001eb355650	-0.0325601	1.03482	-0.286955	0.0408541	0.540217	0.584808	0.371051	-2.25223
Zm00001eb062530	-0.140041	0.643138	-0.344976	0.0518734	1.10527	0.720541	0.129265	-2.16507
Zm00001eb434010	0.184066	0.804581	-0.612631	-0.0881538	0.821664	0.91666	0.0749241	-2.10111
Zm00001eb121300	0.175104	0.897956	-0.325292	-0.349742	0.0724065	1.08552	0.552587	-2.10854
Zm00001eb329130	0.462681	0.528334	-0.541954	-0.509662	0.612679	0.857645	0.682353	-2.09208
Zm00001eb055050	1.23276	0.818298	-0.41073	0.29751	0.431099	-0.0707668	-0.221228	-2.07694
Zm00001eb133150	0.856855	1.10956	-0.544109	0.686448	0.17521	-0.139145	-0.0933173	-2.0515
Zm00001eb238230	0.850606	0.48998	-0.364962	0.575263	0.939517	0.000160033	-0.354184	-2.13638
Zm00001eb032640	1.2939	0.653314	-0.843693	0.553544	0.556209	0.178142	-0.612499	-1.77891
Zm00001eb354870	0.81801	0.771355	-0.754143	0.458777	0.615126	0.47111	-0.317313	-2.06292
Zm00001eb177380	0.91864	0.883269	-0.906759	-0.260843	1.05292	0.260615	-0.133659	-1.81418
Zm00001eb077120	1.1724	1.0595	-0.604938	-0.134056	0.819392	0.178049	-0.848278	-1.64206
Zm00001eb022000	1.28933	1.0195	-0.745478	-0.300907	0.644544	0.251907	-0.430355	-1.72854
Zm00001eb359370	1.33185	0.433271	-1.02276	0.284945	0.560026	0.741912	-0.755696	-1.57355
Zm00001eb125070	1.09984	0.393076	-0.674655	0.0406988	1.07949	0.420733	-0.453704	-1.90548
Zm00001eb059830	1.45962	0.359171	-0.525034	-0.369801	0.719001	0.581107	-0.404847	-1.81922
Zm00001eb000080	-0.938997	-0.47341	0.808682	0.123898	1.42198	1.00034	-0.574062	-1.36843
Zm00001eb036170	-1.19303	-0.297718	0.882387	-0.161616	1.15853	1.10899	-0.0452231	-1.45232
Zm00001eb041450	-1.0323	0.170553	-0.328611	0.0516405	1.07068	1.33707	0.379212	-1.64825
Zm00001eb366250	-0.481635	0.424757	0.072804	-0.427259	1.3149	1.3468	-0.722149	-1.52821
Zm00001eb400480	-0.5043	-0.031084	-0.459747	0.0513343	1.08032	1.77449	-0.514582	-1.39643
Zm00001eb404120	0.179976	-0.21417	-0.955854	-0.179395	1.32855	0.806432	0.761096	-1.72663
Zm00001eb098860	-0.0852166	-0.561071	-0.376552	-0.407993	1.27357	1.26146	0.576349	-1.68055
Zm00001eb179100	0.000848406	-0.709228	-0.500886	-0.356654	1.01614	0.948716	1.23349	-1.63242
Zm00001eb179310	-0.480051	0.355616	-1.21354	0.307116	1.57094	0.613471	0.308248	-1.4618
Zm00001eb107670	-0.0620049	0.646893	-0.728518	0.166131	1.41457	0.633574	-0.177086	-1.89356
Zm00001eb255190	0.142169	0.590358	-0.968774	0.238912	1.44337	0.379152	0.020929	-1.84612
Zm00001eb092890	0.017397	-0.555457	-0.172777	0.465057	1.98042	0.0140399	-0.169419	-1.57926
Zm00001eb368100	0.0530917	0.0963252	0.259735	-0.221339	1.54547	0.446211	-0.112812	-2.06668
Zm00001eb042280	-0.00895722	-0.484993	0.167641	-0.548981	1.73497	0.744546	0.0878186	-1.69205
Zm00001eb056020	0.67464	-1.29522	0.462084	-1.37513	0.666279	-0.618026	1.38833	0.097037
Zm00001eb415650	0.234585	-0.763216	0.491054	-1.45247	1.16303	-1.13073	1.1276	0.330158
Zm00001eb181760	0.122901	-1.39459	0.946742	-0.374188	1.18039	-0.983719	1.12198	-0.619522
Zm00001eb320990	-0.171612	-1.60936	1.04865	-0.812305	1.31603	-0.434808	0.821573	-0.158166
Zm00001eb370470	0.204527	-1.69889	0.708401	-0.894684	1.10938	-0.142366	1.15181	-0.438172
Zm00001eb011480	0.757552	-1.77149	-0.354649	-0.490123	0.685443	-0.241507	1.54195	-0.127176
Zm00001eb094400	0.763466	-2.03337	0.4798	-0.419863	0.681393	-0.439979	1.09628	-0.127731
Zm00001eb277250	0.702715	-1.66314	-0.388076	-0.903729	1.48031	0.104982	0.750656	-0.0837094
Zm00001eb015560	0.663161	-1.21738	-0.579308	-0.700028	1.61247	-0.801787	1.00465	0.0182286
Zm00001eb007130	1.35024	-1.38935	1.0925	-0.557691	0.890152	-0.726999	-0.0100333	-0.648819
Zm00001eb072190	1.6514	-1.27722	0.853009	-0.733785	0.45284	-0.658866	0.445835	-0.733213
Zm00001eb230490	1.47168	-1.60518	0.733812	-0.627733	0.772457	-0.5625	0.353288	-0.535826
Zm00001eb064920	1.3221	-1.32495	0.266362	-0.720093	1.22602	-0.787855	0.634936	-0.616513
Zm00001eb413280	1.25388	-1.24456	0.677266	-0.993922	1.06789	-1.04641	0.422269	-0.136414
Zm00001eb058600	1.89757	-0.958116	0.391487	-0.944647	0.196942	-0.842032	0.701384	-0.442587
Zm00001eb106440	2.12155	-1.19945	0.398485	-0.251033	-0.149388	-0.703008	0.27771	-0.49486
Zm00001eb382040	1.83396	-1.25685	0.553475	-0.346391	0.304216	-0.605279	0.484721	-0.967851
Zm00001eb003000	1.6738	-1.68402	0.630458	-0.444051	0.464428	-0.739574	0.0605863	0.0383733
Zm00001eb112310	1.40755	-1.63543	0.946381	-0.32594	0.0276821	-0.983305	0.610254	-0.0471883
Zm00001eb133210	1.33394	-1.58447	1.019	-0.502458	0.49745	-1.05075	0.258634	0.0286533
Zm00001eb015410	1.84789	-1.03472	0.820626	-0.798081	0.00301314	-1.02889	0.347656	-0.157497
Zm00001eb369240	1.70852	-0.90418	1.27751	-0.796739	0.0598624	-0.894081	-0.0110125	-0.439883
Zm00001eb340460	1.56553	-1.63675	0.99259	-0.608363	-0.278234	-0.509862	0.41728	0.0578113
Zm00001eb034840	1.61496	-1.4413	0.922021	-0.914827	-0.0924806	-0.286428	0.607607	-0.409556
Zm00001eb169360	0.637623	-1.51409	1.09263	-0.832775	0.473145	-0.376077	1.23787	-0.71832
Zm00001eb177850	1.26768	-1.45011	0.953114	-0.640398	0.232478	-0.241716	0.901718	-1.02276
Zm00001eb001020	0.865875	-1.46475	1.09094	-0.897644	0.378458	0.109216	0.94646	-1.02855
Zm00001eb065850	1.18991	-1.36117	1.38194	-0.619578	0.0933323	-0.462562	0.660567	-0.882439
Zm00001eb075160	1.13161	-1.37721	1.1642	-0.668754	0.139765	-0.714376	1.01019	-0.685424
Zm00001eb135060	1.00921	-1.20723	1.14594	-0.48257	-0.486649	-0.468425	1.34073	-0.851013
Zm00001eb169940	1.05548	-1.03304	1.24711	-0.731586	-0.16775	-0.69389	1.20258	-0.878898
Zm00001eb240010	1.21824	-0.812948	1.29511	-0.901613	-0.331439	-0.694644	1.04815	-0.820853
Zm00001eb244420	1.57782	-1.30143	0.177744	-0.940008	0.312275	-0.0560067	1.05675	-0.827146
Zm00001eb360650	1.4648	-1.29804	0.0663034	-0.505676	0.42612	0.0335623	1.07033	-1.2574
Zm00001eb284870	1.61101	-1.03337	1.06681	-0.261913	-0.0735139	-0.436704	0.44519	-1.31751
Zm00001eb295370	1.63544	-0.768747	0.441723	-0.218508	0.50382	-0.612894	0.600686	-1.58152
Zm00001eb105420	1.06582	-1.20508	0.874143	0.892738	0.502255	-1.41035	0.0588751	-0.778403
Zm00001eb031700	1.53362	-1.02297	0.14976	0.804424	0.589941	-1.43444	0.0984605	-0.718796
Zm00001eb183350	1.70911	-0.636822	-0.762242	0.317773	1.17605	-0.964333	-0.0160519	-0.823483
Zm00001eb131030	1.73244	-0.800786	-0.180519	0.238471	1.2567	-0.814502	-0.705025	-0.726771
Zm00001eb224680	2.09687	-0.766408	-0.258882	-0.0144836	0.837043	-0.726413	-0.445241	-0.722483
Zm00001eb002540	1.89893	-0.710065	-0.930345	0.600288	0.705584	-0.942411	-0.516606	-0.105377
Zm00001eb033600	2.10204	-1.05205	-0.238641	0.0672708	0.640596	-0.752636	-0.650213	-0.116365
Zm00001eb291810	1.21257	-0.438329	-0.14377	-0.210555	1.1581	-1.93408	-0.0742728	0.43034
Zm00001eb418350	0.462309	-0.0815159	0.4668	0.18467	1.43107	-1.85064	-0.96478	0.352088
Zm00001eb259040	1.21951	-0.695305	0.630004	0.191935	1.28698	-0.63199	-1.51904	-0.482092
Zm00001eb370310	1.29392	-1.11828	0.142279	0.00646816	1.57471	-0.927452	-0.834393	-0.13726
Zm00001eb050600	1.43204	-0.499078	-0.286441	-0.181743	1.58289	-0.703439	-1.25575	-0.088481
Zm00001eb093550	0.808538	-0.201547	0.675078	0.184992	1.59945	-1.04234	-0.764749	-1.25942
Zm00001eb214000	1.06728	-0.668817	0.950821	-0.632433	1.45724	-1.21198	-0.316286	-0.645823
Zm00001eb229440	1.22005	-0.242752	0.429015	-0.687041	1.68069	-0.967169	-0.64607	-0.786722
Zm00001eb039340	1.12632	-1.1029	0.654548	0.20585	1.30079	-0.0229279	-1.16811	-0.993564
Zm00001eb149880	1.13419	-1.03522	0.735061	-0.257838	1.21354	0.381788	-1.25745	-0.914066
Zm00001eb207650	1.23667	-0.0347339	0.563579	0.0398924	0.983297	-0.279561	-0.562733	-1.94641
Zm00001eb289060	1.55509	-0.0942024	0.43804	-0.0827324	1.0275	-0.760217	-0.507901	-1.57558
Zm00001eb255710	1.41849	-0.323455	0.862232	-0.569596	0.523758	0.487694	-0.738399	-1.66072
Zm00001eb157470	1.14857	-0.786216	0.360712	-0.24344	1.03315	0.538038	-0.184724	-1.86609
Zm00001eb370320	0.768115	-0.366523	0.493545	0.0511264	1.36412	0.279009	-0.687119	-1.90228
Zm00001eb129580	1.90564	-0.590262	0.458593	-0.950828	0.830168	-0.275772	-0.379164	-0.998374
Zm00001eb345880	1.73505	-0.831055	0.453415	-0.778	0.914511	-0.381436	0.109887	-1.22237
[truncated: 3,005 more rows]
