# Supplementary material for: Water Stress and Shade Elicit Similar Convergent Responses in Maize Kernel Development and Gene Expression During Early Post-Pollination
Source: Plants (Basel). 2026 Jul 10;15(14):2130. doi: 10.3390/plants15142130 (PMC13415133; doi:10.3390/plants15142130)
Supplement: Supplementary file 1 [file plants-15-02130-s001.zip › Suppl Table S2. Differential Expression contrasts and statistics(setter&morrison)v2.xlsx]

## Sheet: endo-dap9_ws2.c
Suppl Table S2.Setter & Morrison (2026). Differential Expression contrasts and statistics
endo-dap9_ws2.c	control [c], mild WS (ws2), severe WS (ws3), shade (sh)
	baseMean	log2FoldChange	lfcSE	stat	pvalue	padj
Zm00001eb000010	6.42096	-1.51367	0.537644	-2.81537	0.00487214	0.0409025
Zm00001eb000020	116.512	-0.417975	0.212105	-1.9706	0.0487696	0.18112
Zm00001eb000050	0.0388485	0.470646	4.32798	0.108745	0.913405	NA
Zm00001eb000060	0.0175164	0.711086	4.32798	0.1643	0.869495	NA
Zm00001eb000070	0.542454	-0.484398	1.60337	-0.302113	0.762566	NA
Zm00001eb000080	48.3761	0.124423	0.310948	0.40014	0.689053	0.839814
Zm00001eb000100	0	NA	NA	NA	NA	NA
Zm00001eb000110	0	NA	NA	NA	NA	NA
Zm00001eb000120	0.549166	1.49116	1.34403	1.10947	0.267227	NA
Zm00001eb000140	0	NA	NA	NA	NA	NA
Zm00001eb000150	0	NA	NA	NA	NA	NA
Zm00001eb000170	63.4946	0.151887	0.172081	0.882647	0.377427	0.610884
Zm00001eb000180	0.302085	0	4.07681	0	1	NA
Zm00001eb000190	68.7364	-0.26535	0.194255	-1.36599	0.171942	0.389845
Zm00001eb000200	107.462	-0.009688	0.355837	-0.027226	0.97828	0.99075
Zm00001eb000210	15.2351	-1.01573	0.339654	-2.99048	0.00278535	0.0274625
Zm00001eb000220	109.845	0.399615	0.34908	1.14477	0.252306	0.489131
Zm00001eb000230	208.835	0.459472	0.217364	2.11383	0.0345294	0.145604
Zm00001eb000240	5.78357	-1.44538	0.966232	-1.4959	0.134681	0.336267
Zm00001eb000250	0	NA	NA	NA	NA	NA
Zm00001eb000270	0.154322	0.953054	2.55245	0.373388	0.708859	NA
Zm00001eb000290	0	NA	NA	NA	NA	NA
Zm00001eb000300	0.0175164	0.711086	4.32798	0.1643	0.869495	NA
Zm00001eb000310	6.72124	0.567058	0.526013	1.07803	0.281019	0.520005
Zm00001eb000320	276.488	0.98958	0.25059	3.949	7.84793e-05	0.00235272
Zm00001eb000330	104.437	-0.008984	0.183116	-0.0490618	0.96087	0.983875
Zm00001eb000340	164	-0.921451	0.231693	-3.97703	6.97803e-05	0.00216446
Zm00001eb000360	0	NA	NA	NA	NA	NA
Zm00001eb000370	0.197594	2.33625	3.17878	0.734952	0.462368	NA
Zm00001eb000380	20.8594	-0.622591	0.474421	-1.31232	0.189413	0.413982
Zm00001eb000390	0	NA	NA	NA	NA	NA
Zm00001eb000400	4.42432	0.221279	0.808761	0.273602	0.784391	NA
Zm00001eb000410	0	NA	NA	NA	NA	NA
Zm00001eb000420	930.482	0.302392	0.208797	1.44826	0.147543	0.354333
Zm00001eb000430	0	NA	NA	NA	NA	NA
Zm00001eb000440	575.495	0.0108927	0.378257	0.0287971	0.977026	0.990328
Zm00001eb000450	47.352	0.314665	0.489062	0.643406	0.51996	0.725804
Zm00001eb000460	0.0731968	1.19197	4.32798	0.275411	0.783	NA
Zm00001eb000470	1.14382	0.230212	2.11731	0.108728	0.913418	NA
Zm00001eb000480	625.017	0.748392	0.273288	2.73847	0.00617262	0.0477136
Zm00001eb000490	520.056	0.0832081	0.277941	0.299374	0.764655	0.883835
Zm00001eb000500	4.58786	-1.01802	0.487979	-2.08619	0.0369614	NA
Zm00001eb000510	4.85732	1.19971	0.684016	1.75392	0.0794436	NA
Zm00001eb000520	32.9902	-0.339788	0.295032	-1.1517	0.249444	0.4863
Zm00001eb000530	0	NA	NA	NA	NA	NA
Zm00001eb000540	9.11591	0.38701	0.368407	1.0505	0.293491	0.533671
Zm00001eb000550	167.465	0.277135	0.253958	1.09126	0.275157	0.514282
Zm00001eb000560	0.110665	0.711082	4.21702	0.168622	0.866094	NA
Zm00001eb000570	3.41791	-0.526803	0.695859	-0.757055	0.449017	NA
Zm00001eb000580	0	NA	NA	NA	NA	NA
Zm00001eb000590	103.375	-0.589224	0.226521	-2.60119	0.00929004	0.0615191
Zm00001eb000600	0.258456	1.4324	4.24228	0.337649	0.735628	NA
Zm00001eb000620	14.1727	-0.381085	0.392313	-0.97138	0.331359	0.569909
Zm00001eb000630	2.7031	-0.0242066	0.712396	-0.0339791	0.972894	NA
Zm00001eb000640	3.98734	-0.31786	0.580133	-0.547909	0.583755	NA
Zm00001eb000650	20.1591	0.0317726	0.309184	0.102763	0.918151	0.965549
Zm00001eb000660	0.165785	0.230217	2.5274	0.0910884	0.927422	NA
Zm00001eb000670	33.684	-0.410095	0.280335	-1.46288	0.143501	0.348761
Zm00001eb000680	16.452	-0.158857	0.295505	-0.537577	0.590869	0.77586
Zm00001eb000690	29.871	-0.95022	0.271108	-3.50494	0.000456704	0.00810339
Zm00001eb000700	579.529	0.0682162	0.19843	0.34378	0.731012	0.863678
Zm00001eb000710	84.6601	-0.214462	0.2151	-0.997037	0.318747	0.558275
Zm00001eb000720	10.4321	-0.773981	0.387812	-1.99576	0.04596	0.17475
Zm00001eb000740	13.7406	0.534125	0.509297	1.04875	0.294294	0.53473
Zm00001eb000750	12.7424	0.271806	0.746656	0.364032	0.715834	0.854597
Zm00001eb000760	0.137184	-0.0102344	3.44172	-0.00297364	0.997627	NA
Zm00001eb000770	964.973	0.55791	0.221425	2.51963	0.0117478	0.0711905
Zm00001eb000780	193.866	0.718851	0.224175	3.20665	0.0013429	0.0168712
Zm00001eb000790	40.3972	0.232284	0.244801	0.948869	0.342687	0.580263
Zm00001eb000800	167.885	-0.511515	0.129398	-3.95303	7.71677e-05	0.00233398
Zm00001eb000810	0.115126	0.711075	4.32798	0.164297	0.869497	NA
Zm00001eb000820	311.352	0.626768	0.143798	4.35868	1.30847e-05	0.00068859
Zm00001eb000830	0.215298	0.230213	2.72923	0.0843508	0.932778	NA
Zm00001eb000840	13.741	-1.13276	0.509995	-2.22112	0.026343	0.12201
Zm00001eb000850	91.3693	-0.0989602	0.426556	-0.231998	0.81654	0.913068
Zm00001eb000860	87.8402	0.25861	0.139781	1.8501	0.0642985	0.215571
Zm00001eb000870	13.6768	-0.661967	0.353518	-1.87251	0.0611361	0.209261
Zm00001eb000880	1.59527	-0.638412	0.951211	-0.671157	0.502121	NA
Zm00001eb000890	42.384	0.155151	0.312169	0.497011	0.619182	0.794988
Zm00001eb000900	64.6506	0.0331445	0.375335	0.0883063	0.929633	0.971242
Zm00001eb000910	75.2105	0.401897	0.291056	1.38082	0.167333	0.384109
Zm00001eb000920	137.47	-0.209346	0.143615	-1.45768	0.144928	0.350824
Zm00001eb000930	0.631269	-0.0382503	1.9212	-0.0199096	0.984115	NA
Zm00001eb000940	0.450845	-0.713952	2.3295	-0.306482	0.759237	NA
Zm00001eb000960	4.58838	-0.321877	0.523516	-0.614837	0.538663	NA
Zm00001eb000970	98.785	-0.469544	0.254078	-1.84803	0.0645979	0.216234
Zm00001eb000980	77.9759	0.366163	0.176071	2.07963	0.0375595	0.153952
Zm00001eb000990	230.069	0.0202698	0.240932	0.0841305	0.932953	0.972816
Zm00001eb001000	72.9293	0.824556	0.220184	3.74485	0.000180505	0.00418998
Zm00001eb001010	27.9521	-0.387486	0.275054	-1.40876	0.158905	0.371076
Zm00001eb001020	9.29862	-0.749548	0.320609	-2.33789	0.0193931	0.100257
Zm00001eb001030	0.430323	0.783596	1.42105	0.55142	0.581346	NA
Zm00001eb001040	24.352	0.353605	0.270624	1.30663	0.191339	0.416437
Zm00001eb001050	8.41915	-0.496036	0.417244	-1.18884	0.234503	0.469066
Zm00001eb001060	35.9654	1.12593	0.361182	3.11736	0.00182479	0.0205009
Zm00001eb001070	73.0156	-0.261772	0.217236	-1.20501	0.228198	0.461391
Zm00001eb001090	0.372364	0.711089	3.30179	0.215365	0.829483	NA
Zm00001eb001100	0	NA	NA	NA	NA	NA
Zm00001eb001110	148.59	0.167971	0.220548	0.761609	0.446293	0.670742
Zm00001eb001120	4.93085	0.0111324	0.650645	0.0171099	0.986349	NA
Zm00001eb001130	81.3551	-0.130022	0.178823	-0.727099	0.467166	0.686387
Zm00001eb001140	7.33976	0.898385	0.556774	1.61355	0.106624	0.291429
Zm00001eb001150	7.36714	0.325773	0.555224	0.586741	0.557378	0.752767
Zm00001eb001160	0.267303	-0.355876	1.9796	-0.179772	0.857332	NA
Zm00001eb001170	2.4127	-0.490436	0.912465	-0.537485	0.590933	NA
Zm00001eb001180	11.5715	0.200011	0.347758	0.575144	0.565194	0.7585
Zm00001eb001190	40.9778	-0.000712593	0.311982	-0.00228409	0.998178	0.999069
Zm00001eb001200	59.1582	0.0585753	0.26078	0.224615	0.822279	0.915965
Zm00001eb001210	0.0725009	1.19197	4.32798	0.275411	0.783	NA
Zm00001eb001220	0.706185	1.52711	1.45835	1.04715	0.295029	NA
Zm00001eb001230	0	NA	NA	NA	NA	NA
Zm00001eb001240	580.195	0.218122	0.141942	1.53669	0.124368	0.319157
Zm00001eb001250	0	NA	NA	NA	NA	NA
Zm00001eb001260	63.6937	-0.151511	0.264962	-0.571821	0.567443	0.759898
Zm00001eb001270	17.3761	-0.722736	0.297155	-2.43218	0.0150081	0.0840277
Zm00001eb001280	4.01269	-0.0880251	0.617109	-0.142641	0.886574	NA
Zm00001eb001290	53.3118	-0.252339	0.163266	-1.54556	0.12221	0.316279
Zm00001eb001300	0	NA	NA	NA	NA	NA
Zm00001eb001310	0	NA	NA	NA	NA	NA
Zm00001eb001320	0	NA	NA	NA	NA	NA
Zm00001eb001330	0.107122	0.711079	4.32798	0.164298	0.869496	NA
Zm00001eb001340	77.7474	0.252599	0.252631	0.99987	0.317373	0.557017
Zm00001eb001350	12.0725	-0.857979	0.297468	-2.88428	0.00392315	0.0350398
Zm00001eb001360	59.4377	-0.289331	0.163411	-1.77057	0.0766317	0.239491
Zm00001eb001370	2.17877	0.722927	1.02896	0.702579	0.482318	NA
Zm00001eb001400	59.8908	0.145673	0.324461	0.448969	0.653454	0.81755
Zm00001eb001410	0	NA	NA	NA	NA	NA
Zm00001eb001420	0	NA	NA	NA	NA	NA
Zm00001eb001430	254.159	0.00668773	0.121037	0.0552535	0.955937	0.981618
Zm00001eb001440	9.20296	0.135301	0.369021	0.366649	0.713881	0.853671
Zm00001eb001460	712.745	0.340511	0.280071	1.2158	0.224059	0.456874
Zm00001eb001470	39.908	-0.522108	0.212227	-2.46014	0.0138881	0.0799154
Zm00001eb001480	0.113063	0	4.32798	0	1	NA
Zm00001eb001490	11.4438	0.0783389	0.420064	0.186493	0.852058	0.932427
Zm00001eb001500	1.29969	-0.870941	0.824442	-1.0564	0.290785	NA
Zm00001eb001510	9.73436	0.138573	0.454583	0.304835	0.760492	0.881648
Zm00001eb001520	3.22441	0.941726	1.05362	0.893803	0.371428	NA
Zm00001eb001530	1.71588	1.083	1.06331	1.01852	0.308433	NA
Zm00001eb001550	0.14176	0.23021	3.39327	0.0678432	0.94591	NA
Zm00001eb001560	119.698	0.146031	0.459014	0.31814	0.750379	0.875705
Zm00001eb001570	51.0904	-0.604827	0.271598	-2.22692	0.0259529	0.120816
Zm00001eb001580	0	NA	NA	NA	NA	NA
Zm00001eb001590	20.3552	-0.722962	0.395258	-1.82909	0.0673861	0.221553
Zm00001eb001600	6.07934	-1.42847	0.500962	-2.85146	0.00435192	0.0378577
Zm00001eb001610	0	NA	NA	NA	NA	NA
Zm00001eb001620	0	NA	NA	NA	NA	NA
Zm00001eb001630	0.548641	1.86823	1.56567	1.19325	0.232771	NA
Zm00001eb001640	26.5844	-0.226141	0.444781	-0.508432	0.611151	0.789868
Zm00001eb001650	129.11	-0.0324643	0.204758	-0.158549	0.874024	0.945501
Zm00001eb001660	0.122905	-0.0102298	3.01805	-0.00338955	0.997296	NA
Zm00001eb001670	45.8458	1.06044	0.33012	3.21228	0.00131684	0.0166771
Zm00001eb001680	900.054	-0.0573931	0.133998	-0.428312	0.668424	0.827341
Zm00001eb001690	0	NA	NA	NA	NA	NA
Zm00001eb001700	214.763	0.39856	0.18761	2.12441	0.0336358	0.14333
Zm00001eb001710	30.0993	-0.440954	0.336352	-1.31099	0.189862	0.414497
Zm00001eb001720	11.2821	-0.17783	0.92548	-0.192149	0.847625	0.930443
Zm00001eb001740	0.110084	1.43241	4.22262	0.339224	0.734441	NA
Zm00001eb001760	40.1892	0.138685	0.299075	0.463714	0.642853	0.809723
Zm00001eb001770	2.64102	-0.794625	0.652734	-1.21738	0.223459	NA
Zm00001eb001780	2.96643	0.512732	0.719352	0.712769	0.475989	NA
Zm00001eb001790	0	NA	NA	NA	NA	NA
Zm00001eb001800	0	NA	NA	NA	NA	NA
Zm00001eb001810	101.546	-0.0239774	0.293406	-0.081721	0.934869	0.973185
Zm00001eb001820	2.26625	0.0325013	0.888698	0.0365718	0.970826	NA
Zm00001eb001830	217.794	-0.118958	0.1525	-0.780052	0.43536	0.661623
Zm00001eb001840	57.6585	0.245951	0.18119	1.35743	0.174646	0.393665
Zm00001eb001860	311.839	-0.476197	0.273998	-1.73796	0.0822179	0.250102
Zm00001eb001870	64.3434	-0.2004	0.221863	-0.903259	0.366388	0.601283
Zm00001eb001880	26.638	0.727326	0.332882	2.18494	0.0288933	0.129825
Zm00001eb001890	34.3976	0.145654	0.295159	0.493476	0.621676	0.796687
Zm00001eb001900	82.3677	0.00259485	0.269335	0.00963427	0.992313	0.996605
Zm00001eb001910	33.2193	-0.26104	0.250861	-1.04058	0.298071	0.538314
Zm00001eb001920	0.165815	2.7066	3.80079	0.712116	0.476393	NA
Zm00001eb001940	16.6484	-0.566945	0.320543	-1.7687	0.0769436	0.240067
Zm00001eb001950	5.73581	-2.28188	1.32458	-1.72272	0.0849383	0.254905
Zm00001eb001960	0.129047	1.70387	3.43808	0.495588	0.620185	NA
Zm00001eb001970	10.8431	0.367996	0.365568	1.00664	0.314107	0.554799
Zm00001eb001980	12.4042	-0.69033	0.33375	-2.0684	0.0386021	0.156303
Zm00001eb001990	0	NA	NA	NA	NA	NA
Zm00001eb002000	76.4992	-0.240061	0.293086	-0.819081	0.41274	0.643471
Zm00001eb002010	132.758	0.00973646	0.184843	0.0526741	0.957992	0.982381
Zm00001eb002020	21.5646	-0.202739	0.306905	-0.66059	0.508875	0.717477
Zm00001eb002030	4.77165	-1.39693	0.767414	-1.8203	0.0687128	NA
Zm00001eb002040	21.065	-0.451962	0.255258	-1.77061	0.0766254	0.239491
Zm00001eb002050	0.0181991	0.711086	4.32798	0.1643	0.869495	NA
Zm00001eb002060	500.625	-0.19846	0.145481	-1.36416	0.172518	0.390734
Zm00001eb002070	23.0328	0.136789	0.244459	0.559559	0.57578	0.765212
Zm00001eb002080	0	NA	NA	NA	NA	NA
Zm00001eb002090	68.4341	0.345697	0.580568	0.595446	0.551546	0.748039
Zm00001eb002100	27.9486	-0.735159	0.424306	-1.73261	0.0831641	0.251803
Zm00001eb002140	0	NA	NA	NA	NA	NA
Zm00001eb002150	0.368948	-0.275717	1.419	-0.194303	0.845938	NA
Zm00001eb002170	61.7014	0.392957	0.22044	1.78261	0.0746504	0.235512
Zm00001eb002180	155.419	0.0437338	0.222628	0.196444	0.844263	0.928471
Zm00001eb002190	0.769364	-0.0643065	1.10574	-0.0581572	0.953623	NA
Zm00001eb002200	19.5444	0.28067	0.433583	0.647328	0.51742	0.724406
Zm00001eb002210	0	NA	NA	NA	NA	NA
Zm00001eb002220	191.884	-0.273371	0.205192	-1.33227	0.182771	0.404577
Zm00001eb002240	13.1365	-0.158691	0.359308	-0.441658	0.658737	0.821693
Zm00001eb002250	2.10557	1.93104	1.76175	1.09609	0.273039	NA
Zm00001eb002260	55.8812	-0.227678	0.245689	-0.926691	0.354087	0.591137
Zm00001eb002270	7.56965	0.707371	1.46586	0.482564	0.629406	0.800976
Zm00001eb002280	0.110838	0.230198	4.32798	0.0531884	0.957582	NA
Zm00001eb002290	9.9291	-0.353519	0.668111	-0.529133	0.596713	0.779603
Zm00001eb002300	0	NA	NA	NA	NA	NA
Zm00001eb002310	0.19979	1.05051	2.78376	0.37737	0.705899	NA
Zm00001eb002320	346.757	0.407974	0.157571	2.58915	0.00962129	0.0627081
Zm00001eb002330	0	NA	NA	NA	NA	NA
Zm00001eb002340	0	NA	NA	NA	NA	NA
Zm00001eb002350	0	NA	NA	NA	NA	NA
Zm00001eb002360	0.0199587	0.711086	4.32798	0.1643	0.869495	NA
Zm00001eb002370	0	NA	NA	NA	NA	NA
Zm00001eb002380	1.11063	0.470663	1.85139	0.254221	0.799325	NA
Zm00001eb002390	8.24645	2.42731	0.488134	4.97264	6.60464e-07	7.24295e-05
Zm00001eb002410	0.0351624	0.470646	4.32798	0.108745	0.913405	NA
Zm00001eb002420	28.22	-0.297616	0.266964	-1.11481	0.26493	0.502766
Zm00001eb002430	50.6385	-0.426281	0.244583	-1.74289	0.081353	0.248355
Zm00001eb002440	27.2301	-1.00468	0.760195	-1.32161	0.186299	0.409136
Zm00001eb002450	65.6771	0.0540523	0.2445	0.221073	0.825035	0.917798
Zm00001eb002460	16.0749	0.0565064	0.279019	0.202518	0.839512	0.925876
Zm00001eb002470	6.65309	0.190199	0.421151	0.451616	0.651545	0.816798
Zm00001eb002480	3.84617	2.05507	1.16685	1.76122	0.0782014	NA
Zm00001eb002490	54.3785	-0.291483	0.228871	-1.27357	0.202815	0.430831
Zm00001eb002510	1.34626	1.52344	1.15117	1.32339	0.185707	NA
Zm00001eb002520	226.539	-0.681009	0.255101	-2.66956	0.00759504	0.0541983
Zm00001eb002530	962.849	0.781873	0.277487	2.8177	0.00483694	0.0407499
Zm00001eb002540	25.4211	-0.871172	0.251911	-3.45825	0.000543695	0.00903998
Zm00001eb002550	15.4238	-0.594447	0.331326	-1.79414	0.0727901	0.231919
Zm00001eb002560	14.1457	-0.333946	0.339636	-0.983246	0.325486	0.564783
Zm00001eb002570	41.1271	0.140262	0.397688	0.352694	0.724318	0.859054
Zm00001eb002590	0	NA	NA	NA	NA	NA
Zm00001eb002600	0.157676	0.470659	2.8863	0.163066	0.870466	NA
Zm00001eb002610	10.1608	-0.493877	0.532349	-0.927731	0.353547	0.590684
Zm00001eb002620	329.488	-1.87719	0.958079	-1.95932	0.0500748	0.184262
Zm00001eb002640	337.832	-0.143642	0.24719	-0.581099	0.561174	0.755274
Zm00001eb002650	0	NA	NA	NA	NA	NA
Zm00001eb002660	5.59957	0.470664	1.49791	0.314215	0.753358	0.877125
Zm00001eb002680	10.3214	0.708386	0.373639	1.89591	0.0579716	0.202591
Zm00001eb002690	21.3561	-2.13236	0.734687	-2.9024	0.00370312	0.033733
Zm00001eb002700	7.25151	0.0442894	0.72681	0.0609367	0.95141	0.979105
Zm00001eb002710	0.0177595	0.711086	4.32798	0.1643	0.869495	NA
Zm00001eb002720	0	NA	NA	NA	NA	NA
Zm00001eb002730	0	NA	NA	NA	NA	NA
Zm00001eb002740	50.5107	-1.33569	0.293691	-4.54794	5.41733e-06	0.000348802
Zm00001eb002750	0	NA	NA	NA	NA	NA
Zm00001eb002760	0.742876	-0.470268	1.10887	-0.424098	0.671494	NA
Zm00001eb002770	0	NA	NA	NA	NA	NA
Zm00001eb002780	0.664938	1.43244	2.51672	0.56917	0.569241	NA
Zm00001eb002790	6.79544	0	2.42212	0	1	1
Zm00001eb002800	1.09674	0.470656	2.30423	0.204257	0.838153	NA
Zm00001eb002810	29.5034	0.0617795	0.328401	0.188122	0.850781	0.932168
Zm00001eb002820	50.7746	-0.0273971	0.210702	-0.130028	0.896545	0.955719
Zm00001eb002830	2.81354	-0.250681	1.74427	-0.143717	0.885724	NA
Zm00001eb002840	0.375083	-1.13245	1.9366	-0.584759	0.55871	NA
Zm00001eb002850	83.9172	-0.100604	0.21173	-0.475153	0.634678	0.804219
Zm00001eb002860	0	NA	NA	NA	NA	NA
Zm00001eb002870	40.6427	0.686099	0.229225	2.99313	0.00276135	0.0272917
Zm00001eb002880	0.0927067	-0.250675	4.32798	-0.0579196	0.953813	NA
Zm00001eb002890	0	NA	NA	NA	NA	NA
Zm00001eb002900	0	NA	NA	NA	NA	NA
Zm00001eb002910	33.8827	-1.40892	0.290357	-4.85236	1.22003e-06	0.000115212
Zm00001eb002920	42.7754	-0.536195	0.250914	-2.13697	0.0326007	0.140326
Zm00001eb002930	6.71236	-0.44029	0.394098	-1.11721	0.263904	0.501317
Zm00001eb002940	68.5877	-0.521128	0.248851	-2.09414	0.0362475	0.150497
Zm00001eb002950	32.3566	-0.215662	0.524925	-0.410843	0.681188	0.835042
Zm00001eb002960	66.7804	-0.0544231	0.272869	-0.199448	0.841912	0.927408
Zm00001eb002970	0.287389	-0.720984	1.93014	-0.373539	0.708747	NA
Zm00001eb002980	0.0181991	0.711086	4.32798	0.1643	0.869495	NA
Zm00001eb002990	0	NA	NA	NA	NA	NA
Zm00001eb003000	15.9939	-1.83075	0.336125	-5.44664	5.13302e-08	1.04662e-05
Zm00001eb003010	22.5509	-0.297397	0.282317	-1.05342	0.29215	0.532532
Zm00001eb003020	68.8285	0.113918	0.237661	0.479329	0.631705	0.8024
Zm00001eb003030	53.6519	-0.139506	0.223167	-0.625118	0.531893	0.733856
Zm00001eb003040	28.4348	-0.633117	0.383913	-1.64911	0.0991243	0.27896
Zm00001eb003050	0	NA	NA	NA	NA	NA
Zm00001eb003060	0	NA	NA	NA	NA	NA
Zm00001eb003070	52.4849	-0.749539	0.273175	-2.74381	0.00607308	0.0471596
Zm00001eb003080	13.0172	-1.26039	0.381971	-3.2997	0.00096789	0.013552
Zm00001eb003090	2.96507	-0.57411	0.593956	-0.966587	0.33375	NA
Zm00001eb003100	0	NA	NA	NA	NA	NA
Zm00001eb003110	19.9622	-0.164165	0.381988	-0.429764	0.667367	0.826747
Zm00001eb003120	40.9187	0.662459	0.280441	2.3622	0.0181666	0.0959608
Zm00001eb003130	0.290212	0.711108	2.35865	0.301489	0.763042	NA
Zm00001eb003140	14.8072	-0.475516	0.520231	-0.914048	0.360692	0.596811
Zm00001eb003150	1.04775	0.470665	1.92569	0.244414	0.80691	NA
Zm00001eb003160	0	NA	NA	NA	NA	NA
Zm00001eb003170	6.5884	-0.791897	0.87095	-0.909234	0.363227	0.599256
Zm00001eb003180	4165.83	-0.416928	0.177542	-2.34834	0.0188575	0.0984459
Zm00001eb003190	5.31869	0.832059	0.5375	1.54802	0.121618	0.315296
Zm00001eb003200	82.2833	1.59076	0.27794	5.7234	1.04412e-08	3.11367e-06
Zm00001eb003210	0	NA	NA	NA	NA	NA
Zm00001eb003220	0.12124	0.711083	4.12032	0.17258	0.862982	NA
Zm00001eb003230	1.31901	-0.466093	0.773908	-0.602259	0.547002	NA
Zm00001eb003240	0.0175812	0.711086	4.32798	0.1643	0.869495	NA
Zm00001eb003270	0.373965	0.300988	1.56689	0.192093	0.84767	NA
Zm00001eb003280	1.7941	-0.80133	1.08337	-0.739666	0.459503	NA
Zm00001eb003290	0	NA	NA	NA	NA	NA
Zm00001eb003300	0	NA	NA	NA	NA	NA
Zm00001eb003310	0.0363983	0.470646	4.32798	0.108745	0.913405	NA
Zm00001eb003330	6.6647	0.15132	0.369153	0.409911	0.681871	0.835348
Zm00001eb003340	1.34125	-0.404624	0.718992	-0.562766	0.573594	NA
Zm00001eb003350	184.508	-0.0790296	0.209586	-0.377074	0.706119	0.849927
Zm00001eb003360	223.17	1.19871	0.445069	2.69332	0.00707449	0.0517214
Zm00001eb003370	0	NA	NA	NA	NA	NA
Zm00001eb003380	0.0585958	0.230206	4.32798	0.0531901	0.95758	NA
Zm00001eb003390	0	NA	NA	NA	NA	NA
Zm00001eb003400	16.1832	0.197422	0.381632	0.517309	0.60494	0.785425
Zm00001eb003420	554.992	-0.51629	0.24907	-2.07287	0.038184	0.15535
Zm00001eb003440	57.0522	0.781111	0.349852	2.23269	0.0255692	0.119897
Zm00001eb003450	0.0778031	0	4.32798	0	1	NA
Zm00001eb003460	1.55634	-0.284252	0.735402	-0.386526	0.699107	NA
Zm00001eb003470	0	NA	NA	NA	NA	NA
Zm00001eb003480	165.373	0.824523	0.251391	3.27984	0.00103867	0.0141696
Zm00001eb003490	199.72	-0.0409813	0.206009	-0.19893	0.842317	0.927572
Zm00001eb003510	17.6378	-0.635275	0.287189	-2.21205	0.0269634	0.123905
Zm00001eb003520	0.0220215	0	4.32798	0	1	NA
Zm00001eb003530	0	NA	NA	NA	NA	NA
Zm00001eb003540	40.9035	0.69385	0.302447	2.29412	0.0217836	0.108047
Zm00001eb003550	129.136	0.00937734	0.196177	0.0478004	0.961875	0.983988
Zm00001eb003560	0.437075	1.43241	4.32798	0.330966	0.74067	NA
Zm00001eb003570	7.61489	0.215909	0.605891	0.356349	0.721579	0.857541
Zm00001eb003580	17.688	-0.185528	0.415394	-0.446632	0.655141	0.8187
Zm00001eb003590	0	NA	NA	NA	NA	NA
Zm00001eb003600	0.0194644	0.711086	4.32798	0.1643	0.869495	NA
Zm00001eb003610	0	NA	NA	NA	NA	NA
Zm00001eb003620	0.40267	1.81702	3.75638	0.483716	0.628588	NA
Zm00001eb003630	0	NA	NA	NA	NA	NA
Zm00001eb003650	60.1597	-0.271932	0.2467	-1.10228	0.270341	0.50917
Zm00001eb003660	0.0232205	0	4.32798	0	1	NA
Zm00001eb003670	20.3956	-0.613313	0.267029	-2.2968	0.0216301	0.107596
Zm00001eb003680	0.109377	1.19199	3.57771	0.33317	0.739006	NA
Zm00001eb003690	251.602	0.0514964	0.160003	0.321847	0.747568	0.874306
Zm00001eb003700	31.6786	1.10223	0.688057	1.60195	0.109167	0.296094
Zm00001eb003710	0	NA	NA	NA	NA	NA
Zm00001eb003720	0	NA	NA	NA	NA	NA
Zm00001eb003730	618.327	1.40779	0.309285	4.55176	5.31986e-06	0.000345141
Zm00001eb003740	0.629237	0.38687	1.67548	0.230901	0.817392	NA
Zm00001eb003750	62.2616	0.71575	0.329943	2.16932	0.0300587	0.132953
Zm00001eb003760	54.7377	0.284127	0.338473	0.839438	0.401223	0.632359
Zm00001eb003770	0	NA	NA	NA	NA	NA
Zm00001eb003780	21.345	-0.0325253	0.392233	-0.0829234	0.933912	0.972994
Zm00001eb003790	0.551265	0.273247	1.1849	0.230606	0.817621	NA
Zm00001eb003800	0	NA	NA	NA	NA	NA
Zm00001eb003810	48.4359	-0.976329	0.350693	-2.784	0.0053693	0.0435021
Zm00001eb003820	4.12851	1.29933	0.618931	2.09932	0.0357887	NA
Zm00001eb003830	19.0487	0.0376517	0.457763	0.0822514	0.934447	0.973129
Zm00001eb003840	140.341	0.408998	0.146939	2.78345	0.0053784	0.0435343
Zm00001eb003850	11.2197	-0.175804	0.375423	-0.468283	0.639582	0.807977
Zm00001eb003860	3.32423	0.334952	0.894317	0.374533	0.708008	NA
Zm00001eb003870	12.4879	0.947872	0.338065	2.80382	0.00505018	0.0417524
Zm00001eb003880	59.3382	-0.659539	0.211459	-3.11899	0.00181475	0.0204285
Zm00001eb003890	6.43052	0.80242	1.01049	0.794091	0.427142	0.655386
Zm00001eb003900	25.3152	-0.563863	0.232293	-2.42737	0.0152086	0.084792
Zm00001eb003910	0	NA	NA	NA	NA	NA
Zm00001eb003920	0	NA	NA	NA	NA	NA
Zm00001eb003930	0.477295	-1.07481	1.65229	-0.650496	0.515372	NA
Zm00001eb003940	1.0424	0.0986482	0.870854	0.113277	0.909811	NA
Zm00001eb003950	0	NA	NA	NA	NA	NA
Zm00001eb003960	34.1863	1.32506	0.834204	1.58842	0.112192	0.301204
Zm00001eb003970	31.4519	-0.672185	0.239485	-2.8068	0.00500367	0.0415904
Zm00001eb004000	3.28274	1.74345	0.765071	2.27881	0.0226783	NA
Zm00001eb004020	0	NA	NA	NA	NA	NA
Zm00001eb004030	201.697	-0.991028	0.200541	-4.94177	7.74185e-07	8.12321e-05
Zm00001eb004040	0.0192979	1.43242	4.32798	0.330967	0.74067	NA
Zm00001eb004050	6.12788	-1.47861	0.604885	-2.44444	0.0145076	0.0822456
Zm00001eb004060	0	NA	NA	NA	NA	NA
Zm00001eb004070	0	NA	NA	NA	NA	NA
Zm00001eb004080	2.30319	0.00971224	0.62684	0.015494	0.987638	NA
Zm00001eb004090	274.608	0.24532	0.14566	1.68419	0.0921449	0.266873
Zm00001eb004100	0.0376877	0	4.32798	0	1	NA
Zm00001eb004110	0	NA	NA	NA	NA	NA
Zm00001eb004120	59.6599	-0.00522843	0.170414	-0.0306807	0.975524	0.989495
Zm00001eb004130	0	NA	NA	NA	NA	NA
Zm00001eb004140	533.282	0.963697	0.204595	4.71027	2.47384e-06	0.00019742
Zm00001eb004150	0	NA	NA	NA	NA	NA
Zm00001eb004160	329.955	0.164025	0.280568	0.584617	0.558805	0.753496
Zm00001eb004170	114.32	-0.272726	0.273054	-0.9988	0.317892	0.557517
Zm00001eb004180	18.7124	0.0676284	0.363086	0.18626	0.852241	0.932462
Zm00001eb004190	41.0249	-0.849886	0.24419	-3.48042	0.00050062	0.00862161
Zm00001eb004200	5.66756	2.7588	1.32212	2.08664	0.0369204	0.152208
Zm00001eb004210	16.5336	-0.732222	0.339942	-2.15396	0.0312432	0.136417
Zm00001eb004220	0	NA	NA	NA	NA	NA
Zm00001eb004230	0.0363983	0.470646	4.32798	0.108745	0.913405	NA
Zm00001eb004240	24.4737	-1.07971	0.334712	-3.22579	0.00125627	0.016185
Zm00001eb004250	21.3859	-0.848754	0.265733	-3.19401	0.00140312	0.0173709
Zm00001eb004260	0	NA	NA	NA	NA	NA
Zm00001eb004280	0	NA	NA	NA	NA	NA
Zm00001eb004290	1025.14	-0.0232646	0.299981	-0.0775535	0.938183	0.97479
Zm00001eb004300	0.110463	0.711079	4.32798	0.164298	0.869496	NA
Zm00001eb004310	105.484	0.498232	0.18552	2.6856	0.00723989	0.0526243
Zm00001eb004320	111.052	0.297687	0.201058	1.48061	0.138711	0.341978
Zm00001eb004330	0	NA	NA	NA	NA	NA
Zm00001eb004340	7.6172	-0.350148	0.4526	-0.773637	0.439146	0.664879
Zm00001eb004350	0	NA	NA	NA	NA	NA
Zm00001eb004360	0	NA	NA	NA	NA	NA
Zm00001eb004370	276.139	0.0949904	0.12426	0.764451	0.444598	0.669675
Zm00001eb004380	0.125663	0.711093	3.4693	0.204967	0.837598	NA
Zm00001eb004390	321.265	0.46986	0.1641	2.86326	0.00419311	0.0368344
Zm00001eb004400	393.794	-0.398531	0.162561	-2.45159	0.0142227	0.0812763
Zm00001eb004410	0.0932961	-0.0102362	4.32798	-0.00236513	0.998113	NA
Zm00001eb004420	3198.57	1.01256	0.181245	5.58668	2.31453e-08	5.62035e-06
Zm00001eb004430	4.86196	1.33937	0.655592	2.043	0.0410527	NA
Zm00001eb004440	0.778349	-0.250678	1.78392	-0.140521	0.888249	NA
Zm00001eb004450	0.0207366	0.711086	4.32798	0.1643	0.869495	NA
Zm00001eb004460	6.93945	0.645787	0.629988	1.02508	0.305326	0.545964
Zm00001eb004470	10.2556	0.400154	0.59106	0.677011	0.498399	0.710079
Zm00001eb004480	5.7898	-0.49041	0.43302	-1.13253	0.25741	0.494123
Zm00001eb004490	240.565	1.09837	0.473671	2.31884	0.0204037	0.103591
Zm00001eb004500	21.9458	-0.0122709	0.469301	-0.0261471	0.97914	0.991093
Zm00001eb004510	5.43884	-1.74895	0.635609	-2.75162	0.00593014	0.046464
Zm00001eb004530	0	NA	NA	NA	NA	NA
Zm00001eb004540	1.53822	-0.528006	0.890608	-0.59286	0.553275	NA
Zm00001eb004550	3.46884	0.48807	0.839086	0.581669	0.56079	NA
Zm00001eb004560	3.70914	0.773071	0.532513	1.45174	0.146574	NA
Zm00001eb004570	12.7161	-0.0339321	0.276289	-0.122814	0.902255	0.958406
Zm00001eb004590	18.288	-0.281396	0.25391	-1.10825	0.267753	0.506034
Zm00001eb004600	0	NA	NA	NA	NA	NA
Zm00001eb004610	0.0598724	0	4.32798	0	1	NA
Zm00001eb004630	7.8889	0.00585571	0.620573	0.00943597	0.992471	0.996605
Zm00001eb004640	0	NA	NA	NA	NA	NA
Zm00001eb004650	0	NA	NA	NA	NA	NA
Zm00001eb004660	287.547	0.573281	0.234601	2.44365	0.0145397	0.0823074
Zm00001eb004670	0.30657	-0.25068	2.74743	-0.0912417	0.927301	NA
Zm00001eb004690	2.29501	-0.230714	0.770352	-0.299491	0.764565	NA
Zm00001eb004710	0.029357	0	4.32798	0	1	NA
Zm00001eb004720	0.0181991	0.711086	4.32798	0.1643	0.869495	NA
Zm00001eb004730	1146.4	0.11848	0.234104	0.506101	0.612785	0.791198
Zm00001eb004740	0.216724	0.781313	2.18809	0.357076	0.721035	NA
Zm00001eb004750	65.7509	-0.613998	0.580306	-1.05806	0.290028	0.530154
Zm00001eb004760	0.511776	0.47067	1.57019	0.299754	0.764365	NA
Zm00001eb004770	13.9887	-0.692444	0.336635	-2.05696	0.0396899	0.159078
Zm00001eb004780	183.248	0.0903497	0.379803	0.237886	0.81197	0.910074
Zm00001eb004790	64.1716	-0.115261	0.191494	-0.601904	0.547238	0.74517
Zm00001eb004800	0	NA	NA	NA	NA	NA
Zm00001eb004810	0	NA	NA	NA	NA	NA
Zm00001eb004820	0	NA	NA	NA	NA	NA
Zm00001eb004830	0	NA	NA	NA	NA	NA
Zm00001eb004840	0	NA	NA	NA	NA	NA
Zm00001eb004850	0	NA	NA	NA	NA	NA
Zm00001eb004860	0	NA	NA	NA	NA	NA
Zm00001eb004880	0	NA	NA	NA	NA	NA
Zm00001eb004890	0.0564042	0.951535	4.32798	0.219857	0.825983	NA
Zm00001eb004900	5.90539	-0.150345	0.576359	-0.260853	0.794206	0.900715
Zm00001eb004920	1.79332	-0.31644	0.745044	-0.424726	0.671036	NA
Zm00001eb004940	59.2757	-0.0381101	0.172818	-0.220522	0.825465	0.918215
Zm00001eb004950	0.0626154	0.951535	4.32798	0.219857	0.825983	NA
Zm00001eb004960	0.0265923	1.43242	4.32798	0.330967	0.74067	NA
Zm00001eb004970	0	NA	NA	NA	NA	NA
Zm00001eb004980	0	NA	NA	NA	NA	NA
Zm00001eb004990	56.9987	-0.201707	0.191349	-1.05413	0.291823	0.532175
Zm00001eb005000	23.8668	-0.472115	0.261702	-1.80402	0.071228	0.228699
Zm00001eb005010	29.5263	-0.503985	0.252117	-1.99901	0.0456073	0.174014
Zm00001eb005020	4.32834	-1.52566	1.32677	-1.1499	0.250183	NA
Zm00001eb005030	125.616	0.474479	0.172513	2.75039	0.00595243	0.0465835
Zm00001eb005040	0	NA	NA	NA	NA	NA
Zm00001eb005060	8.59729	0.639129	0.436198	1.46523	0.142859	0.347846
Zm00001eb005070	196.571	0.363873	0.223663	1.62688	0.103762	0.287161
Zm00001eb005080	0.0928821	0	4.32798	0	1	NA
Zm00001eb005100	517.464	-0.153494	0.67023	-0.229017	0.818856	0.914394
Zm00001eb005110	0.310776	1.08569	2.03528	0.533436	0.593732	NA
Zm00001eb005120	0	NA	NA	NA	NA	NA
Zm00001eb005130	809.855	0.692241	0.294326	2.35195	0.0186752	0.0976915
Zm00001eb005140	1241.75	-0.581667	0.186304	-3.12213	0.00179548	0.0203328
Zm00001eb005150	0	NA	NA	NA	NA	NA
Zm00001eb005160	0	NA	NA	NA	NA	NA
Zm00001eb005170	1.13975	-1.82997	0.947183	-1.93201	0.053358	NA
Zm00001eb005180	0.210282	0.975744	2.16116	0.451492	0.651635	NA
Zm00001eb005190	35.1931	-0.166614	0.493917	-0.337333	0.735866	0.867003
Zm00001eb005200	72.8071	-0.388988	1.08947	-0.357044	0.721059	0.857541
Zm00001eb005210	1.16289	-1.20532	1.58287	-0.761477	0.446372	NA
Zm00001eb005220	18.7739	0.084567	0.40301	0.209838	0.833794	0.922942
Zm00001eb005230	7.5324	0.0853652	0.450645	0.189429	0.849757	0.931683
Zm00001eb005240	0.0822372	0.470641	4.32798	0.108744	0.913406	NA
Zm00001eb005250	12.6494	2.82257	0.824167	3.42475	0.000615359	0.00988646
Zm00001eb005260	0.0232205	0	4.32798	0	1	NA
Zm00001eb005270	19.9687	-0.132103	0.350977	-0.376385	0.70663	0.850298
Zm00001eb005280	2.90791	-0.794667	0.674024	-1.17899	0.238403	NA
Zm00001eb005290	0.0392215	0.470646	4.32798	0.108745	0.913405	NA
Zm00001eb005300	0.224314	-0.917985	2.18214	-0.420682	0.673987	NA
Zm00001eb005310	4.69032	-0.290242	0.587704	-0.493858	0.621407	NA
Zm00001eb005320	43.6095	-0.802222	0.309585	-2.59128	0.00956207	0.0624898
Zm00001eb005330	54.9473	-0.246155	0.219099	-1.12349	0.261229	0.498527
Zm00001eb005340	4.8747	0.804598	0.539922	1.49021	0.136169	NA
Zm00001eb005350	3.2575	-0.209359	0.570841	-0.366756	0.713801	NA
Zm00001eb005360	15.4388	0.154987	0.282693	0.548253	0.583518	0.770859
Zm00001eb005370	31.1581	-0.277914	0.265551	-1.04656	0.295304	0.535537
Zm00001eb005380	6.93669	-0.228163	1.08498	-0.210293	0.833439	0.922909
Zm00001eb005390	18.9303	-0.241035	0.350523	-0.687643	0.491678	0.705515
Zm00001eb005400	72.4374	0.209952	0.17431	1.20447	0.228406	0.461647
Zm00001eb005410	0	NA	NA	NA	NA	NA
Zm00001eb005420	5.87388	-1.0365	0.452926	-2.28844	0.0221116	0.109101
Zm00001eb005430	112.312	-0.202567	0.210819	-0.960858	0.336624	0.574694
Zm00001eb005440	1.8171	-0.903135	1.14904	-0.785992	0.431872	NA
Zm00001eb005450	0.876189	0.81375	1.21078	0.672085	0.50153	NA
Zm00001eb005460	66.0802	0.547432	0.415796	1.31659	0.187977	0.411704
Zm00001eb005470	0.157054	-0.949231	3.36428	-0.28215	0.777829	NA
Zm00001eb005480	0	NA	NA	NA	NA	NA
Zm00001eb005490	0	NA	NA	NA	NA	NA
Zm00001eb005500	0	NA	NA	NA	NA	NA
Zm00001eb005510	0.131007	0.230204	4.06431	0.0566404	0.954832	NA
Zm00001eb005530	84.8814	-0.265153	0.322232	-0.822862	0.410587	0.641289
Zm00001eb005540	0	NA	NA	NA	NA	NA
Zm00001eb005550	1168.7	0.945224	0.385809	2.44998	0.0142865	0.0813676
Zm00001eb005560	1.21606	-0.16087	1.21721	-0.132163	0.894855	NA
Zm00001eb005570	0.737052	1.43246	1.82444	0.785149	0.432366	NA
Zm00001eb005580	0.0818739	0	4.32798	0	1	NA
Zm00001eb005590	0.0273083	1.43242	4.32798	0.330967	0.74067	NA
Zm00001eb005600	3.06216	0.395435	0.584431	0.676615	0.49865	NA
Zm00001eb005610	0.0204042	0	4.32798	0	1	NA
Zm00001eb005630	157.136	0.319699	0.128293	2.49195	0.0127044	0.0749822
Zm00001eb005640	5.10889	-1.24727	0.423874	-2.94255	0.00325524	NA
Zm00001eb005650	0	NA	NA	NA	NA	NA
Zm00001eb005660	384.233	-0.143917	0.193229	-0.744796	0.456395	0.67861
Zm00001eb005670	27.0526	0.0146467	0.221132	0.0662352	0.947191	0.977515
Zm00001eb005680	0	NA	NA	NA	NA	NA
Zm00001eb005690	81.4912	1.02213	0.310161	3.29549	0.000982499	0.013689
Zm00001eb005700	138.473	0.900616	0.231844	3.88457	0.00010251	0.00284717
Zm00001eb005710	42.8223	-0.0947006	0.219075	-0.432274	0.665542	0.825994
Zm00001eb005740	23.3043	1.39752	0.564419	2.47604	0.013285	0.077503
Zm00001eb005760	9.57197	-0.487817	0.487356	-1.00095	0.316853	0.556793
Zm00001eb005770	7.42581	-0.388476	0.475745	-0.816562	0.414178	0.644412
Zm00001eb005780	8.50617	-0.250686	1.82928	-0.13704	0.890999	0.953908
Zm00001eb005800	0.844312	0.711108	2.09488	0.33945	0.734271	NA
Zm00001eb005810	9.16204	-0.159393	0.493547	-0.322953	0.746731	0.87384
Zm00001eb005820	28.4041	-1.19153	0.309627	-3.84826	0.000118958	0.00314961
Zm00001eb005830	3.26311	0.0193355	0.744672	0.0259652	0.979285	NA
Zm00001eb005840	130.711	0.122027	0.187331	0.651397	0.51479	0.722821
Zm00001eb005850	24.8245	-0.361923	0.449365	-0.80541	0.420583	0.649891
Zm00001eb005860	7.52733	-0.370916	0.39146	-0.94752	0.343374	0.580763
Zm00001eb005870	0	NA	NA	NA	NA	NA
Zm00001eb005890	0.350286	0.71111	2.36571	0.30059	0.763727	NA
Zm00001eb005900	0.260908	0.711095	3.0666	0.231884	0.816628	NA
Zm00001eb005920	2.37477	-1.23471	1.18483	-1.0421	0.297363	NA
Zm00001eb005930	0	NA	NA	NA	NA	NA
Zm00001eb005940	9.17923	-0.628265	0.529435	-1.18667	0.235357	0.470253
Zm00001eb005950	90.3535	-0.269448	0.270673	-0.995476	0.319505	0.559054
Zm00001eb005960	170.68	-0.0937612	0.118843	-0.788947	0.430143	0.657456
Zm00001eb005970	0.0214811	0	4.32798	0	1	NA
Zm00001eb005980	11.5371	0.539564	0.670538	0.804673	0.421009	0.650079
Zm00001eb005990	4.25802	-1.08333	1.05842	-1.02353	0.306056	NA
Zm00001eb006000	149.74	-0.15291	0.541344	-0.282465	0.777587	0.890642
Zm00001eb006010	5.97695	-1.04724	0.486217	-2.15385	0.0312522	0.136422
Zm00001eb006020	128.922	-0.358029	0.504571	-0.709571	0.47797	0.694464
Zm00001eb006030	0	NA	NA	NA	NA	NA
Zm00001eb006040	28.6639	0.634195	0.377704	1.67908	0.0931368	0.268465
Zm00001eb006050	0.497185	-0.0102288	1.73086	-0.00590967	0.995285	NA
Zm00001eb006060	0	NA	NA	NA	NA	NA
Zm00001eb006070	0	NA	NA	NA	NA	NA
Zm00001eb006080	12.4946	-1.03336	0.451428	-2.28909	0.022074	0.109042
Zm00001eb006090	0	NA	NA	NA	NA	NA
Zm00001eb006100	1.86742	0.344199	0.674093	0.51061	0.609624	NA
Zm00001eb006110	0	NA	NA	NA	NA	NA
Zm00001eb006120	0	NA	NA	NA	NA	NA
Zm00001eb006130	0	NA	NA	NA	NA	NA
Zm00001eb006140	0.939554	1.37842	1.13782	1.21146	0.225718	NA
Zm00001eb006150	79.0862	-0.855226	0.197552	-4.32911	1.49715e-05	0.00076685
Zm00001eb006160	18.2896	0.138889	0.425992	0.326036	0.744397	0.872037
Zm00001eb006170	5.55865	1.09582	0.488406	2.24366	0.0248545	0.117616
Zm00001eb006180	5.83988	-0.287549	0.586853	-0.489984	0.624145	0.798045
Zm00001eb006190	0	NA	NA	NA	NA	NA
Zm00001eb006200	2.25042	0.763595	0.882573	0.865192	0.386934	NA
Zm00001eb006210	0.0174227	0	4.32798	0	1	NA
Zm00001eb006240	0	NA	NA	NA	NA	NA
Zm00001eb006260	0.0480279	0.711082	4.32798	0.164299	0.869496	NA
Zm00001eb006270	84.4961	-0.136641	0.211224	-0.646904	0.517694	0.72444
Zm00001eb006280	0	NA	NA	NA	NA	NA
Zm00001eb006290	0.172512	0.781807	2.20977	0.353795	0.723493	NA
Zm00001eb006300	29.1778	-0.379906	0.203218	-1.86945	0.0615596	0.210245
Zm00001eb006310	19.0646	1.05921	0.460202	2.30161	0.0213571	0.106837
Zm00001eb006320	12.5904	0.454323	0.406124	1.11868	0.263276	0.500522
Zm00001eb006330	0	NA	NA	NA	NA	NA
Zm00001eb006340	0	NA	NA	NA	NA	NA
Zm00001eb006350	0.445174	-0.499502	1.97894	-0.252409	0.800725	NA
Zm00001eb006360	10.5561	-0.724255	0.506067	-1.43114	0.152389	0.36122
Zm00001eb006370	0	NA	NA	NA	NA	NA
Zm00001eb006380	34.6233	-0.068774	0.244515	-0.281267	0.778505	0.891173
Zm00001eb006390	15.9345	-0.481752	0.398309	-1.20949	0.226473	0.459927
Zm00001eb006400	111.764	-0.417056	0.13894	-3.00169	0.00268483	0.0268136
Zm00001eb006410	0.515285	0.71111	2.22018	0.320293	0.748746	NA
Zm00001eb006420	0	NA	NA	NA	NA	NA
Zm00001eb006430	2.60115	0	4.11043	0	1	NA
Zm00001eb006440	0.0475174	0.711084	4.32798	0.164299	0.869495	NA
Zm00001eb006450	28.8955	0.108261	0.329537	0.328525	0.742515	0.870672
Zm00001eb006460	0	NA	NA	NA	NA	NA
Zm00001eb006470	42.9793	0.981717	0.254275	3.86085	0.000112993	0.00304044
Zm00001eb006480	39.1083	0.0722087	0.309277	0.233476	0.815392	0.912172
Zm00001eb006490	0.0174227	0	4.32798	0	1	NA
Zm00001eb006510	82.0293	-0.103006	0.17914	-0.575006	0.565287	0.7585
Zm00001eb006520	4.83427	-0.246898	0.53506	-0.46144	0.644483	NA
Zm00001eb006530	51.8534	0.425257	0.368284	1.1547	0.248213	0.48518
Zm00001eb006540	9.23822	-0.236035	0.442707	-0.533163	0.593921	0.777651
Zm00001eb006550	58.4296	0.591926	0.305655	1.93658	0.0527962	0.190699
Zm00001eb006560	64.617	-0.559794	0.203382	-2.75242	0.00591566	0.0464152
Zm00001eb006570	130.242	0.193319	0.159473	1.21224	0.225422	0.458614
Zm00001eb006590	3.45697	0.539517	0.69672	0.774367	0.438714	NA
Zm00001eb006600	0.0192979	1.43242	4.32798	0.330967	0.74067	NA
Zm00001eb006610	6.04938	-0.319462	0.427641	-0.747035	0.455042	0.677553
Zm00001eb006620	446.65	0.405573	0.187054	2.16821	0.0301425	0.133185
Zm00001eb006630	0	NA	NA	NA	NA	NA
Zm00001eb006640	0	NA	NA	NA	NA	NA
Zm00001eb006650	0	NA	NA	NA	NA	NA
Zm00001eb006660	192.282	-0.377186	0.403048	-0.935834	0.349359	0.58703
Zm00001eb006670	0.528793	0.711102	2.77137	0.256589	0.797496	NA
Zm00001eb006680	4.10815	0.104754	0.611851	0.171209	0.864059	NA
Zm00001eb006690	1498.74	0.285696	0.58148	0.491326	0.623196	0.797265
Zm00001eb006700	3.45515	0.207817	0.748017	0.277823	0.781148	NA
Zm00001eb006710	0.10091	0	4.32798	0	1	NA
Zm00001eb006720	6.41724	-0.797705	0.817288	-0.976038	0.329046	0.567887
Zm00001eb006730	0.235418	0.711115	2.14156	0.332054	0.739848	NA
Zm00001eb006740	0.0436248	0	4.32798	0	1	NA
Zm00001eb006760	0.428132	0.00457748	1.75939	0.00260174	0.997924	NA
Zm00001eb006770	80.0678	-1.24357	0.764753	-1.62611	0.103927	0.287338
Zm00001eb006780	0.0448484	0.711084	4.32798	0.164299	0.869495	NA
Zm00001eb006790	0	NA	NA	NA	NA	NA
Zm00001eb006800	7.89465	0.480948	0.395699	1.21544	0.224199	0.457001
Zm00001eb006830	18.2997	0.0225258	0.62795	0.035872	0.971384	0.988126
Zm00001eb006840	0	NA	NA	NA	NA	NA
Zm00001eb006850	22.1362	-0.347224	0.345185	-1.00591	0.314461	0.555196
Zm00001eb006860	6.76775	-0.567744	0.445019	-1.27577	0.202036	0.429974
Zm00001eb006870	11.2052	-1.00767	0.374096	-2.69362	0.00706815	0.0517195
Zm00001eb006880	18.4371	-0.47249	0.27574	-1.71354	0.0866141	0.258202
Zm00001eb006890	8.38326	0.0354282	0.515859	0.068678	0.945246	0.976854
Zm00001eb006900	4.48592	0.0235969	0.562181	0.0419738	0.96652	NA
Zm00001eb006910	35.3052	0.167303	0.224007	0.746865	0.455145	0.677605
Zm00001eb006920	14.5762	-0.846971	0.384923	-2.20036	0.027781	0.126465
Zm00001eb006930	9.92613	0.50128	0.773856	0.647769	0.517134	0.724299
Zm00001eb006940	10.014	-0.517593	0.396958	-1.3039	0.192269	0.417659
Zm00001eb006950	1.64245	-0.319741	1.02344	-0.31242	0.754722	NA
Zm00001eb006960	0	NA	NA	NA	NA	NA
Zm00001eb006970	0.137537	-0.250677	4.04902	-0.0619105	0.950634	NA
Zm00001eb006990	0	NA	NA	NA	NA	NA
Zm00001eb007000	0.504	-0.519363	1.85194	-0.280443	0.779138	NA
Zm00001eb007010	21.0183	-0.724962	0.233415	-3.10589	0.00189708	0.021035
Zm00001eb007020	1.5579	-1.01182	2.02322	-0.500106	0.617	NA
Zm00001eb007030	70.0217	-0.517302	0.201779	-2.5637	0.0103563	0.0658082
Zm00001eb007040	0	NA	NA	NA	NA	NA
Zm00001eb007050	64.2309	-0.0666023	0.225411	-0.295471	0.767634	0.885708
Zm00001eb007060	162.284	0.0615154	0.201851	0.304756	0.760552	0.881648
Zm00001eb007070	20.622	0.427159	0.406006	1.0521	0.292754	0.532982
Zm00001eb007080	0.353201	0.252343	1.53007	0.164923	0.869005	NA
Zm00001eb007090	107.144	-0.260378	0.210316	-1.23803	0.215704	0.44643
Zm00001eb007100	1.16923	1.75463	1.0504	1.67044	0.094832	NA
Zm00001eb007110	0	NA	NA	NA	NA	NA
Zm00001eb007120	0.81925	0.618502	1.0037	0.616223	0.537747	NA
Zm00001eb007130	53.4002	-1.19043	0.250605	-4.75024	2.03179e-06	0.000171823
Zm00001eb007140	27.5842	-0.0859684	0.334824	-0.256757	0.797366	0.902192
Zm00001eb007150	26.9296	-0.862638	0.326758	-2.63999	0.00829084	0.0573821
Zm00001eb007160	0.175121	-0.0102335	3.29929	-0.00310174	0.997525	NA
Zm00001eb007170	78.784	-0.109652	0.34094	-0.321618	0.747742	0.874389
Zm00001eb007180	53.0202	-0.061417	0.205809	-0.298418	0.765384	0.884072
Zm00001eb007190	4.65774	-0.527863	0.561944	-0.939351	0.34755	NA
Zm00001eb007200	4.04688	0.169766	0.466636	0.363809	0.716001	NA
Zm00001eb007220	54.1225	-0.203391	0.253063	-0.803719	0.421559	0.650644
Zm00001eb007230	0	NA	NA	NA	NA	NA
Zm00001eb007240	70.6726	-0.392906	0.194708	-2.01793	0.0435987	0.168817
Zm00001eb007250	57.4112	0.253259	0.209453	1.20915	0.226607	0.460048
Zm00001eb007270	71.4173	0.464123	0.353544	1.31277	0.18926	0.413869
Zm00001eb007280	33.1242	0.112687	0.885548	0.127251	0.898742	0.956834
Zm00001eb007290	0	NA	NA	NA	NA	NA
Zm00001eb007300	0	NA	NA	NA	NA	NA
Zm00001eb007310	13.185	0.131263	0.338991	0.387216	0.698597	0.845057
Zm00001eb007320	4.50069	0.790687	0.737279	1.07244	0.283523	NA
Zm00001eb007330	0	NA	NA	NA	NA	NA
Zm00001eb007340	0	NA	NA	NA	NA	NA
Zm00001eb007350	0	NA	NA	NA	NA	NA
Zm00001eb007360	0	NA	NA	NA	NA	NA
Zm00001eb007370	0	NA	NA	NA	NA	NA
Zm00001eb007380	0	NA	NA	NA	NA	NA
Zm00001eb007390	0	NA	NA	NA	NA	NA
Zm00001eb007400	0	NA	NA	NA	NA	NA
Zm00001eb007410	0	NA	NA	NA	NA	NA
Zm00001eb007420	0	NA	NA	NA	NA	NA
Zm00001eb007430	0	NA	NA	NA	NA	NA
Zm00001eb007440	196.481	-0.110774	0.19979	-0.554452	0.57927	0.767787
Zm00001eb007450	0	NA	NA	NA	NA	NA
Zm00001eb007460	0.204775	0.914028	1.95373	0.467838	0.639901	NA
Zm00001eb007470	38.1455	0.00108816	0.260471	0.00417767	0.996667	0.998443
Zm00001eb007490	0.892016	0.226665	1.46846	0.154356	0.877329	NA
Zm00001eb007500	0.174503	0.711109	2.86797	0.247948	0.804174	NA
Zm00001eb007510	26.8162	0.101675	0.413912	0.245645	0.805957	0.907257
Zm00001eb007540	0	NA	NA	NA	NA	NA
Zm00001eb007550	0.398748	-0.980793	1.56832	-0.625379	0.531722	NA
Zm00001eb007560	0	NA	NA	NA	NA	NA
Zm00001eb007570	27.8279	-1.03578	0.316496	-3.27264	0.00106549	0.0143625
Zm00001eb007580	0.182422	1.43242	3.77533	0.379417	0.704378	NA
Zm00001eb007590	11.6633	-0.738774	0.323507	-2.28364	0.0223927	0.109882
Zm00001eb007600	28.4742	-0.38617	0.313424	-1.2321	0.217911	0.449248
Zm00001eb007610	0.952589	2.1579	1.39018	1.55224	0.120604	NA
Zm00001eb007630	0	NA	NA	NA	NA	NA
Zm00001eb007640	11.4281	1.59535	0.420403	3.7948	0.00014776	0.00362427
Zm00001eb007650	12.6258	-0.491278	0.685449	-0.716724	0.473544	0.691261
Zm00001eb007670	122.616	0.229552	0.552475	0.415498	0.677778	0.833155
Zm00001eb007680	11.7578	-0.63196	0.371502	-1.7011	0.088925	0.261694
Zm00001eb007690	31.9585	-0.518348	0.26857	-1.93003	0.0536032	0.192509
Zm00001eb007700	52.2752	-0.264461	0.191973	-1.3776	0.168328	0.385402
Zm00001eb007720	0	NA	NA	NA	NA	NA
Zm00001eb007730	63.038	-0.516819	0.181019	-2.85506	0.00430284	0.0375268
Zm00001eb007740	4.00546	0.531388	1.47031	0.361412	0.717791	NA
Zm00001eb007750	36.247	-1.01492	0.317094	-3.20069	0.00137098	0.0171479
Zm00001eb007760	15.9704	-0.617064	0.591775	-1.04273	0.297072	0.537194
Zm00001eb007770	2.01062	-0.614001	0.632438	-0.970848	0.331624	NA
Zm00001eb007780	188.411	0.154034	0.133673	1.15232	0.249189	0.486017
Zm00001eb007790	0.128152	-0.0102306	2.99128	-0.00342013	0.997271	NA
Zm00001eb007800	22.109	-0.412055	0.256147	-1.60867	0.107689	0.293345
Zm00001eb007810	68.337	0.290894	0.226413	1.28479	0.198864	0.425997
Zm00001eb007820	24.0139	-0.261653	0.236647	-1.10567	0.268869	0.507522
Zm00001eb007830	12.8394	-0.908611	0.42396	-2.14315	0.032101	0.138984
Zm00001eb007840	0	NA	NA	NA	NA	NA
Zm00001eb007850	0	NA	NA	NA	NA	NA
Zm00001eb007860	1667.38	-0.798562	0.279328	-2.85886	0.0042516	0.0372007
Zm00001eb007870	25.2537	0.273433	0.279237	0.979214	0.327474	0.566687
Zm00001eb007880	0	NA	NA	NA	NA	NA
Zm00001eb007890	0	NA	NA	NA	NA	NA
Zm00001eb007900	4.329	0.244594	0.804451	0.30405	0.76109	NA
Zm00001eb007910	0	NA	NA	NA	NA	NA
Zm00001eb007920	20.3315	-0.343042	0.432705	-0.792786	0.427903	0.655742
Zm00001eb007930	17.0543	-0.147887	0.393591	-0.375738	0.707112	0.850455
Zm00001eb007940	0.317281	0.80371	1.65528	0.485544	0.627291	NA
Zm00001eb007950	144.647	-1.465	1.01449	-1.44408	0.148718	0.355892
Zm00001eb007960	45.3229	0.229911	0.214739	1.07066	0.284325	0.524408
Zm00001eb007970	0	NA	NA	NA	NA	NA
Zm00001eb007990	0.501563	1.19201	1.76959	0.673609	0.50056	NA
Zm00001eb008000	0	NA	NA	NA	NA	NA
Zm00001eb008010	15.212	0.562874	0.493547	1.14047	0.254092	0.490703
Zm00001eb008030	0.260557	1.19087	1.75533	0.678429	0.4975	NA
Zm00001eb008040	0.572864	-1.45199	1.45123	-1.00053	0.317056	NA
Zm00001eb008050	0	NA	NA	NA	NA	NA
Zm00001eb008060	128.508	-0.661604	0.106919	-6.18787	6.09829e-10	2.87941e-07
Zm00001eb008070	0.0272913	0	4.32798	0	1	NA
Zm00001eb008080	6.95892	-0.674448	0.801142	-0.841858	0.399868	0.631162
Zm00001eb008090	9.82999	-0.81949	0.332208	-2.4668	0.0136328	0.0788773
Zm00001eb008100	62.7446	-0.124496	0.246495	-0.505066	0.613512	0.791596
Zm00001eb008130	3.50307	0.404925	0.751169	0.539061	0.589845	NA
Zm00001eb008140	198.907	0.965222	0.233929	4.12614	3.68903e-05	0.0014549
Zm00001eb008150	4.92889	-1.6618	0.66535	-2.49764	0.0125023	NA
Zm00001eb008160	33.3121	-0.636367	0.514183	-1.23763	0.215854	0.446524
Zm00001eb008170	66.2112	0.145212	0.319031	0.455166	0.64899	0.814943
Zm00001eb008180	2.82231	0.480989	1.49608	0.321499	0.747832	NA
Zm00001eb008190	0	NA	NA	NA	NA	NA
Zm00001eb008200	13.4576	1.98587	0.886624	2.23981	0.0251033	0.118467
Zm00001eb008210	0	NA	NA	NA	NA	NA
Zm00001eb008220	0.0220215	0	4.32798	0	1	NA
Zm00001eb008240	7.28151	-0.839719	0.55299	-1.51851	0.128886	0.326694
Zm00001eb008250	0.804248	-0.226921	1.15677	-0.196168	0.844479	NA
Zm00001eb008260	0	NA	NA	NA	NA	NA
Zm00001eb008270	0.0221797	1.43242	4.32798	0.330967	0.74067	NA
Zm00001eb008280	0	NA	NA	NA	NA	NA
Zm00001eb008290	0	NA	NA	NA	NA	NA
Zm00001eb008300	0	NA	NA	NA	NA	NA
Zm00001eb008310	120.126	-0.0514282	0.137369	-0.374381	0.708121	0.850872
Zm00001eb008320	0	NA	NA	NA	NA	NA
Zm00001eb008330	0.170136	0.23022	2.88176	0.0798886	0.936326	NA
Zm00001eb008340	98.9932	0.327237	0.229434	1.42628	0.153787	0.363342
Zm00001eb008350	0	NA	NA	NA	NA	NA
Zm00001eb008360	719.895	0.6023	0.318765	1.88948	0.0588274	0.204321
Zm00001eb008370	131.138	-0.180371	0.187932	-0.959766	0.337173	0.575371
Zm00001eb008380	4.92396	0.671772	0.649945	1.03358	0.301331	NA
Zm00001eb008400	509.627	-0.173963	0.195252	-0.890964	0.372948	0.606175
Zm00001eb008410	0.0392882	0.470646	4.32798	0.108745	0.913405	NA
Zm00001eb008420	1.2312	-0.044995	1.27795	-0.0352086	0.971913	NA
Zm00001eb008430	15.1546	0.583278	0.392816	1.48486	0.13758	0.340144
Zm00001eb008440	39.2345	0.80766	0.266483	3.03081	0.00243896	0.0250196
Zm00001eb008450	139.205	0.0337073	0.260991	0.129151	0.897238	0.956071
Zm00001eb008460	65.9896	-0.346673	0.225568	-1.53689	0.124321	0.319128
Zm00001eb008470	8.47086	-0.586995	0.455869	-1.28764	0.197872	0.424603
Zm00001eb008480	101.457	0.159353	0.20542	0.775742	0.437901	0.663882
Zm00001eb008490	16.5838	-0.461923	0.348987	-1.32361	0.185633	0.408517
Zm00001eb008500	29.6226	-0.406423	0.301036	-1.35008	0.176989	0.397287
Zm00001eb008510	0	NA	NA	NA	NA	NA
Zm00001eb008520	29.1539	-0.475192	0.252071	-1.88515	0.0594093	0.205541
Zm00001eb008530	31.6347	0.437922	0.469277	0.933184	0.350725	0.588017
Zm00001eb008540	0	NA	NA	NA	NA	NA
Zm00001eb008550	3802.08	0.176817	0.350078	0.505078	0.613504	0.791596
Zm00001eb008560	0	NA	NA	NA	NA	NA
Zm00001eb008570	42.1723	-0.180448	0.248928	-0.724901	0.468513	0.687411
Zm00001eb008580	21.0267	-0.0512678	0.310122	-0.165315	0.868696	0.942283
Zm00001eb008590	83.2575	0.0593809	0.203688	0.291528	0.770647	0.887738
Zm00001eb008600	0	NA	NA	NA	NA	NA
Zm00001eb008610	539.661	0.327717	0.176233	1.85957	0.0629462	0.213139
Zm00001eb008620	74.7911	0.282009	0.257172	1.09658	0.272827	0.511923
Zm00001eb008630	21.4918	-0.54894	0.364051	-1.50787	0.131589	0.33083
Zm00001eb008640	39.684	-0.171584	0.16636	-1.03141	0.302351	0.542985
Zm00001eb008650	115.238	0.0214347	0.176029	0.121768	0.903083	0.958813
Zm00001eb008660	45.6991	0.0513557	0.353847	0.145135	0.884604	0.950923
Zm00001eb008670	0	NA	NA	NA	NA	NA
Zm00001eb008680	14.9446	-1.199	0.729042	-1.64463	0.100046	0.280578
Zm00001eb008690	37.1103	-1.89463	0.714426	-2.65196	0.00800272	0.0561644
Zm00001eb008700	139.379	-0.648678	0.228015	-2.84489	0.0044427	0.0384506
Zm00001eb008710	0.0725093	0	4.32798	0	1	NA
Zm00001eb008720	53.1082	-0.695771	0.24767	-2.80927	0.00496544	0.0413555
Zm00001eb008730	3.73442	-0.395236	0.545547	-0.724477	0.468773	NA
Zm00001eb008740	0.319772	0.711116	1.92684	0.369057	0.712085	NA
Zm00001eb008750	6.48024	-1.99025	0.558192	-3.56552	0.00036313	0.0067904
Zm00001eb008770	0	NA	NA	NA	NA	NA
Zm00001eb008780	83.1392	-0.45345	0.21693	-2.09031	0.0365902	0.151513
Zm00001eb008790	26.4359	2.13248	0.511006	4.17309	3.00495e-05	0.00125213
Zm00001eb008800	0.705296	0.897354	1.78019	0.504078	0.614207	NA
Zm00001eb008810	1.45981	0.672202	1.21914	0.551374	0.581377	NA
Zm00001eb008820	0	NA	NA	NA	NA	NA
Zm00001eb008830	64.8403	0.302133	0.26122	1.15662	0.247426	0.484366
Zm00001eb008850	33.5349	0.260747	0.285854	0.912168	0.36168	0.597864
Zm00001eb008860	0	NA	NA	NA	NA	NA
Zm00001eb008870	0	NA	NA	NA	NA	NA
Zm00001eb008880	29.3067	0.0593076	0.299203	0.198219	0.842874	0.927572
Zm00001eb008890	32.4239	-0.110724	0.238264	-0.464712	0.642138	0.80945
Zm00001eb008900	74.7278	-0.677482	0.211147	-3.20858	0.0013339	0.0168081
Zm00001eb008910	109.804	-0.160444	0.25112	-0.638913	0.522879	0.727545
Zm00001eb008920	11.3432	0.644314	0.447014	1.44137	0.149479	0.356812
Zm00001eb008930	64.9031	0.315537	0.332454	0.949115	0.342562	0.580263
Zm00001eb008940	2.5307	1.96077	0.845331	2.31953	0.0203664	NA
Zm00001eb008950	96.8174	0.258188	0.2384	1.083	0.278807	0.517765
Zm00001eb008960	0.200719	-0.0102287	2.22241	-0.00460252	0.996328	NA
Zm00001eb008970	0.134966	0.470644	4.04619	0.116318	0.907401	NA
Zm00001eb008980	7.21713	0.207015	0.524627	0.394594	0.693143	0.842042
Zm00001eb008990	0	NA	NA	NA	NA	NA
Zm00001eb009000	0	NA	NA	NA	NA	NA
Zm00001eb009010	59.0064	0.858046	0.274883	3.1215	0.00179933	0.0203358
Zm00001eb009020	0	NA	NA	NA	NA	NA
Zm00001eb009030	0	NA	NA	NA	NA	NA
Zm00001eb009040	0	NA	NA	NA	NA	NA
Zm00001eb009050	0.160851	0.470669	2.25825	0.208422	0.834899	NA
Zm00001eb009060	22.2132	-0.370279	0.231677	-1.59825	0.109987	0.297699
Zm00001eb009070	78.4811	-0.0566131	0.262354	-0.215789	0.829152	0.920346
Zm00001eb009080	0.319955	1.37871	2.73881	0.503396	0.614686	NA
Zm00001eb009090	25.3868	-1.58916	1.20145	-1.32271	0.185933	0.40886
Zm00001eb009100	36.6314	-0.393272	0.272483	-1.44329	0.148939	0.356186
Zm00001eb009110	170.765	0.102009	0.125492	0.812868	0.416294	0.645871
Zm00001eb009120	2.16453	-0.339844	0.829791	-0.409554	0.682134	NA
Zm00001eb009130	21.635	-0.781758	0.28981	-2.69748	0.00698662	0.0514329
Zm00001eb009140	47.7771	-0.566424	0.219795	-2.57706	0.0099645	0.0642308
Zm00001eb009150	0.0447915	1.19198	4.32798	0.275412	0.783	NA
Zm00001eb009160	198.572	0.228613	0.237952	0.960753	0.336676	0.574696
Zm00001eb009170	33.4678	0.22053	0.25358	0.869664	0.384484	0.617485
Zm00001eb009210	0	NA	NA	NA	NA	NA
Zm00001eb009230	0	NA	NA	NA	NA	NA
Zm00001eb009240	28.7167	0.133202	0.277239	0.480458	0.630902	0.80156
Zm00001eb009250	6.82554	-1.19956	1.22155	-0.981999	0.3261	0.565178
Zm00001eb009260	4.12283	0.862319	0.585303	1.47329	0.140674	NA
Zm00001eb009270	0	NA	NA	NA	NA	NA
Zm00001eb009280	0	NA	NA	NA	NA	NA
Zm00001eb009290	7.35567	-0.346586	0.429405	-0.80713	0.419592	0.648737
Zm00001eb009300	0.0381594	0.711084	4.32798	0.164299	0.869495	NA
Zm00001eb009310	61.1754	-0.51391	0.145999	-3.51996	0.000431616	0.0077966
Zm00001eb009320	4.63094	0.847149	0.432463	1.95889	0.0501253	NA
Zm00001eb009340	0.477683	1.192	2.21131	0.539049	0.589853	NA
Zm00001eb009360	1.92999	1.59538	0.890942	1.79067	0.0733469	NA
Zm00001eb009370	28.6721	-0.580757	0.195122	-2.97638	0.00291672	0.0282498
Zm00001eb009380	0.34076	0.0237859	2.14583	0.0110847	0.991156	NA
Zm00001eb009390	0	NA	NA	NA	NA	NA
Zm00001eb009400	1.69967	0.0870225	0.978326	0.0889504	0.929121	NA
Zm00001eb009410	0.0207366	0.711086	4.32798	0.1643	0.869495	NA
Zm00001eb009420	0	NA	NA	NA	NA	NA
Zm00001eb009430	69.7607	0.245309	0.243583	1.00709	0.313893	0.55459
Zm00001eb009460	25.7847	0.121071	0.229365	0.527851	0.597603	0.780179
Zm00001eb009470	0	NA	NA	NA	NA	NA
Zm00001eb009480	44.2815	-0.658989	0.279946	-2.35399	0.0185732	0.0973304
Zm00001eb009490	10.6519	0.0352653	0.579493	0.0608555	0.951474	0.979105
Zm00001eb009500	14.1027	0.0503139	0.39307	0.128003	0.898147	0.956607
Zm00001eb009510	92.238	0.448934	0.431923	1.03938	0.298626	0.538974
Zm00001eb009520	0.0175164	0.711086	4.32798	0.1643	0.869495	NA
Zm00001eb009530	0	NA	NA	NA	NA	NA
Zm00001eb009540	51.5445	1.62354	0.822017	1.97506	0.0482609	0.179978
Zm00001eb009550	45.3606	0.651842	0.361312	1.8041	0.0712158	0.228699
Zm00001eb009560	0	NA	NA	NA	NA	NA
Zm00001eb009570	5.09589	-0.131344	0.796557	-0.16489	0.869031	NA
Zm00001eb009580	30.0395	0.19518	0.28832	0.676956	0.498434	0.710079
Zm00001eb009590	0	NA	NA	NA	NA	NA
Zm00001eb009600	0.387591	-0.0102332	2.38426	-0.00429197	0.996576	NA
Zm00001eb009610	0.0219169	1.43242	4.32798	0.330967	0.74067	NA
Zm00001eb009620	0	NA	NA	NA	NA	NA
Zm00001eb009630	0	NA	NA	NA	NA	NA
Zm00001eb009640	23.8609	0.303031	0.393779	0.769545	0.44157	0.666827
Zm00001eb009650	0.0199587	0.711086	4.32798	0.1643	0.869495	NA
Zm00001eb009660	6.39517	0.0538002	0.463972	0.115956	0.907688	0.960463
Zm00001eb009670	0.178054	-0.481059	2.85607	-0.168434	0.866242	NA
Zm00001eb009690	0.0166272	0.711086	4.32798	0.1643	0.869495	NA
Zm00001eb009700	0	NA	NA	NA	NA	NA
Zm00001eb009710	0	NA	NA	NA	NA	NA
Zm00001eb009730	0.56582	0.230221	1.71933	0.133901	0.893481	NA
Zm00001eb009750	0	NA	NA	NA	NA	NA
Zm00001eb009760	0	NA	NA	NA	NA	NA
Zm00001eb009770	8.49349	0.306574	0.339272	0.903622	0.366196	0.601178
Zm00001eb009780	4.66575	-0.595606	0.607025	-0.981188	0.3265	NA
Zm00001eb009800	0.0273083	1.43242	4.32798	0.330967	0.74067	NA
Zm00001eb009810	116.693	-0.496923	0.157304	-3.159	0.00158311	0.0187524
Zm00001eb009820	0	NA	NA	NA	NA	NA
Zm00001eb009830	0	NA	NA	NA	NA	NA
Zm00001eb009840	0.0312254	0	4.32798	0	1	NA
Zm00001eb009850	1.23509	0.937338	1.08847	0.86115	0.389155	NA
Zm00001eb009860	0	NA	NA	NA	NA	NA
Zm00001eb009870	57.8355	0.460355	0.187104	2.46042	0.0138773	0.0799071
Zm00001eb009880	160.576	0.0651871	0.171311	0.38052	0.70356	0.848255
Zm00001eb009890	72.6417	0.17047	0.47227	0.360959	0.71813	0.855706
Zm00001eb009900	848.271	-0.346938	0.257401	-1.34785	0.177707	0.397874
Zm00001eb009910	0	NA	NA	NA	NA	NA
Zm00001eb009920	1994.83	-0.545506	0.208281	-2.61908	0.00881665	0.0594147
Zm00001eb009930	0	NA	NA	NA	NA	NA
Zm00001eb009940	9.05635	0.073653	0.758797	0.0970654	0.922674	0.967776
Zm00001eb009950	0.39486	0.470666	1.8915	0.248832	0.80349	NA
Zm00001eb009960	25.2532	-0.294771	0.24069	-1.22469	0.220693	0.453102
Zm00001eb009970	0	NA	NA	NA	NA	NA
Zm00001eb009980	6.13747	-1.14003	0.702015	-1.62394	0.104388	0.288144
Zm00001eb009990	5.6629	-1.99498	1.16327	-1.71498	0.0863485	0.257585
Zm00001eb010000	0	NA	NA	NA	NA	NA
Zm00001eb010010	0	NA	NA	NA	NA	NA
Zm00001eb010020	12.7094	-1.18386	0.407291	-2.90667	0.00365301	0.0334378
Zm00001eb010030	256.944	0.0915865	0.110125	0.831663	0.405599	0.6366
Zm00001eb010040	578.741	0.889341	0.198994	4.46918	7.85219e-06	0.000460771
Zm00001eb010050	5.64024	-0.169292	0.654831	-0.258528	0.795999	0.901546
Zm00001eb010060	36.8882	-0.179775	0.483923	-0.371496	0.710268	0.851682
Zm00001eb010070	13.6939	-0.631164	0.630118	-1.00166	0.316508	0.556635
Zm00001eb010080	0	NA	NA	NA	NA	NA
Zm00001eb010090	0	NA	NA	NA	NA	NA
Zm00001eb010100	22.5176	0.221751	0.28658	0.773783	0.439059	0.664866
Zm00001eb010110	26.8177	0.197012	0.304106	0.64784	0.517088	0.724299
Zm00001eb010130	118.727	1.19521	0.370226	3.22831	0.00124524	0.0161165
Zm00001eb010140	466.257	-0.18912	0.621076	-0.304503	0.760744	0.881648
Zm00001eb010150	84.5087	0.239562	0.214804	1.11525	0.264741	0.502521
Zm00001eb010160	136.247	0.656083	0.226873	2.89185	0.00382979	0.0345169
Zm00001eb010170	18.7239	-1.0734	0.460395	-2.33147	0.0197285	0.10144
Zm00001eb010180	0.0962958	0	4.32798	0	1	NA
Zm00001eb010190	52.774	-0.00742643	0.256254	-0.0289807	0.97688	0.990279
Zm00001eb010200	167.064	-0.0780658	0.161899	-0.482189	0.629672	0.801014
Zm00001eb010210	2.4499	-0.930669	0.793366	-1.17306	0.24077	NA
Zm00001eb010220	0	NA	NA	NA	NA	NA
Zm00001eb010230	439.537	-0.449932	0.281869	-1.59624	0.110434	0.298564
Zm00001eb010240	911.73	-0.142621	0.155108	-0.919497	0.357836	0.594381
Zm00001eb010250	0	NA	NA	NA	NA	NA
Zm00001eb010260	0	NA	NA	NA	NA	NA
Zm00001eb010270	0	NA	NA	NA	NA	NA
Zm00001eb010280	26.2038	-0.194895	0.28083	-0.693999	0.487683	0.702035
Zm00001eb010290	0.0971834	0.470655	4.32798	0.108747	0.913403	NA
Zm00001eb010300	884.122	-0.255914	0.181434	-1.41051	0.158389	0.370379
Zm00001eb010310	65.6978	-0.0240557	0.166552	-0.144434	0.885158	0.95131
Zm00001eb010320	4.15949	0.896327	0.82419	1.08752	0.276805	NA
Zm00001eb010330	3.49392	-0.0185771	0.509942	-0.0364299	0.97094	NA
Zm00001eb010340	0.273197	0.951563	1.93109	0.492761	0.622182	NA
Zm00001eb010350	0	NA	NA	NA	NA	NA
Zm00001eb010360	78.6932	0.592841	0.178466	3.32186	0.000894198	0.0129911
Zm00001eb010370	154.423	-0.276954	0.299356	-0.925166	0.35488	0.591745
Zm00001eb010380	0	NA	NA	NA	NA	NA
Zm00001eb010390	0.0221797	1.43242	4.32798	0.330967	0.74067	NA
Zm00001eb010400	238.129	-0.686251	0.187814	-3.65389	0.000258296	0.00538713
Zm00001eb010410	122.258	0.330105	0.290181	1.13758	0.255295	0.491951
Zm00001eb010420	51.5759	-0.135769	0.454212	-0.298911	0.765008	0.883984
Zm00001eb010440	1.37848	2.14019	1.02303	2.092	0.0364381	NA
Zm00001eb010450	4.19221	-0.659464	0.694981	-0.948895	0.342674	NA
Zm00001eb010460	5.7511	0.750663	0.745799	1.00652	0.314165	0.554823
Zm00001eb010470	0	NA	NA	NA	NA	NA
Zm00001eb010480	50.484	0.280836	0.201123	1.39634	0.162611	0.376687
Zm00001eb010490	1.22192	-0.449566	1.02908	-0.436861	0.662212	NA
Zm00001eb010500	5.97259	0.233893	0.828568	0.282286	0.777724	0.890642
Zm00001eb010530	196.152	2.6564	0.660604	4.02117	5.79094e-05	0.00192631
Zm00001eb010540	1.144	-0.0303226	1.0377	-0.029221	0.976688	NA
Zm00001eb010550	146.873	0.774368	0.346747	2.23324	0.0255333	0.119761
Zm00001eb010560	361.995	-0.36423	0.2873	-1.26777	0.204881	0.433425
Zm00001eb010570	40.081	0.559579	0.602797	0.928304	0.35325	0.590359
Zm00001eb010590	15.8009	-0.701467	0.32623	-2.15022	0.0315378	0.137351
Zm00001eb010600	23.1953	-0.216237	0.286949	-0.753572	0.451106	0.674295
Zm00001eb010610	5.12901	-0.847104	0.95174	-0.890058	0.373435	NA
Zm00001eb010620	30.7475	-0.807872	0.323521	-2.49712	0.0125206	0.0743569
Zm00001eb010630	0	NA	NA	NA	NA	NA
Zm00001eb010640	0.0192628	0.711086	4.32798	0.1643	0.869495	NA
Zm00001eb010650	5.58486	-0.153323	0.43691	-0.350925	0.725645	0.859727
Zm00001eb010660	3.36936	-0.556141	0.806918	-0.689217	0.490687	NA
Zm00001eb010680	43.381	-0.160522	0.220472	-0.72808	0.466565	0.686162
Zm00001eb010690	105.156	-0.507428	0.126218	-4.02024	5.81394e-05	0.00192642
Zm00001eb010700	466.808	-0.381986	0.242274	-1.57667	0.114872	0.305236
Zm00001eb010710	31.3469	-0.243003	0.258728	-0.939224	0.347616	0.585143
Zm00001eb010720	0.318344	0.0956117	1.80801	0.0528822	0.957826	NA
Zm00001eb010730	19.0308	0.606118	0.437393	1.38575	0.165823	0.381467
Zm00001eb010740	42.0232	0.388692	0.326026	1.19221	0.233179	0.467418
Zm00001eb010750	0	NA	NA	NA	NA	NA
Zm00001eb010760	0	NA	NA	NA	NA	NA
Zm00001eb010770	0.23392	0	3.6282	0	1	NA
Zm00001eb010780	0	NA	NA	NA	NA	NA
Zm00001eb010790	295.334	0.981951	0.128095	7.66578	1.77747e-14	5.03558e-11
Zm00001eb010800	0.805059	0.858998	1.22121	0.703401	0.481806	NA
Zm00001eb010810	160.992	-0.217316	0.144314	-1.50585	0.132106	0.331492
Zm00001eb010820	31.6745	-0.349793	0.314182	-1.11335	0.26556	0.503456
Zm00001eb010830	0.0175164	0.711086	4.32798	0.1643	0.869495	NA
Zm00001eb010840	0.76801	0.79121	1.22284	0.647027	0.517614	NA
Zm00001eb010850	0	NA	NA	NA	NA	NA
Zm00001eb010860	17.0638	0.392024	0.286366	1.36896	0.171011	0.388771
Zm00001eb010870	0.0647979	0.711083	4.32798	0.164299	0.869496	NA
Zm00001eb010890	0	NA	NA	NA	NA	NA
Zm00001eb010900	151.325	-0.0385634	0.138353	-0.278733	0.78045	0.892738
Zm00001eb010910	0.413881	0.230222	1.56019	0.147561	0.882689	NA
Zm00001eb010940	0	NA	NA	NA	NA	NA
Zm00001eb010950	386.852	0.495696	0.136566	3.62973	0.000283717	0.00578749
Zm00001eb010960	2.95593	-0.270257	1.52421	-0.17731	0.859265	NA
Zm00001eb010980	66.6956	-0.644211	0.28721	-2.243	0.0248968	0.117718
Zm00001eb010990	3.79473	0.201705	0.601217	0.335494	0.737252	NA
Zm00001eb011000	14.8871	-0.818254	0.440541	-1.85738	0.0632565	0.213669
Zm00001eb011010	305.32	0.454014	0.223994	2.0269	0.0426727	0.166483
Zm00001eb011020	176.623	0.133138	0.177914	0.748327	0.454263	0.677152
Zm00001eb011030	0.177589	0.470667	2.49814	0.188407	0.850558	NA
Zm00001eb011040	22.1358	-0.491819	0.258636	-1.90159	0.057225	0.200973
Zm00001eb011050	8.88401	-0.194724	0.946678	-0.205692	0.837031	0.925003
Zm00001eb011060	14.3356	-0.0847352	0.294568	-0.287659	0.773608	0.888443
Zm00001eb011070	1.40422	-1.58823	1.30147	-1.22033	0.222339	NA
Zm00001eb011080	5.71878	0.653199	0.588982	1.10903	0.267417	0.505735
Zm00001eb011090	0	NA	NA	NA	NA	NA
Zm00001eb011100	0	NA	NA	NA	NA	NA
Zm00001eb011110	0.270727	-0.724157	1.95296	-0.3708	0.710787	NA
Zm00001eb011120	0	NA	NA	NA	NA	NA
Zm00001eb011140	1.88506	0.230214	1.84825	0.124558	0.900874	NA
Zm00001eb011150	212.898	-0.275701	0.167877	-1.64228	0.100532	0.281431
Zm00001eb011160	3.14124	-0.898202	0.631916	-1.42139	0.155202	NA
Zm00001eb011170	16.838	-0.413029	0.286553	-1.44137	0.14948	0.356812
Zm00001eb011180	0	NA	NA	NA	NA	NA
Zm00001eb011190	0	NA	NA	NA	NA	NA
Zm00001eb011200	41.7397	-0.542061	0.25207	-2.15044	0.0315204	0.137345
Zm00001eb011210	0.35028	0.711085	3.44253	0.206559	0.836354	NA
Zm00001eb011220	15.8394	-0.263503	0.677737	-0.388798	0.697426	0.844542
Zm00001eb011230	176.298	-0.8579	0.137091	-6.25788	3.90235e-10	2.01006e-07
Zm00001eb011240	0.20657	0	3.14754	0	1	NA
Zm00001eb011250	0.483108	-0.727951	1.67588	-0.434368	0.664021	NA
Zm00001eb011270	31.2099	1.07498	0.685238	1.56877	0.116702	0.308172
Zm00001eb011280	0.185653	-0.0102356	3.24747	-0.00315185	0.997485	NA
Zm00001eb011290	0	NA	NA	NA	NA	NA
Zm00001eb011300	81.9368	0.0544894	0.240228	0.226824	0.820561	0.915033
Zm00001eb011310	24.2103	-0.654029	0.456045	-1.43413	0.151535	0.359935
Zm00001eb011320	0	NA	NA	NA	NA	NA
Zm00001eb011330	0	NA	NA	NA	NA	NA
Zm00001eb011340	0.0773626	0	4.32798	0	1	NA
Zm00001eb011350	0	NA	NA	NA	NA	NA
Zm00001eb011360	0	NA	NA	NA	NA	NA
Zm00001eb011370	0.0273083	1.43242	4.32798	0.330967	0.74067	NA
Zm00001eb011380	0.7688	0.711111	2.00002	0.355552	0.722176	NA
Zm00001eb011410	0	NA	NA	NA	NA	NA
Zm00001eb011420	321.198	-0.70976	0.282528	-2.51218	0.011999	0.072182
Zm00001eb011430	13.3412	0.691421	0.595048	1.16196	0.245253	0.481585
Zm00001eb011440	1.80546	1.35807	0.894653	1.51799	0.129018	NA
Zm00001eb011450	112.06	-0.136203	0.251878	-0.540749	0.588681	0.774412
Zm00001eb011460	1.39927	-0.601249	0.78665	-0.764315	0.444679	NA
Zm00001eb011470	84.2942	-0.114779	0.147641	-0.777417	0.436913	0.662856
Zm00001eb011480	31.1813	-0.353805	0.237739	-1.48821	0.136697	0.338811
Zm00001eb011490	211.741	-0.0119724	0.116642	-0.102643	0.918247	0.965565
Zm00001eb011500	0	NA	NA	NA	NA	NA
Zm00001eb011510	0	NA	NA	NA	NA	NA
Zm00001eb011520	0	NA	NA	NA	NA	NA
Zm00001eb011530	32.7255	0.521715	0.413312	1.26228	0.206848	0.43558
Zm00001eb011550	1.95349	-0.369909	0.749524	-0.493525	0.621642	NA
Zm00001eb011560	0.0204042	0	4.32798	0	1	NA
Zm00001eb011570	0	NA	NA	NA	NA	NA
Zm00001eb011580	43.0983	-0.120139	0.245388	-0.489587	0.624426	0.798225
Zm00001eb011590	142.025	-0.427546	0.26476	-1.61484	0.106345	0.290822
Zm00001eb011600	10.3739	-1.1854	0.464789	-2.55039	0.0107601	0.0673666
Zm00001eb011610	89.4652	-0.107831	0.27429	-0.393127	0.694226	0.842648
Zm00001eb011620	67.0175	-0.237836	0.200547	-1.18594	0.235646	0.47051
Zm00001eb011630	58.283	0.568812	0.162606	3.4981	0.000468589	0.00824542
Zm00001eb011640	12.0925	-0.8056	0.401833	-2.00481	0.0449829	0.172367
Zm00001eb011650	37.6766	-0.520422	0.262661	-1.98135	0.0475525	0.178233
Zm00001eb011670	476.487	0.0175346	0.0939072	0.186722	0.851878	0.932427
Zm00001eb011680	5.57236	1.09901	0.595959	1.8441	0.0651686	0.217416
Zm00001eb011700	29.4691	-0.220196	0.284341	-0.774408	0.438689	0.664484
Zm00001eb011720	4.58273	-0.521837	0.764156	-0.682893	0.494674	NA
Zm00001eb011730	19.1557	-0.0744545	0.318426	-0.23382	0.815125	0.912105
Zm00001eb011750	43.2125	-0.54661	0.326428	-1.67452	0.094029	0.270304
Zm00001eb011760	45.5787	-0.240612	0.301206	-0.798828	0.42439	0.65342
Zm00001eb011770	0	NA	NA	NA	NA	NA
Zm00001eb011780	67.3581	-0.0873111	0.272596	-0.320295	0.748745	0.874776
Zm00001eb011800	118.264	0.235589	0.233935	1.00707	0.3139	0.55459
Zm00001eb011810	6.15756	-0.335225	0.52543	-0.638001	0.523473	0.728209
Zm00001eb011820	21.6891	0.144436	0.502981	0.287161	0.773989	0.888517
Zm00001eb011830	28.4791	-0.300448	0.261008	-1.15111	0.249689	0.486434
Zm00001eb011840	0.0562359	0.470644	4.32798	0.108745	0.913405	NA
Zm00001eb011850	0.188693	-0.250676	2.48396	-0.100918	0.919616	NA
Zm00001eb011860	8.78696	-0.644379	0.425378	-1.51484	0.129814	0.328163
Zm00001eb011870	0.0207366	0.711086	4.32798	0.1643	0.869495	NA
Zm00001eb011880	3022.87	1.09912	0.396836	2.7697	0.00561078	0.0447546
Zm00001eb011890	0.695229	0.596926	1.25788	0.474551	0.635107	NA
Zm00001eb011900	3675.34	1.31544	0.340797	3.85988	0.000113445	0.00304153
Zm00001eb011910	37.2068	-0.0650066	0.174555	-0.372413	0.709585	0.851372
Zm00001eb011920	117.74	-0.0780558	0.213908	-0.364903	0.715184	0.854263
Zm00001eb011930	284.441	1.12816	0.879264	1.28307	0.199468	0.426915
Zm00001eb011940	0.0879528	0.230204	4.32798	0.0531897	0.957581	NA
Zm00001eb011950	27.8762	0.0816164	0.318761	0.256043	0.797918	0.902576
Zm00001eb011960	207.645	0.684906	0.237209	2.88735	0.00388498	0.0347929
Zm00001eb011970	0.304184	-0.250674	2.33842	-0.107198	0.914632	NA
Zm00001eb011980	484.347	-0.0959507	0.131899	-0.727458	0.466945	0.686247
Zm00001eb011990	37.0536	-0.460198	0.239228	-1.92368	0.0543951	0.194368
Zm00001eb012000	101.367	-0.183241	0.369367	-0.496096	0.619827	0.795256
Zm00001eb012010	57.442	-0.055965	0.215955	-0.259151	0.795519	0.901279
Zm00001eb012020	672.02	0.366034	0.17787	2.05787	0.0396023	0.158894
Zm00001eb012030	0.397978	1.19201	1.83999	0.647835	0.517092	NA
Zm00001eb012040	48.909	0.994012	0.327334	3.03669	0.0023919	0.0247459
Zm00001eb012060	176.415	0.00964849	0.148569	0.0649429	0.948219	0.977853
Zm00001eb012070	1.84203	0.296583	0.856513	0.346268	0.729141	NA
Zm00001eb012080	4.83057	-0.497	1.20173	-0.413572	0.679188	NA
Zm00001eb012090	0	NA	NA	NA	NA	NA
Zm00001eb012100	387.498	-0.420211	0.161191	-2.60691	0.00913635	0.0609018
Zm00001eb012120	0.399711	0.749377	1.80776	0.414533	0.678484	NA
Zm00001eb012130	0.341356	0.470663	2.30676	0.204037	0.838325	NA
Zm00001eb012140	230.638	-0.126318	0.179522	-0.703632	0.481662	0.697147
Zm00001eb012150	1.7151	-1.41876	0.798117	-1.77763	0.0754641	NA
Zm00001eb012160	13.0154	0.992707	0.536558	1.85014	0.0642932	0.215571
Zm00001eb012180	17.6906	-0.202558	0.305864	-0.662249	0.507812	0.717236
Zm00001eb012190	0	NA	NA	NA	NA	NA
Zm00001eb012200	13.4482	-0.322691	0.303721	-1.06246	0.288028	0.527974
Zm00001eb012210	15.1107	-0.39195	0.605731	-0.64707	0.517586	0.724406
Zm00001eb012220	130.893	-0.50988	0.127465	-4.00016	6.32996e-05	0.00203782
Zm00001eb012240	0	NA	NA	NA	NA	NA
Zm00001eb012250	0.189451	0	3.74412	0	1	NA
Zm00001eb012260	0.0332545	0.470646	4.32798	0.108745	0.913405	NA
Zm00001eb012270	87.4402	-1.14986	0.627865	-1.83139	0.0670427	0.220937
Zm00001eb012280	52.9591	-0.299936	0.295476	-1.01509	0.310062	0.550725
Zm00001eb012290	0	NA	NA	NA	NA	NA
Zm00001eb012300	119.632	0.880754	0.285754	3.08221	0.00205467	0.0222313
Zm00001eb012310	40.2276	-0.301063	0.342003	-0.880293	0.378701	0.612255
Zm00001eb012320	5.60538	0.581536	0.530595	1.09601	0.273075	0.512106
Zm00001eb012330	152.42	-0.321935	0.200614	-1.60475	0.108549	0.295029
Zm00001eb012340	10.2532	-0.373044	0.52866	-0.70564	0.480412	0.696405
Zm00001eb012350	5.2088	0.552797	0.663139	0.833606	0.404503	0.635701
Zm00001eb012360	45.9751	1.22536	0.299233	4.09501	4.22159e-05	0.00156337
Zm00001eb012370	0.0545826	0	4.32798	0	1	NA
Zm00001eb012380	32.0077	-0.350182	0.197452	-1.7735	0.0761457	0.238805
Zm00001eb012390	20.5399	0.851211	0.334612	2.54387	0.0109631	0.0680858
Zm00001eb012400	0	NA	NA	NA	NA	NA
Zm00001eb012410	1108.84	0.0828706	0.207628	0.399131	0.689797	0.840346
Zm00001eb012420	0	NA	NA	NA	NA	NA
Zm00001eb012430	233.973	-0.250853	0.18954	-1.32348	0.185675	0.408558
Zm00001eb012440	0	NA	NA	NA	NA	NA
Zm00001eb012450	0	NA	NA	NA	NA	NA
Zm00001eb012460	0.123621	0.711095	3.47923	0.204383	0.838054	NA
Zm00001eb012470	357.814	-0.413824	0.531558	-0.778511	0.436268	0.66231
Zm00001eb012480	52.9332	-0.621823	0.249278	-2.49449	0.0126138	0.0746292
Zm00001eb012490	0.0175812	0.711086	4.32798	0.1643	0.869495	NA
Zm00001eb012500	0.0523618	0.711083	4.32798	0.164299	0.869496	NA
Zm00001eb012510	0.0265923	1.43242	4.32798	0.330967	0.74067	NA
Zm00001eb012530	6.06942	-1.60592	0.593834	-2.70433	0.00684419	0.0509359
Zm00001eb012540	86.168	0.145978	0.229796	0.635252	0.525264	0.729627
Zm00001eb012550	44.6239	1.43532	0.536641	2.67464	0.00748098	0.0536774
Zm00001eb012560	9.31399	0.203186	0.488986	0.415526	0.677757	0.833155
Zm00001eb012570	1.09196	0.711078	3.27885	0.216868	0.828311	NA
Zm00001eb012580	6.42699	-1.72689	0.762185	-2.26571	0.0234694	0.113291
Zm00001eb012590	67.1945	-0.442738	0.222086	-1.99354	0.0462025	0.175419
Zm00001eb012600	169.137	-0.62697	0.128042	-4.89658	9.75201e-07	9.86694e-05
Zm00001eb012610	272.685	-0.0326396	0.137191	-0.237914	0.811948	0.910074
Zm00001eb012620	0.0204042	0	4.32798	0	1	NA
Zm00001eb012630	0.0299362	0	4.32798	0	1	NA
Zm00001eb012640	0	NA	NA	NA	NA	NA
Zm00001eb012650	8.24307	-0.251377	0.385364	-0.652309	0.514202	0.722288
Zm00001eb012660	45.3961	-0.681161	0.354217	-1.923	0.0544795	0.194548
Zm00001eb012670	114.028	-0.264804	0.211743	-1.25059	0.211083	0.440569
Zm00001eb012680	0.398402	-0.711115	1.7995	-0.395173	0.692715	NA
Zm00001eb012690	47.8556	-0.580489	0.284516	-2.04027	0.0413236	0.163315
Zm00001eb012700	0	NA	NA	NA	NA	NA
Zm00001eb012710	55.5321	-0.378218	0.207747	-1.82057	0.0686729	0.22405
Zm00001eb012720	9.64623	-0.826719	0.376918	-2.19336	0.0282811	0.127988
Zm00001eb012740	0.434919	-1.33305	1.58368	-0.84174	0.399934	NA
Zm00001eb012750	0	NA	NA	NA	NA	NA
Zm00001eb012760	29.2197	-0.141064	0.201988	-0.698375	0.484943	0.699656
Zm00001eb012770	50.2319	-0.727136	0.176656	-4.11612	3.85307e-05	0.00147843
Zm00001eb012780	20.1427	-0.91894	0.429193	-2.14109	0.032267	0.139207
Zm00001eb012790	12.8513	-0.0200536	0.612817	-0.0327236	0.973895	0.988846
Zm00001eb012800	0.780131	1.46109	1.2334	1.1846	0.236175	NA
Zm00001eb012820	0	NA	NA	NA	NA	NA
Zm00001eb012830	5.34916	0.55575	0.424417	1.30944	0.190385	0.415186
Zm00001eb012840	0.984675	1.27022	0.93863	1.35327	0.175968	NA
Zm00001eb012850	3.19312	-0.0723581	1.13005	-0.0640307	0.948946	NA
Zm00001eb012860	80.4912	-0.37002	0.198035	-1.86846	0.0616984	0.21055
Zm00001eb012870	5.95961	-1.0384	0.490487	-2.11708	0.0342532	0.144943
Zm00001eb012880	0.793349	0.865372	1.26318	0.685072	0.493299	NA
Zm00001eb012890	36.0852	0.624524	0.229025	2.72688	0.00639365	0.0486803
Zm00001eb012900	12.682	-0.00390287	0.325131	-0.012004	0.990422	0.996397
Zm00001eb012910	0.172916	-1.09083	3.86013	-0.282588	0.777492	NA
Zm00001eb012920	18.0037	-1.13619	0.353559	-3.21358	0.00131092	0.0166415
Zm00001eb012930	11.3168	0.689306	1.01886	0.676544	0.498695	0.710241
Zm00001eb012940	0.0772951	0	4.32798	0	1	NA
Zm00001eb012950	84.958	-0.495916	0.24413	-2.03137	0.042218	0.165444
Zm00001eb012960	4.60764	-1.06643	0.553723	-1.92593	0.0541137	NA
Zm00001eb012970	0	NA	NA	NA	NA	NA
Zm00001eb012980	62.3035	0.217831	0.209986	1.03736	0.299568	0.540156
Zm00001eb012990	0.0265923	1.43242	4.32798	0.330967	0.74067	NA
Zm00001eb013000	6.64144	-0.779284	0.442981	-1.75918	0.0785466	0.243095
Zm00001eb013010	40.4733	-1.05109	0.260366	-4.03698	5.41427e-05	0.00184072
Zm00001eb013020	13.139	-0.0931999	0.320321	-0.290958	0.771083	0.887819
Zm00001eb013030	1.69805	-0.263547	0.79622	-0.330997	0.740646	NA
Zm00001eb013040	19.8169	0.0927769	0.327267	0.28349	0.776801	0.890141
Zm00001eb013060	5.95517	-0.28839	0.641502	-0.449554	0.653032	0.817377
Zm00001eb013070	0.0181991	0.711086	4.32798	0.1643	0.869495	NA
Zm00001eb013080	1159.29	0.75769	0.240964	3.14442	0.00166418	0.0194017
Zm00001eb013090	0	NA	NA	NA	NA	NA
Zm00001eb013100	11.0098	0.0472838	0.55863	0.0846424	0.932546	0.972595
Zm00001eb013110	34.6004	-0.265803	0.2469	-1.07656	0.281677	0.520881
Zm00001eb013120	79.5354	-0.212776	0.177951	-1.1957	0.231814	0.46579
Zm00001eb013130	138.621	0.55221	0.21022	2.62682	0.00861868	0.0587883
Zm00001eb013140	33.3027	0.617733	0.175116	3.52757	0.000419386	0.00761616
Zm00001eb013150	4.70869	-1.15185	1.21999	-0.944152	0.345092	NA
Zm00001eb013170	0	NA	NA	NA	NA	NA
Zm00001eb013180	10.9563	0.699326	0.428376	1.63251	0.102573	0.284937
Zm00001eb013190	253.604	-0.328879	0.205551	-1.59998	0.109602	0.297085
Zm00001eb013220	32.6358	0.17629	0.254833	0.691788	0.48907	0.703437
Zm00001eb013230	51.281	-0.254305	0.224201	-1.13427	0.25668	0.493391
Zm00001eb013240	36.2258	-0.242698	0.305313	-0.794914	0.426663	0.655024
Zm00001eb013250	37.9048	-0.477959	0.310034	-1.54163	0.123162	0.317855
Zm00001eb013260	0	NA	NA	NA	NA	NA
Zm00001eb013270	66.7369	-0.11669	0.324398	-0.359714	0.719061	0.855982
Zm00001eb013280	0	NA	NA	NA	NA	NA
Zm00001eb013290	0	NA	NA	NA	NA	NA
Zm00001eb013300	39.2755	-0.420962	0.279473	-1.50627	0.131998	0.331372
Zm00001eb013310	0	NA	NA	NA	NA	NA
Zm00001eb013320	0	NA	NA	NA	NA	NA
Zm00001eb013330	0	NA	NA	NA	NA	NA
Zm00001eb013340	50.0324	-0.144364	0.287792	-0.501625	0.615931	0.792911
Zm00001eb013350	0	NA	NA	NA	NA	NA
Zm00001eb013360	0	NA	NA	NA	NA	NA
Zm00001eb013370	0.585107	-0.917787	1.41843	-0.647046	0.517602	NA
Zm00001eb013380	0.0869609	0.470642	4.32798	0.108744	0.913405	NA
Zm00001eb013390	0.0221797	1.43242	4.32798	0.330967	0.74067	NA
Zm00001eb013410	13.2847	0.541418	0.35263	1.53537	0.124693	0.319735
Zm00001eb013420	4.52188	0.323593	0.499502	0.647831	0.517094	NA
Zm00001eb013430	170.13	-0.405374	0.637071	-0.636309	0.524575	0.729026
Zm00001eb013440	0.329422	0	3.97481	0	1	NA
Zm00001eb013450	44.2368	-1.1781	0.616095	-1.9122	0.0558504	0.197838
Zm00001eb013460	47.884	-0.468631	0.209788	-2.23383	0.0254942	0.119727
Zm00001eb013470	0	NA	NA	NA	NA	NA
Zm00001eb013480	3.13592	-1.05352	0.860762	-1.22394	0.220975	NA
Zm00001eb013490	1492.28	0.452781	0.194799	2.32435	0.0201065	0.10267
Zm00001eb013500	0.547494	-0.6161	1.63848	-0.37602	0.706902	NA
Zm00001eb013510	13.0192	-1.01553	0.322438	-3.14954	0.00163526	0.0192494
Zm00001eb013520	429.181	0.973884	0.207277	4.69847	2.62112e-06	0.000207227
Zm00001eb013540	1.21528	0.520416	0.949963	0.547828	0.58381	NA
Zm00001eb013550	145.175	-0.0171334	0.240848	-0.0711378	0.943288	0.976272
Zm00001eb013560	87.2099	0.0592624	0.262908	0.225412	0.821659	0.915649
Zm00001eb013580	0	NA	NA	NA	NA	NA
Zm00001eb013590	36.7983	0.268556	0.242423	1.1078	0.267947	0.506231
Zm00001eb013600	0.15684	0.711077	4.32798	0.164298	0.869497	NA
Zm00001eb013610	12.5743	-0.225834	0.403402	-0.559824	0.5756	0.765212
Zm00001eb013620	22.7567	0.290417	0.316618	0.917249	0.359012	0.595355
Zm00001eb013630	0	NA	NA	NA	NA	NA
Zm00001eb013640	399.214	-0.0280364	0.115064	-0.243658	0.807495	0.908165
Zm00001eb013650	0.987826	-0.0611093	1.08009	-0.0565782	0.954881	NA
Zm00001eb013660	99.4013	0.00626575	0.351821	0.0178095	0.985791	0.994596
Zm00001eb013670	0.114892	1.47686	4.16779	0.354352	0.723075	NA
Zm00001eb013680	20.872	0.105403	0.247958	0.425084	0.670775	0.828665
Zm00001eb013690	2.4936	-1.1597	0.761144	-1.52362	0.127602	NA
Zm00001eb013700	85.9071	-0.0115232	0.402416	-0.028635	0.977156	0.990382
Zm00001eb013710	339.307	-0.449874	0.153727	-2.92646	0.00342849	0.0317935
Zm00001eb013720	6.58742	-0.365677	0.400436	-0.913197	0.361139	0.59726
Zm00001eb013730	20.5314	-0.787022	0.325606	-2.4171	0.0156449	0.0862853
Zm00001eb013740	62.7485	1.28169	0.428573	2.99059	0.00278442	0.0274625
Zm00001eb013750	3816.4	-0.837285	0.211742	-3.95428	7.67653e-05	0.0023301
Zm00001eb013760	198.273	-0.685942	0.290596	-2.36047	0.018252	0.0961709
Zm00001eb013770	0	NA	NA	NA	NA	NA
Zm00001eb013780	10.7648	-0.135974	0.569581	-0.238726	0.811318	0.909838
Zm00001eb013800	5.29332	-0.510889	0.672707	-0.759452	0.447582	0.671788
Zm00001eb013810	5.63819	-1.92698	1.23538	-1.55983	0.1188	0.311437
Zm00001eb013820	0	NA	NA	NA	NA	NA
Zm00001eb013830	12.2939	-0.756691	0.470097	-1.60965	0.107475	0.293095
Zm00001eb013840	309.068	-0.56037	0.15665	-3.57722	0.000347266	0.00661495
Zm00001eb013850	41.7134	0.332792	0.280288	1.18732	0.235101	0.46987
Zm00001eb013860	0.480597	-0.620313	1.66853	-0.371772	0.710062	NA
Zm00001eb013870	85.9132	-0.61819	0.150378	-4.11091	3.94108e-05	0.0015
Zm00001eb013880	0	NA	NA	NA	NA	NA
Zm00001eb013890	6.43253	0.951543	2.36761	0.401901	0.687757	0.839171
Zm00001eb013900	2533.48	0.165431	0.159518	1.03707	0.299705	0.540342
Zm00001eb013910	43.1828	1.45368	0.436361	3.33137	0.00086419	0.0126711
Zm00001eb013920	1.30043	-0.267218	1.1227	-0.238013	0.811871	NA
Zm00001eb013930	0.209317	0.711105	2.76758	0.256941	0.797225	NA
Zm00001eb013940	212.674	0.36543	0.201203	1.81622	0.069336	0.225081
Zm00001eb013950	111.319	0.497239	0.169415	2.93503	0.00333516	0.0310296
Zm00001eb013970	26.6041	-0.807754	0.324663	-2.48798	0.0128472	0.0755889
Zm00001eb013980	57.329	-1.07757	0.243492	-4.4255	9.62181e-06	0.000539419
Zm00001eb013990	16.9101	0.454836	0.672611	0.676224	0.498898	0.710241
Zm00001eb014000	1.48174	0.091282	1.41689	0.0644243	0.948632	NA
Zm00001eb014010	0.557775	-1.00514	2.69234	-0.373335	0.708899	NA
Zm00001eb014020	3.26098	0.122993	1.18034	0.104201	0.91701	NA
Zm00001eb014030	173.069	0.839703	0.244629	3.43255	0.000597928	0.00967961
Zm00001eb014040	0.0199587	0.711086	4.32798	0.1643	0.869495	NA
Zm00001eb014050	24.5035	-0.252269	0.499921	-0.504619	0.613826	0.791756
Zm00001eb014060	0	NA	NA	NA	NA	NA
Zm00001eb014070	0.0181991	0.711086	4.32798	0.1643	0.869495	NA
Zm00001eb014080	0.179017	0.230213	2.83885	0.0810939	0.935367	NA
Zm00001eb014090	13.4818	0.627087	0.476018	1.31736	0.187718	0.411508
Zm00001eb014100	0	NA	NA	NA	NA	NA
Zm00001eb014110	22.0387	-0.319228	0.274741	-1.16192	0.245267	0.481585
Zm00001eb014120	24.151	-1.04582	0.393619	-2.65694	0.00788525	0.055708
Zm00001eb014130	30.7635	-0.2093	0.205444	-1.01877	0.308313	0.54901
Zm00001eb014140	0	NA	NA	NA	NA	NA
Zm00001eb014150	0	NA	NA	NA	NA	NA
Zm00001eb014160	4.75256	-0.608615	0.744998	-0.816934	0.413966	NA
Zm00001eb014170	0.116677	0.951546	3.52422	0.270002	0.787159	NA
Zm00001eb014180	11.5219	-0.106646	0.544054	-0.196021	0.844594	0.928561
Zm00001eb014190	24.6987	0.0868602	0.321779	0.269937	0.787209	0.896584
Zm00001eb014210	36.9875	-1.2869	0.531971	-2.41912	0.0155581	0.0860019
Zm00001eb014220	0	NA	NA	NA	NA	NA
Zm00001eb014230	0	NA	NA	NA	NA	NA
Zm00001eb014240	38.0954	0.0503417	0.320535	0.157055	0.875201	0.946321
Zm00001eb014250	9.86891	0.302771	0.648358	0.466981	0.640513	0.808393
Zm00001eb014260	0.0378592	0.470646	4.32798	0.108745	0.913405	NA
Zm00001eb014280	0	NA	NA	NA	NA	NA
Zm00001eb014290	0	NA	NA	NA	NA	NA
Zm00001eb014320	0	NA	NA	NA	NA	NA
Zm00001eb014350	0.0175164	0.711086	4.32798	0.1643	0.869495	NA
Zm00001eb014370	0	NA	NA	NA	NA	NA
Zm00001eb014390	0.0194644	0.711086	4.32798	0.1643	0.869495	NA
Zm00001eb014420	0	NA	NA	NA	NA	NA
Zm00001eb014430	0.0332545	0.470646	4.32798	0.108745	0.913405	NA
Zm00001eb014440	0	NA	NA	NA	NA	NA
Zm00001eb014450	0.193576	0.470642	3.74328	0.12573	0.899946	NA
Zm00001eb014460	5.16761	-0.49045	0.490268	-1.00037	0.317131	0.55685
Zm00001eb014470	23.3358	0.280697	0.699983	0.401006	0.688416	0.839493
Zm00001eb014490	65.2443	1.16502	0.239644	4.86145	1.16529e-06	0.000111907
Zm00001eb014500	3.6556	0.482359	0.750047	0.643105	0.520156	NA
Zm00001eb014510	1.48166	-0.062798	0.637386	-0.0985242	0.921516	NA
Zm00001eb014520	0.205647	0.230207	3.18597	0.0722567	0.942398	NA
Zm00001eb014530	0	NA	NA	NA	NA	NA
Zm00001eb014540	0.0199587	0.711086	4.32798	0.1643	0.869495	NA
Zm00001eb014550	33.4025	0.520762	0.337326	1.5438	0.122638	0.316953
Zm00001eb014560	0.0438945	0.711084	4.32798	0.164299	0.869495	NA
Zm00001eb014570	0.348715	-0.750043	1.6503	-0.454488	0.649478	NA
Zm00001eb014580	0	NA	NA	NA	NA	NA
Zm00001eb014590	0.394376	0.711113	2.01389	0.353105	0.72401	NA
Zm00001eb014600	32.1371	-0.178035	0.252794	-0.70427	0.481264	0.696868
Zm00001eb014610	0.0232205	0	4.32798	0	1	NA
Zm00001eb014620	0	NA	NA	NA	NA	NA
Zm00001eb014630	38.5707	-0.359964	0.207627	-1.7337	0.0829709	0.251397
Zm00001eb014640	48.9652	-0.376167	0.213461	-1.76223	0.0780309	0.241995
Zm00001eb014670	0	NA	NA	NA	NA	NA
Zm00001eb014680	0	NA	NA	NA	NA	NA
Zm00001eb014700	0	NA	NA	NA	NA	NA
Zm00001eb014710	0	NA	NA	NA	NA	NA
Zm00001eb014720	5.26879	-0.221819	0.572826	-0.387236	0.698581	0.845057
Zm00001eb014730	10.3027	-1.17611	0.41801	-2.81359	0.0048991	0.041026
Zm00001eb014740	83.4904	-0.229535	0.265695	-0.863903	0.387641	0.620685
Zm00001eb014750	21.7073	-0.0167206	0.216721	-0.0771527	0.938502	0.97479
Zm00001eb014760	395.871	0.137763	0.246392	0.559121	0.576079	0.765373
Zm00001eb014770	0	NA	NA	NA	NA	NA
Zm00001eb014780	20.7209	0.0631376	0.251177	0.251367	0.80153	0.904782
Zm00001eb014790	12.8952	0.484305	0.321655	1.50566	0.132153	0.331563
Zm00001eb014800	0.0767632	-0.0102346	4.32798	-0.00236475	0.998113	NA
Zm00001eb014810	6.59736	-0.884048	0.574467	-1.5389	0.123828	0.318721
Zm00001eb014820	16.282	-0.0208923	0.255391	-0.0818052	0.934802	0.973185
Zm00001eb014830	24.1072	-0.201664	0.371984	-0.542131	0.587728	0.77377
Zm00001eb014840	0.230105	0.470657	3.19954	0.147101	0.883052	NA
Zm00001eb014850	23.8827	-0.490025	0.357973	-1.36889	0.171035	0.388774
Zm00001eb014860	9.83404	-1.68581	0.520223	-3.24055	0.00119299	0.0157075
Zm00001eb014870	27.7922	-0.916847	0.328703	-2.78929	0.00528236	0.0430233
Zm00001eb014890	81.3753	0.110595	0.28669	0.385764	0.699672	0.845756
Zm00001eb014900	252.944	0.092652	0.122813	0.754413	0.450601	0.674229
Zm00001eb014920	0	NA	NA	NA	NA	NA
Zm00001eb014930	0.044043	0	4.32798	0	1	NA
Zm00001eb014940	0	NA	NA	NA	NA	NA
Zm00001eb014950	0	NA	NA	NA	NA	NA
Zm00001eb014960	14.9953	-0.234537	0.29792	-0.787246	0.431138	0.658238
Zm00001eb014970	0	NA	NA	NA	NA	NA
Zm00001eb014980	20.5083	0.693875	0.484087	1.43337	0.151753	0.360114
Zm00001eb014990	0.0441621	0.711084	4.32798	0.164299	0.869495	NA
Zm00001eb015000	0.0232205	0	4.32798	0	1	NA
Zm00001eb015010	716.222	0.420232	0.203029	2.06981	0.0384704	0.156099
Zm00001eb015020	88.8089	-0.0457882	0.317235	-0.144335	0.885236	0.951333
Zm00001eb015030	17.5639	-0.373984	0.35042	-1.06725	0.285861	0.525943
Zm00001eb015040	25.9353	-0.956546	0.252376	-3.79016	0.000150549	0.00366098
Zm00001eb015050	78.7801	0.398797	0.437968	0.910563	0.362526	0.598622
Zm00001eb015060	58.9265	-0.36653	0.222372	-1.64827	0.0992968	0.279236
Zm00001eb015070	71.6797	0.312465	0.181081	1.72555	0.0844283	0.254047
Zm00001eb015080	0.197271	0	3.19774	0	1	NA
Zm00001eb015090	22.6897	-0.0764954	0.268867	-0.28451	0.776019	0.889797
Zm00001eb015100	0.658264	-0.897258	1.34949	-0.664885	0.506124	NA
Zm00001eb015110	1.49157	-0.767908	0.792158	-0.969387	0.332352	NA
Zm00001eb015120	2.0725	0.746036	0.699972	1.06581	0.28651	NA
Zm00001eb015130	0.119665	0.23021	3.50359	0.0657068	0.947611	NA
Zm00001eb015140	1.56212	-2.73903	1.09884	-2.49267	0.0126787	NA
Zm00001eb015150	33.3469	-0.145011	0.316667	-0.45793	0.647003	0.813203
Zm00001eb015160	0.334443	0.470664	2.10436	0.223661	0.823021	NA
Zm00001eb015170	99.4958	0.138052	0.241514	0.571612	0.567585	0.759909
Zm00001eb015190	4.64759	0.839015	0.621282	1.35046	0.176869	NA
Zm00001eb015200	944.176	0.352505	0.184678	1.90876	0.0562928	0.198783
Zm00001eb015210	43.9739	-0.484833	0.342015	-1.41758	0.156314	0.367194
Zm00001eb015220	1.13759	0.470668	1.63036	0.288689	0.772819	NA
Zm00001eb015230	136.937	-0.632743	0.203152	-3.11463	0.00184179	0.0206236
Zm00001eb015240	16.3847	-0.584024	0.6392	-0.913679	0.360885	0.596916
Zm00001eb015250	0.0662369	0.711083	4.32798	0.164299	0.869496	NA
Zm00001eb015260	10.4746	-0.456726	0.348834	-1.30929	0.190434	0.415214
Zm00001eb015270	64.8719	0.400599	0.209723	1.91013	0.056116	0.19839
Zm00001eb015290	108.932	-0.170025	0.19107	-0.88986	0.373541	0.606732
Zm00001eb015300	0	NA	NA	NA	NA	NA
Zm00001eb015310	144.226	0.0286263	0.291667	0.0981473	0.921815	0.967343
Zm00001eb015320	3.27706	-0.578179	1.37807	-0.419557	0.674809	NA
Zm00001eb015330	351.319	-0.284461	0.191959	-1.48188	0.138372	0.341374
Zm00001eb015340	1.34679	-0.43881	1.18923	-0.368986	0.712138	NA
Zm00001eb015350	0.313713	1.12754	1.76789	0.637787	0.523612	NA
Zm00001eb015360	0	NA	NA	NA	NA	NA
Zm00001eb015370	0	NA	NA	NA	NA	NA
Zm00001eb015380	93.2087	0.101856	0.2327	0.437715	0.661593	0.823322
Zm00001eb015390	8.39183	0.420139	0.459401	0.914538	0.360434	0.596734
Zm00001eb015400	186.765	0.174348	0.265922	0.655638	0.512057	0.720227
Zm00001eb015410	9.77325	-1.26888	0.408327	-3.1075	0.00188676	0.0209941
Zm00001eb015420	151.01	-0.17827	0.148257	-1.20244	0.229192	0.462629
Zm00001eb015430	2.28731	-0.975202	0.660438	-1.4766	0.139783	NA
Zm00001eb015440	117.363	0.209867	0.329167	0.637571	0.523753	0.728421
Zm00001eb015450	0.612668	-1.18481	1.85714	-0.637979	0.523487	NA
Zm00001eb015460	4.84871	-0.32409	0.557074	-0.581771	0.560721	NA
Zm00001eb015470	128.632	-0.0949143	0.158613	-0.598403	0.549571	0.746851
Zm00001eb015480	0	NA	NA	NA	NA	NA
Zm00001eb015490	2.22232	1.19197	3.05133	0.390641	0.696062	NA
Zm00001eb015500	1.42788	2.24939	0.973157	2.31144	0.0208086	NA
Zm00001eb015510	3.53394	0.73852	0.633188	1.16635	0.243472	NA
Zm00001eb015520	0.0357804	0.470646	4.32798	0.108745	0.913405	NA
Zm00001eb015530	0.0411797	1.19198	4.32798	0.275412	0.783	NA
Zm00001eb015540	45.1786	0.051284	0.160144	0.320238	0.748788	0.874776
Zm00001eb015550	174.043	0.586727	0.340679	1.72223	0.0850284	0.254982
Zm00001eb015560	3.74655	-0.839547	0.511442	-1.64153	0.100687	NA
Zm00001eb015570	105.23	0.746623	0.501502	1.48877	0.136547	0.33859
Zm00001eb015580	0	NA	NA	NA	NA	NA
Zm00001eb015590	0	NA	NA	NA	NA	NA
Zm00001eb015600	0	NA	NA	NA	NA	NA
Zm00001eb015610	1.27358	1.19201	1.82284	0.653929	0.513157	NA
Zm00001eb015620	575.055	0.480799	0.237507	2.02435	0.0429337	0.166897
Zm00001eb015630	7.52821	-0.0919897	1.25841	-0.0730999	0.941727	0.975995
Zm00001eb015640	0	NA	NA	NA	NA	NA
Zm00001eb015650	0	NA	NA	NA	NA	NA
Zm00001eb015660	74.7132	-0.572142	0.170167	-3.36224	0.000773135	0.0116402
Zm00001eb015670	25.1567	0.543674	0.323395	1.68114	0.0927348	0.267943
Zm00001eb015680	22.438	-0.220891	0.320622	-0.688946	0.490857	0.705068
Zm00001eb015690	44.4237	0.131212	0.173898	0.75453	0.450531	0.67419
Zm00001eb015700	2.14206	0.916866	0.797518	1.14965	0.250288	NA
Zm00001eb015710	32.0331	0.859016	0.320633	2.67912	0.00738155	0.0531885
Zm00001eb015720	4.04906	-0.858545	0.857864	-1.00079	0.316927	NA
Zm00001eb015730	22.9437	-0.534293	0.262156	-2.03807	0.0415429	0.163725
Zm00001eb015740	0	NA	NA	NA	NA	NA
Zm00001eb015750	100.074	-0.299945	0.151847	-1.97532	0.0482323	0.179952
Zm00001eb015760	27.8018	-0.362247	0.19894	-1.82088	0.068625	0.223937
Zm00001eb015770	1.65261	0.753022	1.42938	0.526819	0.59832	NA
Zm00001eb015780	0	NA	NA	NA	NA	NA
Zm00001eb015790	67.1616	-0.284129	0.271957	-1.04476	0.296136	0.536244
Zm00001eb015800	78.1619	-1.36503	0.865866	-1.57649	0.114912	0.305247
Zm00001eb015820	6.46186	0.863312	1.26719	0.68128	0.495695	0.708473
Zm00001eb015830	0.0602662	0.470644	4.32798	0.108745	0.913405	NA
Zm00001eb015840	45.114	-0.583861	0.329456	-1.7722	0.0763612	0.239084
Zm00001eb015850	18.0798	0.128985	0.541397	0.238245	0.811691	0.910052
Zm00001eb015860	148.208	0.274341	0.224294	1.22313	0.221281	0.45372
Zm00001eb015870	0.0394981	1.19198	4.32798	0.275412	0.783	NA
Zm00001eb015880	108.852	-0.132351	0.223136	-0.59314	0.553088	0.7494
Zm00001eb015890	15.6545	0.214785	0.42569	0.504558	0.61387	0.791756
Zm00001eb015900	33.3482	-0.0618089	0.228294	-0.270743	0.786589	0.896329
Zm00001eb015910	214.314	-0.197441	0.159342	-1.2391	0.215308	0.445928
Zm00001eb015920	259.85	-0.155918	0.181522	-0.85895	0.390368	0.622758
Zm00001eb015930	281.747	0.643001	0.188763	3.4064	0.000658266	0.0104061
Zm00001eb015940	456.949	-0.208206	0.225745	-0.922309	0.356367	0.592713
Zm00001eb015950	4.15126	0.649223	1.0236	0.634253	0.525916	NA
Zm00001eb015960	36.1182	-0.65234	0.324177	-2.0123	0.0441884	0.170398
Zm00001eb015970	10.5505	1.13177	0.695558	1.62714	0.103707	0.287093
Zm00001eb015980	39.3779	0.390986	0.314922	1.24153	0.214409	0.444889
Zm00001eb015990	24.7386	0.166417	0.423586	0.392877	0.69441	0.842752
Zm00001eb016000	205.389	-0.348572	0.152356	-2.28788	0.0221448	0.109201
Zm00001eb016020	44.3584	-0.216043	0.179422	-1.20411	0.228547	0.461877
Zm00001eb016030	0	NA	NA	NA	NA	NA
Zm00001eb016040	7.78136	-0.59382	0.499594	-1.18861	0.234595	0.469135
Zm00001eb016050	0.160192	0.470652	3.36092	0.140037	0.888631	NA
Zm00001eb016060	0	NA	NA	NA	NA	NA
Zm00001eb016070	0	NA	NA	NA	NA	NA
Zm00001eb016080	0.855646	-0.406694	1.51987	-0.267585	0.789019	NA
Zm00001eb016090	31.9713	3.2739	0.649338	5.0419	4.60925e-07	5.40331e-05
Zm00001eb016100	89.7583	0.562485	0.177819	3.16324	0.00156021	0.0185848
Zm00001eb016110	854.954	-0.0771359	0.152389	-0.506177	0.612732	0.79119
Zm00001eb016120	56.2953	-0.200247	0.429877	-0.465824	0.641341	0.808987
Zm00001eb016130	2.38517	-0.0742006	0.686661	-0.10806	0.913948	NA
Zm00001eb016140	8.81892	0.60857	0.626716	0.971047	0.331525	0.569909
Zm00001eb016150	0.0696616	0	4.32798	0	1	NA
Zm00001eb016160	11.7369	0.935518	0.446876	2.09346	0.0363082	0.150602
Zm00001eb016170	28.0892	-0.214669	0.285514	-0.751869	0.45213	0.674979
Zm00001eb016180	23.7197	-0.930063	0.547994	-1.69721	0.0896562	0.262567
Zm00001eb016190	24.7895	0.0500283	0.246726	0.202769	0.839316	0.925867
Zm00001eb016200	1.74694	1.48996	0.893594	1.66738	0.0954388	NA
Zm00001eb016210	0.569259	0.711113	2.30585	0.308396	0.757781	NA
Zm00001eb016220	0	NA	NA	NA	NA	NA
Zm00001eb016230	4.72259	-1.46281	0.787983	-1.85639	0.0633977	NA
Zm00001eb016240	21.4034	-1.06421	0.434726	-2.448	0.0143653	0.0816661
Zm00001eb016250	558.973	1.78412	0.389262	4.58333	4.57619e-06	0.000311144
Zm00001eb016260	0	NA	NA	NA	NA	NA
Zm00001eb016270	0.0363983	0.470646	4.32798	0.108745	0.913405	NA
Zm00001eb016280	0.152747	0.951554	2.90821	0.327195	0.74352	NA
Zm00001eb016290	239.59	1.62761	0.446261	3.64722	0.000265095	0.00548853
Zm00001eb016300	0	NA	NA	NA	NA	NA
Zm00001eb016310	0.0177595	0.711086	4.32798	0.1643	0.869495	NA
Zm00001eb016320	33.6996	-0.662575	0.324954	-2.03898	0.0414521	0.163557
Zm00001eb016330	29.5491	-0.225998	0.271421	-0.832649	0.405043	0.636207
Zm00001eb016340	0	NA	NA	NA	NA	NA
Zm00001eb016350	6.58313	-1.06577	0.528754	-2.01563	0.0438382	0.169355
Zm00001eb016360	0	NA	NA	NA	NA	NA
Zm00001eb016370	48.4647	-0.0788803	0.518619	-0.152097	0.879111	0.948168
Zm00001eb016390	0.103669	0	4.32798	0	1	NA
Zm00001eb016400	6.31226	-0.114967	0.56687	-0.20281	0.839284	0.925867
Zm00001eb016410	0.0192979	1.43242	4.32798	0.330967	0.74067	NA
Zm00001eb016420	107.962	1.42848	0.581239	2.45765	0.0139849	0.0802818
Zm00001eb016430	0.0397609	1.19198	4.32798	0.275412	0.783	NA
Zm00001eb016440	166.387	-0.366615	0.185527	-1.97607	0.0481466	0.179749
Zm00001eb016450	205.522	0.408795	0.209827	1.94824	0.0513857	0.187276
Zm00001eb016460	116.065	0.0955897	0.136544	0.700067	0.483885	0.699115
Zm00001eb016470	173.849	0.261723	0.468494	0.558648	0.576402	0.765564
Zm00001eb016480	0	NA	NA	NA	NA	NA
Zm00001eb016490	0	NA	NA	NA	NA	NA
Zm00001eb016510	0	NA	NA	NA	NA	NA
Zm00001eb016520	0	NA	NA	NA	NA	NA
Zm00001eb016530	0.122265	0.470661	3.50936	0.134116	0.893311	NA
Zm00001eb016540	64.9885	-0.116279	0.185469	-0.626945	0.530695	0.732972
Zm00001eb016550	0	NA	NA	NA	NA	NA
Zm00001eb016560	148.303	-0.291292	0.17638	-1.6515	0.0986361	0.278175
Zm00001eb016570	83.203	0.0124426	0.131597	0.0945506	0.924672	0.968606
Zm00001eb016580	2.96749	0.512661	0.541316	0.947064	0.343606	NA
Zm00001eb016590	29.8997	-0.770944	0.230672	-3.34216	0.000831278	0.0122444
Zm00001eb016600	1409.97	-0.0233474	0.219861	-0.106192	0.91543	0.964405
Zm00001eb016610	13.8182	-0.975207	0.546545	-1.78431	0.0743731	0.23498
Zm00001eb016620	9.03164	-0.653924	0.96538	-0.677375	0.498168	0.710079
Zm00001eb016630	0	NA	NA	NA	NA	NA
Zm00001eb016640	42.9727	-0.642823	0.266293	-2.41397	0.0157799	0.08685
Zm00001eb016650	0	NA	NA	NA	NA	NA
Zm00001eb016660	14.7399	-0.522084	0.28359	-1.84098	0.0656241	0.218235
Zm00001eb016670	127.195	-0.607919	0.182366	-3.33351	0.000857581	0.0125991
Zm00001eb016680	44.3308	-0.0724516	0.347305	-0.208611	0.834752	0.923359
Zm00001eb016690	0	NA	NA	NA	NA	NA
Zm00001eb016700	0	NA	NA	NA	NA	NA
Zm00001eb016710	0	NA	NA	NA	NA	NA
Zm00001eb016720	34.8807	0.1649	0.290644	0.56736	0.57047	0.762031
Zm00001eb016730	0	NA	NA	NA	NA	NA
Zm00001eb016740	2.85226	-0.793177	0.800113	-0.991331	0.321524	NA
Zm00001eb016750	10.0472	-0.473251	0.704414	-0.671837	0.501687	0.712302
Zm00001eb016760	104.477	-0.604696	0.225528	-2.68124	0.00733493	0.0530321
Zm00001eb016770	28.2257	-0.00924194	0.235054	-0.0393184	0.968637	0.987066
Zm00001eb016780	410.421	-0.366411	0.249313	-1.46968	0.141647	0.346136
Zm00001eb016800	15.5266	-0.0713648	0.405709	-0.175902	0.860371	0.937496
Zm00001eb016810	1.87726	-0.239821	0.745037	-0.321892	0.747535	NA
Zm00001eb016820	0	NA	NA	NA	NA	NA
Zm00001eb016830	2.02706	-0.0297256	0.757722	-0.0392302	0.968707	NA
Zm00001eb016850	62.4305	-0.018699	0.561322	-0.0333124	0.973425	0.988605
Zm00001eb016860	0.253596	0.230215	2.40777	0.0956135	0.923828	NA
Zm00001eb016870	0	NA	NA	NA	NA	NA
Zm00001eb016880	0	NA	NA	NA	NA	NA
Zm00001eb016890	0	NA	NA	NA	NA	NA
Zm00001eb016900	0	NA	NA	NA	NA	NA
Zm00001eb016910	12.6765	-0.398901	0.413032	-0.965786	0.334151	0.572187
Zm00001eb016920	0	NA	NA	NA	NA	NA
Zm00001eb016930	40.2831	-0.0476624	0.259965	-0.183342	0.85453	0.933576
Zm00001eb016940	1187.16	0.750378	0.256646	2.92378	0.00345806	0.0319565
Zm00001eb016950	0	NA	NA	NA	NA	NA
Zm00001eb016960	1035.03	-0.344593	0.147069	-2.34306	0.0191261	0.0993902
Zm00001eb016970	1007.24	-0.538066	0.281104	-1.91412	0.0556051	0.197282
Zm00001eb016980	0	NA	NA	NA	NA	NA
Zm00001eb016990	707.765	-0.0438744	0.134907	-0.32522	0.745015	0.87258
Zm00001eb017000	102.274	-0.304253	0.311682	-0.976166	0.328982	0.567835
Zm00001eb017010	0	NA	NA	NA	NA	NA
Zm00001eb017020	0	NA	NA	NA	NA	NA
Zm00001eb017030	0	NA	NA	NA	NA	NA
Zm00001eb017040	0	NA	NA	NA	NA	NA
Zm00001eb017050	67.8392	-0.389622	0.21322	-1.82733	0.0676505	0.222164
Zm00001eb017060	2.76198	-0.0935231	0.783748	-0.119328	0.905015	NA
Zm00001eb017070	6.35373	-0.0797519	0.80418	-0.0991717	0.921002	0.967102
Zm00001eb017080	10.537	-0.0123974	0.425067	-0.0291658	0.976732	0.990264
Zm00001eb017100	6.89624	-0.447789	0.530296	-0.844413	0.398439	0.629898
Zm00001eb017110	0	NA	NA	NA	NA	NA
Zm00001eb017120	0.0392882	0.470646	4.32798	0.108745	0.913405	NA
Zm00001eb017130	69.7916	-0.539127	0.162995	-3.30763	0.000940889	0.0133166
Zm00001eb017140	353.167	0.637786	0.167779	3.80135	0.000143909	0.00354003
Zm00001eb017150	52.2732	-0.242614	0.246766	-0.983175	0.325521	0.564786
Zm00001eb017160	0	NA	NA	NA	NA	NA
Zm00001eb017170	1.82353	-1.55329	0.831663	-1.86769	0.0618054	NA
Zm00001eb017180	21.4366	-0.409097	0.280496	-1.45848	0.144709	0.350592
Zm00001eb017190	0	NA	NA	NA	NA	NA
Zm00001eb017200	26.7768	0.299389	0.370632	0.807779	0.419218	0.648336
Zm00001eb017210	320.681	0.47345	0.220625	2.14595	0.0318768	0.13826
Zm00001eb017220	3.73923	0.0804918	0.489843	0.164321	0.869478	NA
Zm00001eb017230	45.5696	-0.109106	0.161866	-0.674055	0.500276	0.711558
Zm00001eb017240	0.570716	0.332354	1.07329	0.309659	0.75682	NA
Zm00001eb017260	198.593	0.821525	0.212116	3.87299	0.000107508	0.00294744
Zm00001eb017270	0	NA	NA	NA	NA	NA
Zm00001eb017280	1.42546	0.641191	0.96386	0.665233	0.505901	NA
Zm00001eb017290	0.707879	-0.343996	1.0523	-0.3269	0.743744	NA
Zm00001eb017310	170.613	0.655847	0.137825	4.75853	1.95005e-06	0.000165735
Zm00001eb017320	27.3942	0.0888984	0.237449	0.37439	0.708114	0.850872
Zm00001eb017330	3.01319	-0.556041	0.820173	-0.677956	0.497799	NA
Zm00001eb017340	23.1905	-0.186575	0.273704	-0.681669	0.495449	0.70829
Zm00001eb017350	0.946851	0.00857828	1.59254	0.00538656	0.995702	NA
Zm00001eb017360	0	NA	NA	NA	NA	NA
Zm00001eb017400	5.08563	-1.08653	1.28683	-0.844345	0.398477	NA
Zm00001eb017410	0	NA	NA	NA	NA	NA
Zm00001eb017420	0.0207366	0.711086	4.32798	0.1643	0.869495	NA
Zm00001eb017430	39.3554	0.0354067	0.186826	0.189517	0.849688	0.931683
Zm00001eb017440	0	NA	NA	NA	NA	NA
Zm00001eb017450	2.3838	-0.785399	0.628654	-1.24933	0.211543	NA
Zm00001eb017460	103.322	0.320832	0.190048	1.68816	0.0913803	0.265671
Zm00001eb017470	0	NA	NA	NA	NA	NA
Zm00001eb017480	0	NA	NA	NA	NA	NA
Zm00001eb017490	0	NA	NA	NA	NA	NA
Zm00001eb017500	0	NA	NA	NA	NA	NA
Zm00001eb017510	1.68462	0.720066	0.763264	0.943404	0.345475	NA
Zm00001eb017520	52.5209	-0.376577	0.231428	-1.62719	0.103697	0.287093
Zm00001eb017530	0.0696616	0	4.32798	0	1	NA
Zm00001eb017540	0	NA	NA	NA	NA	NA
Zm00001eb017550	20.4178	-0.179354	0.346798	-0.517172	0.605036	0.785489
Zm00001eb017560	1.67363	-0.501966	0.706248	-0.71075	0.477239	NA
Zm00001eb017570	0.114274	1.43243	3.54133	0.40449	0.685853	NA
Zm00001eb017580	0	NA	NA	NA	NA	NA
Zm00001eb017590	16.9561	0.0864512	0.47175	0.183256	0.854597	0.933576
Zm00001eb017600	100.266	0.0350258	0.293908	0.119173	0.905138	0.959677
Zm00001eb017610	1.23627	0.794459	0.756109	1.05072	0.293387	NA
Zm00001eb017620	0.417411	-1.34703	1.81317	-0.742913	0.457534	NA
Zm00001eb017630	15.9858	-0.759048	0.699761	-1.08473	0.278043	0.516974
Zm00001eb017640	0.0299362	0	4.32798	0	1	NA
Zm00001eb017650	0	NA	NA	NA	NA	NA
Zm00001eb017660	0.241443	0	3.07783	0	1	NA
Zm00001eb017670	0	NA	NA	NA	NA	NA
Zm00001eb017680	0.752627	-0.487036	1.27303	-0.382579	0.702032	NA
Zm00001eb017690	30.0539	-0.348977	0.260563	-1.33932	0.180466	0.401934
Zm00001eb017700	112.301	-0.244864	0.166065	-1.47451	0.140345	0.344499
Zm00001eb017710	0.597715	-0.0893409	1.21733	-0.0733911	0.941495	NA
Zm00001eb017720	0.053821	0.470644	4.32798	0.108745	0.913405	NA
Zm00001eb017730	4.39656	-1.16828	0.617517	-1.8919	0.0585038	NA
Zm00001eb017750	0	NA	NA	NA	NA	NA
Zm00001eb017760	1.46818	0.795899	0.935973	0.850344	0.395134	NA
Zm00001eb017770	15.4611	-0.741653	0.389025	-1.90644	0.0565931	0.199469
Zm00001eb017780	46.801	-0.709175	0.202486	-3.50234	0.000461186	0.0081489
Zm00001eb017790	0.89739	0.511156	1.31096	0.389909	0.696604	NA
Zm00001eb017800	1.30474	0.230214	1.9162	0.120141	0.904371	NA
Zm00001eb017810	54.4396	-0.0373223	0.437086	-0.0853889	0.931952	0.972199
Zm00001eb017820	0	NA	NA	NA	NA	NA
Zm00001eb017830	22.5616	-0.647455	0.285721	-2.26604	0.0234491	0.113267
Zm00001eb017840	0.0524266	0.711083	4.32798	0.164299	0.869496	NA
Zm00001eb017850	29.2518	-0.321998	0.242036	-1.33037	0.183396	0.405165
Zm00001eb017860	9.97549	-0.146065	0.308957	-0.47277	0.636378	0.805506
Zm00001eb017870	0	NA	NA	NA	NA	NA
Zm00001eb017880	0.187774	1.39609	3.21496	0.434247	0.664109	NA
Zm00001eb017900	2.40076	-0.795148	0.877827	-0.905814	0.365034	NA
Zm00001eb017910	76.9346	-0.256647	0.227533	-1.12795	0.259339	0.496313
Zm00001eb017920	86.1325	0.460057	0.319026	1.44207	0.149283	0.356545
Zm00001eb017930	0.337594	1.61914	2.09434	0.773103	0.439461	NA
Zm00001eb017940	0	NA	NA	NA	NA	NA
Zm00001eb017950	0.0177595	0.711086	4.32798	0.1643	0.869495	NA
Zm00001eb017960	0	NA	NA	NA	NA	NA
Zm00001eb017970	29.7467	0.0822336	0.216233	0.3803	0.703723	0.848255
Zm00001eb017980	0	NA	NA	NA	NA	NA
Zm00001eb017990	0	NA	NA	NA	NA	NA
Zm00001eb018000	61.9654	-0.273347	0.337822	-0.809143	0.418433	0.647535
Zm00001eb018010	2.76621	0.556602	0.858324	0.648475	0.516678	NA
Zm00001eb018020	24.5516	-0.0322449	0.419833	-0.076804	0.938779	0.97479
Zm00001eb018030	4.32558	-0.290292	0.612664	-0.473819	0.635629	NA
Zm00001eb018040	0.266989	-0.688702	2.70869	-0.254257	0.799297	NA
Zm00001eb018060	0	NA	NA	NA	NA	NA
Zm00001eb018070	0.0219169	1.43242	4.32798	0.330967	0.74067	NA
Zm00001eb018090	35.6069	-0.18859	0.199661	-0.944554	0.344887	0.582684
Zm00001eb018100	0	NA	NA	NA	NA	NA
Zm00001eb018110	6.11767	0.0324432	0.580133	0.0559236	0.955403	0.981246
Zm00001eb018120	24.5355	-0.83125	0.247706	-3.3558	0.00079136	0.0118516
Zm00001eb018130	0	NA	NA	NA	NA	NA
Zm00001eb018140	1.09362	-1.44513	1.04818	-1.37871	0.167985	NA
Zm00001eb018150	0	NA	NA	NA	NA	NA
Zm00001eb018170	0	NA	NA	NA	NA	NA
Zm00001eb018180	11.1717	-0.920647	0.729165	-1.2626	0.206731	0.435442
Zm00001eb018200	1.70012	-1.68528	1.21392	-1.3883	0.165045	NA
Zm00001eb018210	0	NA	NA	NA	NA	NA
Zm00001eb018220	0.493611	0.475805	1.06945	0.444904	0.656389	NA
Zm00001eb018230	0.0214811	0	4.32798	0	1	NA
Zm00001eb018240	0	NA	NA	NA	NA	NA
Zm00001eb018250	1.25102	0.92533	0.857466	1.07914	0.280523	NA
Zm00001eb018260	0.655941	0.230211	2.30978	0.099668	0.920608	NA
Zm00001eb018270	1.04423	0.12782	0.923896	0.138349	0.889964	NA
Zm00001eb018290	0	NA	NA	NA	NA	NA
Zm00001eb018300	128.832	-0.257259	0.15074	-1.70664	0.0878891	0.260213
Zm00001eb018320	184.581	-0.497123	0.183446	-2.70991	0.00673005	0.0503067
Zm00001eb018330	0	NA	NA	NA	NA	NA
Zm00001eb018340	0	NA	NA	NA	NA	NA
Zm00001eb018350	127.41	0.0642184	0.134602	0.4771	0.633291	0.803341
Zm00001eb018360	46.3466	-0.502789	0.221579	-2.26912	0.0232612	0.112744
Zm00001eb018380	30.5522	-0.526487	0.474679	-1.10914	0.267368	0.505714
Zm00001eb018400	0.0469966	1.43241	4.32798	0.330966	0.74067	NA
Zm00001eb018410	113.739	1.20369	0.564708	2.13153	0.0330453	0.141649
Zm00001eb018420	1.79876	-0.673429	1.19075	-0.56555	0.5717	NA
Zm00001eb018430	10.136	-0.621522	0.362422	-1.71491	0.0863616	0.257585
Zm00001eb018440	1.35811	0.608092	1.16	0.524215	0.600129	NA
Zm00001eb018450	0	NA	NA	NA	NA	NA
Zm00001eb018460	25.5162	0.451898	0.316148	1.42939	0.152893	0.362011
Zm00001eb018470	14.1003	-1.29652	0.463207	-2.79901	0.00512592	0.0422143
Zm00001eb018480	1.8205	-0.34928	1.1607	-0.300922	0.763474	NA
Zm00001eb018490	24.446	-0.879227	0.305349	-2.87942	0.00398409	0.0354564
Zm00001eb018520	35.6458	-0.173968	0.252618	-0.688658	0.491039	0.705144
Zm00001eb018540	0	NA	NA	NA	NA	NA
Zm00001eb018550	0	NA	NA	NA	NA	NA
Zm00001eb018560	0.321233	1.19333	1.33072	0.896751	0.369852	NA
Zm00001eb018570	0	NA	NA	NA	NA	NA
Zm00001eb018590	0.639915	-0.561986	1.48403	-0.378688	0.704919	NA
Zm00001eb018600	0.247416	0	2.63993	0	1	NA
Zm00001eb018610	85.8779	0.163174	0.202794	0.80463	0.421033	0.650079
Zm00001eb018630	0	NA	NA	NA	NA	NA
Zm00001eb018640	0.756168	1.43245	2.22337	0.644268	0.519401	NA
Zm00001eb018650	0	NA	NA	NA	NA	NA
Zm00001eb018660	5.75802	0.711096	2.21941	0.320398	0.748666	0.874776
Zm00001eb018670	16.6241	-0.470117	0.360118	-1.30545	0.191738	0.417028
Zm00001eb018680	0	NA	NA	NA	NA	NA
Zm00001eb018690	2859.02	0.446507	0.269097	1.65928	0.0970601	0.275941
Zm00001eb018700	14.3413	-0.322866	0.360271	-0.896173	0.37016	0.604069
Zm00001eb018710	0	NA	NA	NA	NA	NA
Zm00001eb018720	10.9087	1.51252	0.416812	3.62877	0.000284773	0.0057971
Zm00001eb018730	0.0545826	0	4.32798	0	1	NA
Zm00001eb018750	0.0592527	0.470644	4.32798	0.108745	0.913405	NA
Zm00001eb018810	69.6367	-0.687715	0.24654	-2.78947	0.00527951	0.0430206
Zm00001eb018820	0.03589	0.470646	4.32798	0.108745	0.913405	NA
Zm00001eb018830	684.837	0.853427	0.209104	4.08135	4.4774e-05	0.00161793
Zm00001eb018840	13.5518	-0.432184	0.505832	-0.854402	0.392882	0.625359
Zm00001eb018850	55.937	0.101422	0.275527	0.368101	0.712798	0.852896
Zm00001eb018860	53.9842	-0.600329	0.289143	-2.07624	0.0378719	0.1546
Zm00001eb018870	1.28614	-1.19889	1.31865	-0.909176	0.363257	NA
Zm00001eb018880	2.27067	-0.590664	0.741277	-0.79682	0.425555	NA
Zm00001eb018890	1.68092	1.15618	1.70955	0.676307	0.498846	NA
Zm00001eb018900	0.104507	0	4.32798	0	1	NA
Zm00001eb018910	78.6097	-1.6621	1.4974	-1.10999	0.267002	0.505463
Zm00001eb018920	0	NA	NA	NA	NA	NA
Zm00001eb018930	2.24845	0.614146	0.828798	0.741008	0.458689	NA
Zm00001eb018940	0.0773626	0	4.32798	0	1	NA
Zm00001eb018950	0	NA	NA	NA	NA	NA
Zm00001eb018960	0.0403518	0.470646	4.32798	0.108745	0.913405	NA
Zm00001eb018970	36.577	0.00496158	0.205824	0.0241059	0.980768	0.991964
Zm00001eb018980	285.211	0.151766	0.168603	0.900137	0.368047	0.602406
Zm00001eb018990	2811.95	0.589457	0.219986	2.67952	0.00737271	0.0531699
Zm00001eb019000	0	NA	NA	NA	NA	NA
Zm00001eb019010	0.618944	0.8542	1.16833	0.731128	0.464701	NA
Zm00001eb019020	0.194797	0.470631	4.32798	0.108742	0.913407	NA
Zm00001eb019030	0.95352	0.18722	1.20596	0.155245	0.876628	NA
Zm00001eb019040	0	NA	NA	NA	NA	NA
Zm00001eb019050	9.36821	0.711106	1.85083	0.38421	0.700823	0.846468
Zm00001eb019060	0	NA	NA	NA	NA	NA
Zm00001eb019070	0.0221797	1.43242	4.32798	0.330967	0.74067	NA
Zm00001eb019080	0	NA	NA	NA	NA	NA
Zm00001eb019090	49.7018	0.589796	0.410317	1.43742	0.1506	0.358579
Zm00001eb019100	0	NA	NA	NA	NA	NA
Zm00001eb019110	0	NA	NA	NA	NA	NA
Zm00001eb019120	0.0207366	0.711086	4.32798	0.1643	0.869495	NA
Zm00001eb019130	11.7742	-1.01235	0.51018	-1.98429	0.0472233	0.17755
Zm00001eb019140	123.707	-0.361926	0.0998541	-3.62455	0.000289465	0.00585754
Zm00001eb019160	1.09612	-1.5841	1.37399	-1.15291	0.248945	NA
Zm00001eb019170	0	NA	NA	NA	NA	NA
Zm00001eb019180	0	NA	NA	NA	NA	NA
Zm00001eb019190	0	NA	NA	NA	NA	NA
Zm00001eb019200	0	NA	NA	NA	NA	NA
Zm00001eb019210	29.7341	-0.491317	0.400441	-1.22694	0.219845	0.451958
Zm00001eb019220	6.42416	0.468176	0.496868	0.942254	0.346062	0.583435
Zm00001eb019230	511.098	-0.449242	0.271102	-1.6571	0.0974999	0.27652
Zm00001eb019240	22.4836	-0.591232	0.279459	-2.11563	0.0343762	0.145201
Zm00001eb019250	28.6762	-0.282122	0.349744	-0.806651	0.419867	0.648998
Zm00001eb019260	213.181	-0.0962542	0.239975	-0.401102	0.688345	0.839467
Zm00001eb019280	89.8535	0.461161	0.291917	1.57977	0.11416	0.304105
Zm00001eb019290	116.422	-0.295667	0.170091	-1.73829	0.0821593	0.250008
Zm00001eb019300	0.315446	0.67444	1.8177	0.371041	0.710607	NA
Zm00001eb019320	2.4896	-1.38136	0.69313	-1.99293	0.0462692	NA
Zm00001eb019330	38.3594	-0.383832	0.254099	-1.51056	0.1309	0.329667
Zm00001eb019340	5.08482	0.50319	0.492779	1.02113	0.307194	NA
Zm00001eb019350	13.9227	-0.0205581	0.25789	-0.0797166	0.936463	0.974114
Zm00001eb019360	45.3848	-0.816156	0.463888	-1.75938	0.0785128	0.243089
Zm00001eb019370	19.9284	-0.220032	0.489811	-0.449218	0.653274	0.817458
Zm00001eb019380	1.11083	0.951559	2.16295	0.439935	0.659984	NA
Zm00001eb019390	4.70237	0.737062	0.733626	1.00468	0.315049	NA
Zm00001eb019410	0	NA	NA	NA	NA	NA
Zm00001eb019420	16.5323	-0.456411	0.29718	-1.53581	0.124586	0.319559
Zm00001eb019440	0.124244	0	4.32798	0	1	NA
Zm00001eb019450	1.00863	0.132186	1.21617	0.10869	0.913448	NA
Zm00001eb019460	80.8725	0.30339	0.231547	1.31027	0.190103	0.414816
Zm00001eb019470	51.7598	-0.422074	0.221662	-1.90413	0.056893	0.200138
Zm00001eb019480	0.0595611	1.19197	4.32798	0.275411	0.783	NA
Zm00001eb019490	0	NA	NA	NA	NA	NA
Zm00001eb019500	0	NA	NA	NA	NA	NA
Zm00001eb019510	21.1806	-0.592086	0.33617	-1.76127	0.0781926	0.242363
Zm00001eb019520	135.67	0.574545	0.425027	1.35178	0.176445	0.396634
Zm00001eb019530	680.36	1.22831	0.283739	4.32901	1.49779e-05	0.00076685
Zm00001eb019540	0	NA	NA	NA	NA	NA
Zm00001eb019550	2.70504	-0.12419	0.814084	-0.152551	0.878752	NA
Zm00001eb019570	0.0532799	0	4.32798	0	1	NA
Zm00001eb019580	13.3982	2.0808	0.564014	3.68927	0.000224895	0.00490535
Zm00001eb019590	45.1369	-0.119112	0.303543	-0.392404	0.69476	0.843056
Zm00001eb019600	0.656154	0.49765	1.5968	0.311655	0.755303	NA
Zm00001eb019610	0.029357	0	4.32798	0	1	NA
Zm00001eb019620	0.678312	0.711111	1.96605	0.361695	0.71758	NA
Zm00001eb019630	36.6667	0.238032	0.245966	0.967745	0.333172	0.571737
Zm00001eb019640	0	NA	NA	NA	NA	NA
Zm00001eb019650	53.0745	0.093372	0.447127	0.208827	0.834584	0.923359
Zm00001eb019660	9.90151	-0.637598	0.38335	-1.66323	0.0962666	0.274554
Zm00001eb019680	84.1038	0.439538	0.392239	1.12059	0.262464	0.499474
Zm00001eb019690	0	NA	NA	NA	NA	NA
Zm00001eb019700	80.8085	-0.129678	0.477118	-0.271793	0.785781	0.895942
Zm00001eb019710	0.239483	1.05322	1.9237	0.547497	0.584037	NA
Zm00001eb019720	5.82375	-0.386508	0.551888	-0.700338	0.483716	0.698989
Zm00001eb019730	742.218	-0.975768	0.212508	-4.59168	4.39688e-06	0.000305054
Zm00001eb019740	0	NA	NA	NA	NA	NA
Zm00001eb019750	0	NA	NA	NA	NA	NA
Zm00001eb019760	3.45921	-0.698906	0.632705	-1.10463	0.269319	NA
Zm00001eb019770	91.8289	-0.153973	0.243501	-0.632332	0.52717	0.730998
Zm00001eb019780	12.7397	-0.0748858	0.354815	-0.211056	0.832844	0.92262
Zm00001eb019800	148.773	0.529976	0.208824	2.53791	0.0111518	0.06878
Zm00001eb019810	0	NA	NA	NA	NA	NA
Zm00001eb019820	0	NA	NA	NA	NA	NA
Zm00001eb019830	21.4428	0.0353357	0.709268	0.0498199	0.960266	0.983704
Zm00001eb019840	1.49877	0.29484	0.873872	0.337395	0.735819	NA
Zm00001eb019850	149.632	0.188239	0.159758	1.17828	0.238686	0.474335
Zm00001eb019860	18.1673	-0.756488	0.942336	-0.802779	0.422103	0.651257
Zm00001eb019870	1.63978	0.149595	0.861053	0.173734	0.862074	NA
Zm00001eb019880	0.428573	0	2.56973	0	1	NA
Zm00001eb019890	0.629656	1.86456	1.48011	1.25974	0.207761	NA
Zm00001eb019900	7.28089	-0.643491	0.390557	-1.64763	0.0994294	0.279356
Zm00001eb019920	0	NA	NA	NA	NA	NA
Zm00001eb019930	143.627	0.375805	0.279503	1.34455	0.178772	0.399416
Zm00001eb019950	0	NA	NA	NA	NA	NA
Zm00001eb019960	0.0175812	0.711086	4.32798	0.1643	0.869495	NA
Zm00001eb019970	0.035519	0.470646	4.32798	0.108745	0.913405	NA
Zm00001eb019980	0	NA	NA	NA	NA	NA
Zm00001eb019990	0	NA	NA	NA	NA	NA
Zm00001eb020000	183.922	-0.0398063	0.315024	-0.12636	0.899447	0.957166
Zm00001eb020010	0.566427	-0.819297	1.10873	-0.738951	0.459937	NA
Zm00001eb020020	10.2261	0.312659	0.396355	0.788835	0.430208	0.657473
Zm00001eb020040	16.01	-0.818438	0.303261	-2.69879	0.00695925	0.0513649
Zm00001eb020050	0	NA	NA	NA	NA	NA
Zm00001eb020060	0.345204	0.470669	1.78696	0.26339	0.79225	NA
Zm00001eb020070	0	NA	NA	NA	NA	NA
Zm00001eb020080	0.417579	-1.43356	1.69248	-0.847018	0.396985	NA
Zm00001eb020090	16.5334	1.57829	0.682735	2.31172	0.0207932	0.104972
Zm00001eb020100	49.6482	0.488272	0.346449	1.40936	0.158728	0.370919
Zm00001eb020110	1467.99	0.663328	0.221572	2.99374	0.00275581	0.0272917
Zm00001eb020120	87.498	0.617858	0.177746	3.47608	0.000508799	0.00869203
Zm00001eb020130	174.491	-0.393795	0.243154	-1.61953	0.105333	0.289389
Zm00001eb020140	0.500368	0.71111	2.01428	0.353035	0.724062	NA
Zm00001eb020150	9.15451	-0.0982115	0.381433	-0.25748	0.796808	0.901921
Zm00001eb020160	0.0366855	0.711084	4.32798	0.164299	0.869495	NA
Zm00001eb020170	15.1245	-0.752404	0.377824	-1.99141	0.0464356	0.175793
Zm00001eb020180	7.09009	-0.284856	0.47077	-0.605086	0.545122	0.743957
Zm00001eb020190	0	NA	NA	NA	NA	NA
Zm00001eb020200	4870.89	0.117911	0.162918	0.723746	0.469222	0.68775
Zm00001eb020210	0	NA	NA	NA	NA	NA
Zm00001eb020220	0	NA	NA	NA	NA	NA
Zm00001eb020230	0	NA	NA	NA	NA	NA
Zm00001eb020240	0	NA	NA	NA	NA	NA
Zm00001eb020250	18.6258	-1.11068	0.400278	-2.77476	0.00552423	0.0442303
Zm00001eb020260	3.34879	0.585698	0.944715	0.619973	0.535276	NA
Zm00001eb020270	3.13433	-1.01157	0.603408	-1.67644	0.0936529	NA
Zm00001eb020280	25.6295	0.255585	0.307621	0.830842	0.406063	0.637121
Zm00001eb020300	0.0232205	0	4.32798	0	1	NA
Zm00001eb020310	9.3754	-0.302581	0.50973	-0.593611	0.552772	0.749225
Zm00001eb020320	15.3904	-0.624176	0.334131	-1.86806	0.0617538	0.210612
Zm00001eb020330	111.468	0.435413	0.375447	1.15972	0.246163	0.482728
Zm00001eb020340	37.9356	-2.40313	1.50111	-1.6009	0.1094	0.296631
Zm00001eb020350	42.3003	0.271323	0.25913	1.04705	0.295075	0.535463
Zm00001eb020360	23.8021	0.0159287	0.240934	0.0661121	0.947289	0.977515
Zm00001eb020370	68.024	0.150484	0.188537	0.798168	0.424773	0.65342
Zm00001eb020380	12.9564	-0.613929	0.351653	-1.74584	0.0808395	0.247508
Zm00001eb020390	0	NA	NA	NA	NA	NA
Zm00001eb020400	0.0818017	0	4.32798	0	1	NA
Zm00001eb020410	0.564079	-0.250676	1.68145	-0.149084	0.881488	NA
Zm00001eb020420	124.462	-0.103496	0.164394	-0.629563	0.52898	0.731895
Zm00001eb020430	0	NA	NA	NA	NA	NA
Zm00001eb020440	0.210405	0.470647	3.68389	0.127758	0.89834	NA
Zm00001eb020450	0.150246	0	4.32798	0	1	NA
Zm00001eb020460	7.61847	-1.79188	0.496699	-3.60759	0.000309059	0.00612998
Zm00001eb020470	0.394499	-1.15515	1.43724	-0.803726	0.421555	NA
Zm00001eb020490	0	NA	NA	NA	NA	NA
Zm00001eb020500	48.9624	-0.532821	0.218059	-2.44347	0.0145468	0.0823123
Zm00001eb020510	96.0307	0.789832	0.374952	2.10649	0.035162	0.147467
Zm00001eb020520	0	NA	NA	NA	NA	NA
Zm00001eb020530	0	NA	NA	NA	NA	NA
Zm00001eb020540	9.18521	-0.286295	0.467896	-0.611877	0.540619	0.740401
Zm00001eb020560	0	NA	NA	NA	NA	NA
Zm00001eb020570	0	NA	NA	NA	NA	NA
Zm00001eb020580	0.0175812	0.711086	4.32798	0.1643	0.869495	NA
Zm00001eb020590	99.8779	-0.364246	0.24878	-1.46413	0.143158	0.348276
Zm00001eb020600	5.81404	-1.26504	1.07929	-1.17211	0.241155	0.476902
Zm00001eb020610	0	NA	NA	NA	NA	NA
Zm00001eb020620	0.0175164	0.711086	4.32798	0.1643	0.869495	NA
Zm00001eb020630	0	NA	NA	NA	NA	NA
Zm00001eb020640	0.0232205	0	4.32798	0	1	NA
Zm00001eb020650	0	NA	NA	NA	NA	NA
Zm00001eb020660	62.6846	-0.153354	0.294903	-0.520015	0.603053	0.78404
Zm00001eb020670	0	NA	NA	NA	NA	NA
Zm00001eb020680	392.182	0.82545	0.191005	4.32161	1.54893e-05	0.000785933
Zm00001eb020690	21.9211	0.383906	0.515916	0.744125	0.456801	0.67864
Zm00001eb020700	0.0891429	0.470642	4.32798	0.108744	0.913405	NA
Zm00001eb020710	83.5775	-0.696798	0.370992	-1.8782	0.0603536	0.20767
Zm00001eb020720	26.0685	-0.175695	0.241238	-0.728305	0.466427	0.68602
Zm00001eb020730	0.188363	0	2.76669	0	1	NA
Zm00001eb020740	5.58578	-0.741343	1.35523	-0.547024	0.584362	0.771542
Zm00001eb020750	0.125883	0.711079	4.32798	0.164298	0.869496	NA
Zm00001eb020770	0	NA	NA	NA	NA	NA
Zm00001eb020780	15.576	-0.0220094	0.264999	-0.0830548	0.933808	0.972994
Zm00001eb020790	34.4851	-0.889324	0.759027	-1.17166	0.241333	0.476997
Zm00001eb020800	0.749453	-0.232025	1.61661	-0.143525	0.885875	NA
Zm00001eb020810	0.0166272	0.711086	4.32798	0.1643	0.869495	NA
Zm00001eb020820	0	NA	NA	NA	NA	NA
Zm00001eb020830	0.0518531	1.43241	4.32798	0.330966	0.74067	NA
Zm00001eb020840	0	NA	NA	NA	NA	NA
Zm00001eb020850	0.160404	1.87796	3.2803	0.572496	0.566986	NA
Zm00001eb020860	54.6997	-0.128075	0.242031	-0.529168	0.596689	0.779603
Zm00001eb020870	39.9816	0.024481	0.276101	0.0886671	0.929347	0.971169
Zm00001eb020880	0	NA	NA	NA	NA	NA
Zm00001eb020890	2.40195	0.340495	0.774679	0.43953	0.660277	NA
Zm00001eb020900	0.0730752	0	4.32798	0	1	NA
Zm00001eb020920	0	NA	NA	NA	NA	NA
Zm00001eb020930	0	NA	NA	NA	NA	NA
Zm00001eb020940	179.681	0.40836	0.316658	1.28959	0.197193	0.424074
Zm00001eb020950	5.19527	1.33878	0.602862	2.22071	0.0263706	0.122105
Zm00001eb020960	0.671921	2.39677	2.04821	1.17018	0.24193	NA
Zm00001eb020970	6.21712	-1.18783	1.18726	-1.00048	0.317081	0.55685
Zm00001eb020980	0.178181	0	4.32798	0	1	NA
Zm00001eb021000	0	NA	NA	NA	NA	NA
Zm00001eb021010	19.1383	-0.651762	0.512273	-1.27229	0.203269	0.431272
Zm00001eb021020	13.3479	-1.34775	0.633797	-2.12647	0.0334643	0.142921
Zm00001eb021030	48.8117	0.0912274	0.224742	0.405921	0.684801	0.837126
Zm00001eb021040	1003.67	0.00322982	0.486966	0.00663254	0.994708	0.997403
Zm00001eb021050	129.386	0.963468	0.47448	2.03057	0.0422982	0.165644
Zm00001eb021060	14.2855	-0.446585	0.829629	-0.538295	0.590373	0.775335
Zm00001eb021070	25.7646	-0.6064	0.235764	-2.57206	0.0101095	0.0648454
Zm00001eb021080	0.193533	0.470664	2.83263	0.166158	0.868033	NA
Zm00001eb021090	1.73468	3.20681	1.44318	2.22204	0.0262807	NA
Zm00001eb021100	0	NA	NA	NA	NA	NA
Zm00001eb021110	0	NA	NA	NA	NA	NA
Zm00001eb021120	0	NA	NA	NA	NA	NA
Zm00001eb021140	0	NA	NA	NA	NA	NA
Zm00001eb021150	0	NA	NA	NA	NA	NA
Zm00001eb021160	0	NA	NA	NA	NA	NA
Zm00001eb021170	9.99952	-0.981404	0.410483	-2.39085	0.0168092	0.0907344
Zm00001eb021200	1.89143	1.40396	1.16254	1.20766	0.227176	NA
Zm00001eb021210	67.2634	-0.378007	0.180606	-2.09299	0.03635	0.150665
Zm00001eb021220	23.3221	-0.464046	0.236048	-1.9659	0.0493104	0.182331
Zm00001eb021230	1.7209	0.182152	1.04749	0.173894	0.861948	NA
Zm00001eb021240	65.9723	0.139348	0.143572	0.97058	0.331757	0.570078
Zm00001eb021260	40.109	-0.213246	0.269658	-0.790803	0.429059	0.656872
Zm00001eb021270	33.5854	0.114414	0.261462	0.437595	0.66168	0.82337
Zm00001eb021280	0	NA	NA	NA	NA	NA
Zm00001eb021290	17.0067	-0.246559	0.268159	-0.919451	0.35786	0.594381
Zm00001eb021300	36.9612	-0.546151	0.190292	-2.87006	0.00410391	0.0362569
Zm00001eb021310	7.07573	-0.671504	1.09956	-0.610701	0.541398	0.740956
Zm00001eb021320	45.4858	-0.195919	0.301498	-0.649817	0.515811	0.723412
Zm00001eb021340	45.564	0.407703	0.218949	1.86209	0.06259	0.212578
Zm00001eb021350	45.8723	-0.413978	0.444891	-0.930516	0.352104	0.589487
Zm00001eb021360	27.3889	0.41082	0.362516	1.13325	0.25711	0.493801
Zm00001eb021370	1.94508	-0.113838	0.958635	-0.11875	0.905473	NA
Zm00001eb021380	91.0203	0.137429	0.265238	0.518137	0.604363	0.7851
Zm00001eb021390	43.0734	-0.162982	0.226382	-0.719944	0.47156	0.689808
Zm00001eb021400	21.6209	1.06578	0.484451	2.19998	0.0278086	0.126523
Zm00001eb021410	0.056773	0.951535	4.32798	0.219857	0.825983	NA
Zm00001eb021420	0.0464411	0	4.32798	0	1	NA
Zm00001eb021430	0	NA	NA	NA	NA	NA
Zm00001eb021440	0.255494	1.192	2.70794	0.440188	0.659801	NA
Zm00001eb021450	16.5264	0.460742	0.716706	0.642861	0.520314	0.725843
Zm00001eb021470	0	NA	NA	NA	NA	NA
Zm00001eb021500	0.122608	0.711108	3.01961	0.235497	0.813823	NA
Zm00001eb021510	12.6756	-0.292226	0.41479	-0.704517	0.481111	0.696835
Zm00001eb021520	0	NA	NA	NA	NA	NA
Zm00001eb021530	51.9849	0.0053814	0.432974	0.0124289	0.990083	0.99627
Zm00001eb021550	1.43432	0.36833	0.973735	0.378265	0.705234	NA
Zm00001eb021570	0	NA	NA	NA	NA	NA
Zm00001eb021580	0	NA	NA	NA	NA	NA
Zm00001eb021590	0.375395	-0.726031	1.9737	-0.367853	0.712983	NA
Zm00001eb021600	1.43209	1.41127	0.830445	1.69941	0.0892416	NA
Zm00001eb021610	0.484336	-0.0102327	2.58706	-0.00395533	0.996844	NA
Zm00001eb021620	0.213439	0	4.32798	0	1	NA
Zm00001eb021630	0	NA	NA	NA	NA	NA
Zm00001eb021640	0.0460986	0.711084	4.32798	0.164299	0.869495	NA
Zm00001eb021650	13.1645	0.288354	0.570224	0.505685	0.613077	0.791395
Zm00001eb021660	0	NA	NA	NA	NA	NA
Zm00001eb021670	0.0503404	0	4.32798	0	1	NA
Zm00001eb021690	17.2258	2.16175	0.952627	2.26925	0.0232531	0.112737
Zm00001eb021700	0	NA	NA	NA	NA	NA
Zm00001eb021710	0.96032	-0.084909	1.11043	-0.0764651	0.939049	NA
Zm00001eb021720	39.1341	-1.48393	0.48061	-3.08759	0.00201787	0.0219463
Zm00001eb021750	15.0884	-0.829738	0.802327	-1.03416	0.301059	0.541825
Zm00001eb021760	92.9173	0.112224	0.300265	0.37375	0.70859	0.850945
Zm00001eb021780	16.0384	-0.909358	0.568921	-1.59839	0.109956	0.297699
Zm00001eb021790	2.75346	-1.7873	1.35846	-1.31568	0.18828	NA
Zm00001eb021800	0.355099	0.230222	1.67763	0.13723	0.890849	NA
Zm00001eb021820	30.7342	-0.190947	0.363417	-0.52542	0.599291	0.781306
Zm00001eb021830	85.7451	0.510048	0.39906	1.27812	0.201206	0.429122
Zm00001eb021840	2.19542	0.266526	0.976969	0.27281	0.785	NA
Zm00001eb021850	4.27701	0.533133	0.545365	0.977571	0.328287	NA
Zm00001eb021880	29.2713	0.537499	0.264605	2.03132	0.0422225	0.165444
Zm00001eb021890	85.6484	-0.273068	0.146291	-1.86661	0.0619566	0.211134
Zm00001eb021900	87.6459	0.413377	0.178083	2.32125	0.0202731	0.10308
Zm00001eb021910	0	NA	NA	NA	NA	NA
Zm00001eb021920	0.222315	-0.476009	2.44692	-0.194534	0.845757	NA
Zm00001eb021930	0	NA	NA	NA	NA	NA
Zm00001eb021940	32.1681	-0.768964	0.256912	-2.9931	0.0027616	0.0272917
Zm00001eb021950	0.115314	0.470652	3.55685	0.132323	0.894729	NA
Zm00001eb021960	0	NA	NA	NA	NA	NA
Zm00001eb021970	0	NA	NA	NA	NA	NA
Zm00001eb021980	0	NA	NA	NA	NA	NA
Zm00001eb021990	2.27022	0.512652	0.75007	0.683473	0.494308	NA
Zm00001eb022000	253.075	-0.0542403	0.164549	-0.329631	0.741679	0.870211
Zm00001eb022010	0.468358	0.491851	1.43252	0.343346	0.731338	NA
Zm00001eb022020	0	NA	NA	NA	NA	NA
Zm00001eb022040	1.15989	0.51539	1.23931	0.415868	0.677507	NA
Zm00001eb022050	7.78344	-0.885254	0.995145	-0.889574	0.373695	0.606904
Zm00001eb022060	0	NA	NA	NA	NA	NA
Zm00001eb022070	0.58955	2.27734	1.5775	1.44364	0.148841	NA
Zm00001eb022080	43.4164	0.552776	0.344257	1.60571	0.108338	0.294646
Zm00001eb022110	0.34348	0.230222	1.6411	0.140285	0.888435	NA
Zm00001eb022120	25.5511	-0.044748	0.368127	-0.121556	0.903251	0.958896
Zm00001eb022130	13.3186	0.292937	0.315319	0.929017	0.35288	0.590205
Zm00001eb022160	1.1435	0.114987	0.93627	0.122814	0.902254	NA
Zm00001eb022170	0	NA	NA	NA	NA	NA
Zm00001eb022180	22.8763	-0.0849428	0.283016	-0.300134	0.764075	0.8837
Zm00001eb022190	0	NA	NA	NA	NA	NA
[truncated: 37,759 more rows]

## Sheet: endo-dap9_ws3.c
Suppl Table S2.Setter & Morrison (2026). Differential Expression contrasts and statistics
endo-dap9_ws3.c	control [c], mild WS (ws2), severe WS (ws3), shade (sh)
	baseMean	log2FoldChange	lfcSE	stat	pvalue	padj
Zm00001eb000010	6.42096	0.30553	0.458292	0.666671	0.504982	0.680078
Zm00001eb000020	116.512	0.244994	0.218001	1.12382	0.26109	0.451283
Zm00001eb000050	0.0388485	0.404445	4.60748	0.0877801	0.930051	NA
Zm00001eb000060	0.0175164	0.644884	4.60748	0.139965	0.888688	NA
Zm00001eb000070	0.542454	3.01045	1.51261	1.99023	0.0465652	NA
Zm00001eb000080	48.3761	1.02364	0.317102	3.22812	0.00124606	0.0111994
Zm00001eb000100	0	NA	NA	NA	NA	NA
Zm00001eb000110	0	NA	NA	NA	NA	NA
Zm00001eb000120	0.549166	0.260201	1.54202	0.168741	0.866	NA
Zm00001eb000140	0	NA	NA	NA	NA	NA
Zm00001eb000150	0	NA	NA	NA	NA	NA
Zm00001eb000170	63.4946	-0.167689	0.187662	-0.893568	0.371553	0.562982
Zm00001eb000180	0.302085	0	4.34008	0	1	NA
Zm00001eb000190	68.7364	-0.502705	0.208544	-2.41055	0.0159286	0.0674578
Zm00001eb000200	107.462	0.645355	0.366645	1.76016	0.0783804	0.203163
Zm00001eb000210	15.2351	-0.950823	0.365561	-2.60099	0.00929542	0.0464637
Zm00001eb000220	109.845	0.561897	0.36528	1.53826	0.123985	0.27628
Zm00001eb000230	208.835	0.0180928	0.230826	0.0783826	0.937524	0.967726
Zm00001eb000240	5.78357	0.726128	0.826949	0.878081	0.3799	0.570915
Zm00001eb000250	0	NA	NA	NA	NA	NA
Zm00001eb000270	0.154322	-0.0764302	2.73187	-0.0279772	0.97768	NA
Zm00001eb000290	0	NA	NA	NA	NA	NA
Zm00001eb000300	0.0175164	0.644884	4.60748	0.139965	0.888688	NA
Zm00001eb000310	6.72124	1.27249	0.531098	2.39596	0.0165767	0.0693884
Zm00001eb000320	276.488	-0.0478476	0.26749	-0.178876	0.858035	0.922594
Zm00001eb000330	104.437	-0.415832	0.196027	-2.1213	0.0338964	0.114642
Zm00001eb000340	164	-0.410237	0.240112	-1.70853	0.0875388	0.218806
Zm00001eb000360	0	NA	NA	NA	NA	NA
Zm00001eb000370	0.197594	2.39079	3.39481	0.704251	0.481277	NA
Zm00001eb000380	20.8594	-0.785563	0.50076	-1.56874	0.116709	0.265017
Zm00001eb000390	0	NA	NA	NA	NA	NA
Zm00001eb000400	4.42432	1.22124	0.819385	1.49044	0.136108	0.293819
Zm00001eb000410	0	NA	NA	NA	NA	NA
Zm00001eb000420	930.482	-1.16965	0.223128	-5.24205	1.58801e-07	1.67687e-05
Zm00001eb000430	0	NA	NA	NA	NA	NA
Zm00001eb000440	575.495	-0.74279	0.402465	-1.8456	0.0649498	0.179023
Zm00001eb000450	47.352	-0.268688	0.5199	-0.516808	0.60529	0.760239
Zm00001eb000460	0.0731968	0.64488	4.60748	0.139964	0.888689	NA
Zm00001eb000470	1.14382	3.67048	2.11314	1.73698	0.0823914	0.210207
Zm00001eb000480	625.017	-0.152765	0.290934	-0.525084	0.599525	0.756005
Zm00001eb000490	520.056	-0.281325	0.29499	-0.953679	0.340246	0.533464
Zm00001eb000500	4.58786	-1.38995	0.582498	-2.3862	0.0170237	0.0706589
Zm00001eb000510	4.85732	2.00261	0.688993	2.90657	0.0036541	0.0238954
Zm00001eb000520	32.9902	0.842288	0.294678	2.85833	0.00425872	0.0266462
Zm00001eb000530	0	NA	NA	NA	NA	NA
Zm00001eb000540	9.11591	0.381849	0.394472	0.968	0.333044	0.526088
Zm00001eb000550	167.465	0.0525589	0.268191	0.195976	0.844629	0.915894
Zm00001eb000560	0.110665	0.64488	4.48935	0.143647	0.885779	NA
Zm00001eb000570	3.41791	-1.01559	0.820189	-1.23824	0.215625	0.398255
Zm00001eb000580	0	NA	NA	NA	NA	NA
Zm00001eb000590	103.375	-0.109965	0.233608	-0.470725	0.637837	0.784028
Zm00001eb000600	0.258456	1.46238	4.51625	0.323804	0.746087	NA
Zm00001eb000620	14.1727	1.0511	0.368235	2.85443	0.00431145	0.0268585
Zm00001eb000630	2.7031	0.337535	0.742216	0.454766	0.649278	0.791888
Zm00001eb000640	3.98734	0.603783	0.57575	1.04869	0.294321	0.486436
Zm00001eb000650	20.1591	-0.491607	0.340808	-1.44247	0.149169	0.312294
Zm00001eb000660	0.165785	0.164016	2.69062	0.0609585	0.951392	NA
Zm00001eb000670	33.684	0.245644	0.284785	0.862557	0.388381	0.57851
Zm00001eb000680	16.452	-0.0228646	0.313663	-0.0728955	0.941889	0.969321
Zm00001eb000690	29.871	-0.954524	0.289991	-3.29156	0.000996332	0.00956443
Zm00001eb000700	579.529	-0.38929	0.210564	-1.84879	0.0644875	0.178047
Zm00001eb000710	84.6601	-1.12668	0.235626	-4.78165	1.7386e-06	9.30651e-05
Zm00001eb000720	10.4321	-1.39543	0.467254	-2.98645	0.00282239	0.0199651
Zm00001eb000740	13.7406	0.962842	0.525852	1.83102	0.0670982	0.182806
Zm00001eb000750	12.7424	2.88751	0.616973	4.68013	2.86694e-06	0.000133021
Zm00001eb000760	0.137184	0.500638	3.66398	0.136638	0.891317	NA
Zm00001eb000770	964.973	-0.242416	0.235591	-1.02897	0.303495	0.496014
Zm00001eb000780	193.866	-0.663692	0.242376	-2.73827	0.00617631	0.0351835
Zm00001eb000790	40.3972	0.730075	0.250931	2.90946	0.0036205	0.0237119
Zm00001eb000800	167.885	-0.259167	0.134645	-1.92482	0.0542517	0.158352
Zm00001eb000810	0.115126	2.42179	4.58301	0.528428	0.597202	NA
Zm00001eb000820	311.352	0.0960911	0.152894	0.62848	0.529689	0.700631
Zm00001eb000830	0.215298	2.26991	2.85007	0.79644	0.425776	NA
Zm00001eb000840	13.741	-0.693008	0.52604	-1.31741	0.187703	0.3636
Zm00001eb000850	91.3693	-1.35712	0.457289	-2.96775	0.00299992	0.0207774
Zm00001eb000860	87.8402	0.593645	0.144877	4.09757	4.17518e-05	0.000934228
Zm00001eb000870	13.6768	0.712116	0.323782	2.19937	0.0278515	0.0992395
Zm00001eb000880	1.59527	1.3333	0.848656	1.57107	0.116165	0.264232
Zm00001eb000890	42.384	-1.14203	0.349736	-3.2654	0.00109311	0.0102007
Zm00001eb000900	64.6506	0.720294	0.390618	1.84399	0.0651853	0.179373
Zm00001eb000910	75.2105	-1.07985	0.320709	-3.36706	0.000759735	0.00788271
Zm00001eb000920	137.47	-0.220877	0.151827	-1.45479	0.145727	0.307461
Zm00001eb000930	0.631269	-0.585348	2.04574	-0.286131	0.774778	NA
Zm00001eb000940	0.450845	2.25169	2.37181	0.949355	0.34244	NA
Zm00001eb000960	4.58838	0.0727273	0.542668	0.134018	0.893388	0.942965
Zm00001eb000970	98.785	-0.260567	0.265185	-0.982584	0.325812	0.519496
Zm00001eb000980	77.9759	-0.186586	0.191847	-0.972579	0.330762	0.52396
Zm00001eb000990	230.069	-0.606053	0.256011	-2.36729	0.017919	0.0728866
Zm00001eb001000	72.9293	-0.0909376	0.240494	-0.378129	0.705335	0.830882
Zm00001eb001010	27.9521	0.458948	0.275523	1.66574	0.0957662	0.231907
Zm00001eb001020	9.29862	0.0585298	0.311676	0.18779	0.851041	0.91883
Zm00001eb001030	0.430323	1.99621	1.43787	1.38831	0.165043	NA
Zm00001eb001040	24.352	0.582874	0.282492	2.06333	0.0390817	0.126347
Zm00001eb001050	8.41915	0.74786	0.39455	1.89548	0.0580291	0.165855
Zm00001eb001060	35.9654	1.26698	0.376972	3.36094	0.00077677	0.00801678
Zm00001eb001070	73.0156	-0.63788	0.233123	-2.73624	0.00621456	0.0353076
Zm00001eb001090	0.372364	3.98894	3.43053	1.16278	0.24492	NA
Zm00001eb001100	0	NA	NA	NA	NA	NA
Zm00001eb001110	148.59	0.0171789	0.232369	0.0739291	0.941067	0.969213
Zm00001eb001120	4.93085	1.13901	0.624595	1.82359	0.0682136	0.184858
Zm00001eb001130	81.3551	0.55131	0.181675	3.03459	0.00240863	0.0178745
Zm00001eb001140	7.33976	1.32743	0.572681	2.31792	0.0204537	0.0799208
Zm00001eb001150	7.36714	1.32026	0.550996	2.39614	0.0165688	0.069375
Zm00001eb001160	0.267303	-0.902973	2.10976	-0.427998	0.668653	NA
Zm00001eb001170	2.4127	1.57454	0.839633	1.87527	0.0607555	0.171157
Zm00001eb001180	11.5715	0.759625	0.35441	2.14335	0.0320849	0.110185
Zm00001eb001190	40.9778	-0.357904	0.331882	-1.07841	0.280851	0.471701
Zm00001eb001200	59.1582	0.260097	0.271772	0.957042	0.338546	0.531576
Zm00001eb001210	0.0725009	0.64488	4.60748	0.139964	0.888689	NA
Zm00001eb001220	0.706185	0.981545	1.58885	0.617769	0.536728	NA
Zm00001eb001230	0	NA	NA	NA	NA	NA
Zm00001eb001240	580.195	-0.629128	0.151417	-4.15493	3.25389e-05	0.000777596
Zm00001eb001250	0	NA	NA	NA	NA	NA
Zm00001eb001260	63.6937	-0.26013	0.279265	-0.931482	0.351604	0.544226
Zm00001eb001270	17.3761	1.41732	0.24117	5.87686	4.1811e-09	1.00703e-06
Zm00001eb001280	4.01269	-0.258194	0.675093	-0.382457	0.702123	0.828597
Zm00001eb001290	53.3118	-0.0691394	0.172243	-0.401405	0.688122	0.819022
Zm00001eb001300	0	NA	NA	NA	NA	NA
Zm00001eb001310	0	NA	NA	NA	NA	NA
Zm00001eb001320	0	NA	NA	NA	NA	NA
Zm00001eb001330	0.107122	1.22195	4.60748	0.26521	0.790848	NA
Zm00001eb001340	77.7474	0.348064	0.264369	1.31658	0.187978	0.363969
Zm00001eb001350	12.0725	-0.0408192	0.290243	-0.140638	0.888156	0.939904
Zm00001eb001360	59.4377	-0.119618	0.171975	-0.695557	0.486706	0.665668
Zm00001eb001370	2.17877	0.965992	1.10583	0.873548	0.382364	0.572892
Zm00001eb001400	59.8908	0.851202	0.335466	2.53737	0.0111689	0.0527467
Zm00001eb001410	0	NA	NA	NA	NA	NA
Zm00001eb001420	0	NA	NA	NA	NA	NA
Zm00001eb001430	254.159	-0.245384	0.128547	-1.9089	0.056275	0.162529
Zm00001eb001440	9.20296	0.292093	0.388567	0.75172	0.452219	0.636366
Zm00001eb001460	712.745	-1.45098	0.299464	-4.84526	1.26446e-06	7.44643e-05
Zm00001eb001470	39.908	-0.307751	0.222336	-1.38417	0.166305	0.335798
Zm00001eb001480	0.113063	2.8192	4.578	0.615815	0.538016	NA
Zm00001eb001490	11.4438	0.257203	0.44161	0.582421	0.560283	0.724906
Zm00001eb001500	1.29969	-1.63301	1.03831	-1.57275	0.115777	0.2636
Zm00001eb001510	9.73436	0.156685	0.482302	0.324869	0.74528	0.857136
Zm00001eb001520	3.22441	1.40683	1.10563	1.27243	0.203222	0.382941
Zm00001eb001530	1.71588	-1.32818	1.32852	-0.999745	0.317434	0.510669
Zm00001eb001550	0.14176	0.16401	3.61241	0.0454018	0.963787	NA
Zm00001eb001560	119.698	0.411731	0.480612	0.856681	0.391621	0.581639
Zm00001eb001570	51.0904	1.17533	0.264856	4.43764	9.09489e-06	0.000305577
Zm00001eb001580	0	NA	NA	NA	NA	NA
Zm00001eb001590	20.3552	0.0583268	0.398574	0.146339	0.883654	0.938188
Zm00001eb001600	6.07934	-0.930457	0.515283	-1.80572	0.0709623	0.189977
Zm00001eb001610	0	NA	NA	NA	NA	NA
Zm00001eb001620	0	NA	NA	NA	NA	NA
Zm00001eb001630	0.548641	1.09008	1.75225	0.622101	0.533875	NA
Zm00001eb001640	26.5844	1.61539	0.446921	3.6145	0.000300926	0.00404468
Zm00001eb001650	129.11	-0.104306	0.215554	-0.4839	0.628457	0.777147
Zm00001eb001660	0.122905	-0.0764301	3.21296	-0.0237881	0.981022	NA
Zm00001eb001670	45.8458	0.316586	0.354075	0.894122	0.371256	0.562659
Zm00001eb001680	900.054	-0.424637	0.141879	-2.99296	0.00276289	0.0197024
Zm00001eb001690	0	NA	NA	NA	NA	NA
Zm00001eb001700	214.763	0.134486	0.198136	0.678754	0.497294	0.674567
Zm00001eb001710	30.0993	-0.587003	0.357974	-1.63979	0.101049	0.240409
Zm00001eb001720	11.2821	3.72924	0.83459	4.46835	7.88244e-06	0.000281145
Zm00001eb001740	0.110084	0	4.49532	0	1	NA
Zm00001eb001760	40.1892	1.11241	0.297209	3.74285	0.000181945	0.00277806
Zm00001eb001770	2.64102	1.08945	0.56383	1.93222	0.0533319	0.156285
Zm00001eb001780	2.96643	1.49208	0.718638	2.07627	0.0378693	0.123707
Zm00001eb001790	0	NA	NA	NA	NA	NA
Zm00001eb001800	0	NA	NA	NA	NA	NA
Zm00001eb001810	101.546	0.141997	0.306889	0.4627	0.64358	0.787899
Zm00001eb001820	2.26625	1.50375	0.870314	1.72782	0.08402	0.21285
Zm00001eb001830	217.794	-0.672851	0.164345	-4.09413	4.23755e-05	0.00094621
Zm00001eb001840	57.6585	-0.377769	0.200949	-1.87993	0.0601182	0.170027
Zm00001eb001860	311.839	-0.725181	0.290069	-2.50003	0.0124182	0.0565892
Zm00001eb001870	64.3434	0.153437	0.229744	0.667861	0.504222	0.679524
Zm00001eb001880	26.638	1.03152	0.345066	2.98935	0.00279572	0.0198544
Zm00001eb001890	34.3976	-0.545406	0.327323	-1.66626	0.0956609	0.231836
Zm00001eb001900	82.3677	0.982015	0.273043	3.59655	0.000322462	0.00423547
Zm00001eb001910	33.2193	0.376724	0.254709	1.47904	0.139131	0.2983
Zm00001eb001920	0.165815	2.20091	4.0751	0.540087	0.589137	NA
Zm00001eb001940	16.6484	0.647953	0.306622	2.1132	0.0345836	0.116324
Zm00001eb001950	5.73581	3.67657	1.10766	3.31923	0.000902666	0.0089457
Zm00001eb001960	0.129047	0.164007	3.6938	0.0444006	0.964585	NA
Zm00001eb001970	10.8431	0.129829	0.397502	0.326612	0.743961	0.856474
Zm00001eb001980	12.4042	-0.29351	0.34516	-0.850359	0.395125	0.584904
Zm00001eb001990	0	NA	NA	NA	NA	NA
Zm00001eb002000	76.4992	-0.591537	0.310715	-1.90379	0.0569371	0.16387
Zm00001eb002010	132.758	0.287434	0.192435	1.49367	0.135262	0.292562
Zm00001eb002020	21.5646	-0.665685	0.343703	-1.93681	0.052769	0.154953
Zm00001eb002030	4.77165	0.936149	0.639402	1.4641	0.143166	0.303683
Zm00001eb002040	21.065	-0.860998	0.290401	-2.96486	0.00302818	0.0209124
Zm00001eb002050	0.0181991	0.644884	4.60748	0.139965	0.888688	NA
Zm00001eb002060	500.625	-0.435522	0.153614	-2.83517	0.00458019	0.0281265
Zm00001eb002070	23.0328	-0.291557	0.276557	-1.05424	0.291774	0.483524
Zm00001eb002080	0	NA	NA	NA	NA	NA
Zm00001eb002090	68.4341	-0.00949637	0.614275	-0.0154595	0.987666	0.993752
Zm00001eb002100	27.9486	0.113353	0.427375	0.26523	0.790832	0.885884
Zm00001eb002140	0	NA	NA	NA	NA	NA
Zm00001eb002150	0.368948	-0.693526	1.54083	-0.450099	0.652639	NA
Zm00001eb002170	61.7014	-0.463273	0.242624	-1.90943	0.0562068	0.162381
Zm00001eb002180	155.419	0.597145	0.231058	2.58439	0.00975512	0.0481013
Zm00001eb002190	0.769364	-1.29435	1.32185	-0.979194	0.327484	NA
Zm00001eb002200	19.5444	1.15841	0.434585	2.66556	0.00768607	0.040944
Zm00001eb002210	0	NA	NA	NA	NA	NA
Zm00001eb002220	191.884	0.240553	0.213544	1.12648	0.259963	0.450058
Zm00001eb002240	13.1365	-0.0144982	0.378251	-0.0383297	0.969425	0.984349
Zm00001eb002250	2.10557	4.15442	1.7386	2.38953	0.0168701	0.0701918
Zm00001eb002260	55.8812	0.206557	0.253551	0.814657	0.415269	0.604132
Zm00001eb002270	7.56965	5.76587	1.31173	4.39563	1.10451e-05	0.000357107
Zm00001eb002280	0.110838	1.34721	4.60132	0.292787	0.769685	NA
Zm00001eb002290	9.9291	0.61804	0.66917	0.923592	0.355699	0.548031
Zm00001eb002300	0	NA	NA	NA	NA	NA
Zm00001eb002310	0.19979	0.943412	2.97722	0.316877	0.751337	NA
Zm00001eb002320	346.757	0.63542	0.165037	3.85016	0.00011804	0.00203226
Zm00001eb002330	0	NA	NA	NA	NA	NA
Zm00001eb002340	0	NA	NA	NA	NA	NA
Zm00001eb002350	0	NA	NA	NA	NA	NA
Zm00001eb002360	0.0199587	0.644884	4.60748	0.139965	0.888688	NA
Zm00001eb002370	0	NA	NA	NA	NA	NA
Zm00001eb002380	1.11063	4.26393	1.79493	2.37554	0.0175234	0.0719369
Zm00001eb002390	8.24645	2.03602	0.51732	3.93571	8.2951e-05	0.00156664
Zm00001eb002410	0.0351624	0.404445	4.60748	0.0877801	0.930051	NA
Zm00001eb002420	28.22	-0.258869	0.281712	-0.918913	0.358141	0.550173
Zm00001eb002430	50.6385	0.381246	0.24711	1.54282	0.122874	0.274482
Zm00001eb002440	27.2301	-1.3671	0.84875	-1.61072	0.107241	0.250308
Zm00001eb002450	65.6771	-0.975823	0.270103	-3.61278	0.000302935	0.00405857
Zm00001eb002460	16.0749	-0.240466	0.311227	-0.772637	0.439737	0.62605
Zm00001eb002470	6.65309	0.201321	0.45238	0.445026	0.656301	0.796897
Zm00001eb002480	3.84617	3.84143	1.08696	3.53411	0.000409154	0.00502903
Zm00001eb002490	54.3785	-0.0267371	0.238699	-0.112012	0.910814	0.952819
Zm00001eb002510	1.34626	1.11538	1.26216	0.883709	0.376854	0.568208
Zm00001eb002520	226.539	-1.13089	0.270434	-4.18176	2.89267e-05	0.000717058
Zm00001eb002530	962.849	-0.218751	0.295453	-0.740391	0.459063	0.642164
Zm00001eb002540	25.4211	-0.712072	0.267291	-2.66403	0.00772105	0.0410112
Zm00001eb002550	15.4238	0.296878	0.326216	0.910066	0.362788	0.554201
Zm00001eb002560	14.1457	0.0286951	0.3517	0.0815896	0.934973	0.965918
Zm00001eb002570	41.1271	0.751765	0.408005	1.84254	0.0653961	0.179768
Zm00001eb002590	0	NA	NA	NA	NA	NA
Zm00001eb002600	0.157676	0.404458	3.0727	0.13163	0.895277	NA
Zm00001eb002610	10.1608	1.92562	0.470994	4.08842	4.34324e-05	0.000963786
Zm00001eb002620	329.488	3.97881	0.980582	4.05761	4.95784e-05	0.0010617
Zm00001eb002640	337.832	-0.755591	0.262602	-2.87733	0.00401058	0.0255865
Zm00001eb002650	0	NA	NA	NA	NA	NA
Zm00001eb002660	5.59957	7.0652	1.31721	5.36377	8.15009e-08	1.03991e-05
Zm00001eb002680	10.3214	-0.454132	0.461432	-0.984179	0.325027	0.518863
Zm00001eb002690	21.3561	1.00303	0.670037	1.49698	0.134398	0.291565
Zm00001eb002700	7.25151	-0.93984	0.800311	-1.17434	0.240257	0.427257
Zm00001eb002710	0.0177595	0.644884	4.60748	0.139965	0.888688	NA
Zm00001eb002720	0	NA	NA	NA	NA	NA
Zm00001eb002730	0	NA	NA	NA	NA	NA
Zm00001eb002740	50.5107	0.163476	0.291344	0.561111	0.574722	0.736349
Zm00001eb002750	0	NA	NA	NA	NA	NA
Zm00001eb002760	0.742876	-1.51617	1.33971	-1.13171	0.257755	NA
Zm00001eb002770	0	NA	NA	NA	NA	NA
Zm00001eb002780	0.664938	3.29496	2.6057	1.26452	0.206043	NA
Zm00001eb002790	6.79544	5.42788	2.43382	2.23019	0.0257348	0.094058
Zm00001eb002800	1.09674	3.36683	2.34534	1.43554	0.151133	0.315031
Zm00001eb002810	29.5034	-0.204836	0.34937	-0.586299	0.557674	0.722795
Zm00001eb002820	50.7746	-0.0538887	0.223034	-0.241617	0.809077	0.89616
Zm00001eb002830	2.81354	5.03027	1.63609	3.07457	0.00210809	0.0163063
Zm00001eb002840	0.375083	1.28572	1.96407	0.65462	0.512712	NA
Zm00001eb002850	83.9172	0.479995	0.217717	2.20468	0.0274768	0.0983438
Zm00001eb002860	0	NA	NA	NA	NA	NA
Zm00001eb002870	40.6427	0.495654	0.246229	2.01298	0.0441171	0.136998
Zm00001eb002880	0.0927067	-0.316874	4.60748	-0.0687739	0.94517	NA
Zm00001eb002890	0	NA	NA	NA	NA	NA
Zm00001eb002900	0	NA	NA	NA	NA	NA
Zm00001eb002910	33.8827	0.0494089	0.280659	0.176046	0.860258	0.924145
Zm00001eb002920	42.7754	0.565976	0.250549	2.25894	0.0238869	0.0896108
Zm00001eb002930	6.71236	0.442973	0.38361	1.15475	0.248194	0.436626
Zm00001eb002940	68.5877	0.0670379	0.255984	0.261883	0.793411	0.887203
Zm00001eb002950	32.3566	0.832212	0.541668	1.53639	0.124443	0.276949
Zm00001eb002960	66.7804	-0.284795	0.288515	-0.987104	0.323592	0.517341
Zm00001eb002970	0.287389	-1.26808	2.05916	-0.615826	0.53801	NA
Zm00001eb002980	0.0181991	0.644884	4.60748	0.139965	0.888688	NA
Zm00001eb002990	0	NA	NA	NA	NA	NA
Zm00001eb003000	15.9939	-0.606164	0.314521	-1.92726	0.0539474	0.157679
Zm00001eb003010	22.5509	0.482726	0.281847	1.71273	0.086763	0.217425
Zm00001eb003020	68.8285	-0.208259	0.252678	-0.824207	0.409822	0.598919
Zm00001eb003030	53.6519	0.778733	0.224001	3.47648	0.000508047	0.00591554
Zm00001eb003040	28.4348	-0.282361	0.397525	-0.710299	0.477519	0.658143
Zm00001eb003050	0	NA	NA	NA	NA	NA
Zm00001eb003060	0	NA	NA	NA	NA	NA
Zm00001eb003070	52.4849	0.0596205	0.276623	0.21553	0.829354	0.907568
Zm00001eb003080	13.0172	0.458143	0.358757	1.27703	0.201592	0.380935
Zm00001eb003090	2.96507	-0.195798	0.620736	-0.315428	0.752437	0.862053
Zm00001eb003100	0	NA	NA	NA	NA	NA
Zm00001eb003110	19.9622	0.200964	0.395039	0.50872	0.610949	0.764266
Zm00001eb003120	40.9187	0.274501	0.301639	0.910032	0.362805	0.554201
Zm00001eb003130	0.290212	2.00984	2.49056	0.806984	0.419676	NA
Zm00001eb003140	14.8072	0.186564	0.529672	0.352226	0.724669	0.843231
Zm00001eb003150	1.04775	0.98154	2.05005	0.478788	0.632089	0.779951
Zm00001eb003160	0	NA	NA	NA	NA	NA
Zm00001eb003170	6.5884	1.11404	0.844523	1.31914	0.187122	0.362827
Zm00001eb003180	4165.83	-0.756361	0.188811	-4.00591	6.17781e-05	0.00124579
Zm00001eb003190	5.31869	1.92966	0.515135	3.74593	0.00017973	0.00275586
Zm00001eb003200	82.2833	1.25421	0.293947	4.2668	1.98296e-05	0.000547562
Zm00001eb003210	0	NA	NA	NA	NA	NA
Zm00001eb003220	0.12124	0.644882	4.3864	0.147018	0.883118	NA
Zm00001eb003230	1.31901	-1.25194	0.969307	-1.29158	0.196503	0.374588
Zm00001eb003240	0.0175812	0.644884	4.60748	0.139965	0.888688	NA
Zm00001eb003270	0.373965	-0.783674	1.69933	-0.461166	0.64468	NA
Zm00001eb003280	1.7941	0.902407	1.05071	0.858855	0.39042	0.580459
Zm00001eb003290	0	NA	NA	NA	NA	NA
Zm00001eb003300	0	NA	NA	NA	NA	NA
Zm00001eb003310	0.0363983	0.404445	4.60748	0.0877801	0.930051	NA
Zm00001eb003330	6.6647	-1.11411	0.479871	-2.32169	0.0202498	0.079428
Zm00001eb003340	1.34125	-0.352929	0.796256	-0.443236	0.657595	0.797748
Zm00001eb003350	184.508	0.322405	0.218809	1.47345	0.14063	0.300163
Zm00001eb003360	223.17	0.71395	0.472754	1.5102	0.130994	0.286356
Zm00001eb003370	0	NA	NA	NA	NA	NA
Zm00001eb003380	0.0585958	0.164005	4.60748	0.0355955	0.971605	NA
Zm00001eb003390	0	NA	NA	NA	NA	NA
Zm00001eb003400	16.1832	0.211061	0.404392	0.521922	0.601725	0.757395
Zm00001eb003420	554.992	-0.219589	0.263401	-0.833666	0.404469	0.593605
Zm00001eb003440	57.0522	0.337623	0.376821	0.895977	0.370265	0.561626
Zm00001eb003450	0.0778031	2.06853	4.60132	0.449551	0.653034	NA
Zm00001eb003460	1.55634	-0.57266	0.844067	-0.678453	0.497485	0.67474
Zm00001eb003470	0	NA	NA	NA	NA	NA
Zm00001eb003480	165.373	0.494799	0.265836	1.8613	0.0627025	0.174762
Zm00001eb003490	199.72	0.328838	0.214315	1.53437	0.124939	0.277712
Zm00001eb003510	17.6378	-0.156358	0.294284	-0.531317	0.595199	0.752903
Zm00001eb003520	0.0220215	0	4.60748	0	1	NA
Zm00001eb003530	0	NA	NA	NA	NA	NA
Zm00001eb003540	40.9035	0.531397	0.324346	1.63837	0.101345	0.240847
Zm00001eb003550	129.136	0.204786	0.204513	1.00133	0.316666	0.50982
Zm00001eb003560	0.437075	0	4.60748	0	1	NA
Zm00001eb003570	7.61489	0.127737	0.640938	0.199296	0.842031	0.914144
Zm00001eb003580	17.688	-0.0697799	0.436619	-0.159819	0.873024	0.931796
Zm00001eb003590	0	NA	NA	NA	NA	NA
Zm00001eb003600	0.0194644	0.644884	4.60748	0.139965	0.888688	NA
Zm00001eb003610	0	NA	NA	NA	NA	NA
Zm00001eb003620	0.40267	0.644889	4.01494	0.160622	0.872391	NA
Zm00001eb003630	0	NA	NA	NA	NA	NA
Zm00001eb003650	60.1597	0.40922	0.252626	1.61986	0.105262	0.246816
Zm00001eb003660	0.0232205	0	4.60748	0	1	NA
Zm00001eb003670	20.3956	-0.0250697	0.270211	-0.0927785	0.92608	0.961418
Zm00001eb003680	0.109377	1.22196	3.80876	0.320829	0.74834	NA
Zm00001eb003690	251.602	0.0241158	0.168071	0.143486	0.885907	0.939393
Zm00001eb003700	31.6786	2.71788	0.693941	3.91658	8.9814e-05	0.00165116
Zm00001eb003710	0	NA	NA	NA	NA	NA
Zm00001eb003720	0	NA	NA	NA	NA	NA
Zm00001eb003730	618.327	0.847093	0.328626	2.57768	0.00994661	0.0487908
Zm00001eb003740	0.629237	2.26707	1.6654	1.36127	0.173427	NA
Zm00001eb003750	62.2616	-0.405921	0.366689	-1.10699	0.268299	0.458492
Zm00001eb003760	54.7377	0.808501	0.350809	2.30468	0.0211847	0.0820714
Zm00001eb003770	0	NA	NA	NA	NA	NA
Zm00001eb003780	21.345	-0.0648776	0.416728	-0.155683	0.876283	0.933645
Zm00001eb003790	0.551265	-0.882627	1.41627	-0.623204	0.533151	NA
Zm00001eb003800	0	NA	NA	NA	NA	NA
Zm00001eb003810	48.4359	0.63843	0.348473	1.83208	0.0669396	0.182525
Zm00001eb003820	4.12851	-0.623781	0.733852	-0.850009	0.39532	0.585025
Zm00001eb003830	19.0487	1.48474	0.448073	3.3136	0.000921027	0.00903576
Zm00001eb003840	140.341	-0.273334	0.159959	-1.70877	0.0874928	0.218768
Zm00001eb003850	11.2197	0.379817	0.383023	0.99163	0.321378	0.514493
Zm00001eb003860	3.32423	2.90572	0.833128	3.48772	0.000487154	0.00573456
Zm00001eb003870	12.4879	0.742696	0.362208	2.05047	0.040319	0.128824
Zm00001eb003880	59.3382	-0.209563	0.217593	-0.963097	0.335499	0.528495
Zm00001eb003890	6.43052	1.76333	1.03344	1.70626	0.0879594	0.219522
Zm00001eb003900	25.3152	-0.127767	0.239021	-0.534543	0.592966	0.751275
Zm00001eb003910	0	NA	NA	NA	NA	NA
Zm00001eb003920	0	NA	NA	NA	NA	NA
Zm00001eb003930	0.477295	1.50133	1.63078	0.920617	0.35725	NA
Zm00001eb003940	1.0424	-2.51121	1.18223	-2.12413	0.0336589	0.114001
Zm00001eb003950	0	NA	NA	NA	NA	NA
Zm00001eb003960	34.1863	1.37168	0.874731	1.56811	0.116854	0.265236
Zm00001eb003970	31.4519	0.224286	0.237277	0.945251	0.344531	0.537118
Zm00001eb004000	3.28274	1.42448	0.820159	1.73684	0.0824161	0.210218
Zm00001eb004020	0	NA	NA	NA	NA	NA
Zm00001eb004030	201.697	-0.237565	0.207198	-1.14656	0.251564	0.44053
Zm00001eb004040	0.0192979	0	4.60748	0	1	NA
Zm00001eb004050	6.12788	-1.91112	0.707888	-2.69974	0.0069393	0.0381962
Zm00001eb004060	0	NA	NA	NA	NA	NA
Zm00001eb004070	0	NA	NA	NA	NA	NA
Zm00001eb004080	2.30319	0.0476633	0.686743	0.0694048	0.944667	0.970825
Zm00001eb004090	274.608	-0.206266	0.154653	-1.33374	0.182289	0.356887
Zm00001eb004100	0.0376877	1.46239	4.60748	0.317395	0.750944	NA
Zm00001eb004110	0	NA	NA	NA	NA	NA
Zm00001eb004120	59.6599	0.625311	0.173166	3.61105	0.000304959	0.00407043
Zm00001eb004130	0	NA	NA	NA	NA	NA
Zm00001eb004140	533.282	-0.388975	0.218885	-1.77708	0.075555	0.198167
Zm00001eb004150	0	NA	NA	NA	NA	NA
Zm00001eb004160	329.955	-0.640796	0.298562	-2.14627	0.0318513	0.109659
Zm00001eb004170	114.32	0.297681	0.282473	1.05384	0.291957	0.483722
Zm00001eb004180	18.7124	0.998037	0.352017	2.83519	0.00457978	0.0281265
Zm00001eb004190	41.0249	0.564181	0.234408	2.40683	0.0160915	0.0679143
Zm00001eb004200	5.66756	1.62461	1.5125	1.07412	0.282768	0.473474
Zm00001eb004210	16.5336	0.590006	0.304435	1.93804	0.0526185	0.154617
Zm00001eb004220	0	NA	NA	NA	NA	NA
Zm00001eb004230	0.0363983	0.404445	4.60748	0.0877801	0.930051	NA
Zm00001eb004240	24.4737	0.0968361	0.331073	0.292492	0.769911	0.873524
Zm00001eb004250	21.3859	-0.935726	0.287904	-3.25013	0.00115351	0.0106198
Zm00001eb004260	0	NA	NA	NA	NA	NA
Zm00001eb004280	0	NA	NA	NA	NA	NA
Zm00001eb004290	1025.14	0.440161	0.31834	1.38268	0.166764	0.336365
Zm00001eb004300	0.110463	0.644878	4.60748	0.139963	0.888689	NA
Zm00001eb004310	105.484	0.0348134	0.199042	0.174905	0.861155	0.924696
Zm00001eb004320	111.052	-0.300081	0.216872	-1.38368	0.166457	0.335922
Zm00001eb004330	0	NA	NA	NA	NA	NA
Zm00001eb004340	7.6172	-0.0509223	0.470697	-0.108185	0.913849	0.954503
Zm00001eb004350	0	NA	NA	NA	NA	NA
Zm00001eb004360	0	NA	NA	NA	NA	NA
Zm00001eb004370	276.139	0.322894	0.129365	2.49599	0.0125606	0.0570732
Zm00001eb004380	0.125663	1.86537	3.68466	0.506255	0.612678	NA
Zm00001eb004390	321.265	-0.0757537	0.174204	-0.434856	0.663667	0.802254
Zm00001eb004400	393.794	-0.0555471	0.170117	-0.326523	0.744028	0.856506
Zm00001eb004410	0.0932961	-0.076436	4.60748	-0.0165896	0.986764	NA
Zm00001eb004420	3198.57	-0.32071	0.193163	-1.66031	0.0968527	0.233528
Zm00001eb004430	4.86196	0.771789	0.742688	1.03918	0.298719	0.491506
Zm00001eb004440	0.778349	2.12188	1.78974	1.18558	0.235789	NA
Zm00001eb004450	0.0207366	0.644884	4.60748	0.139965	0.888688	NA
Zm00001eb004460	6.93945	-0.756065	0.73942	-1.02251	0.306539	0.498897
Zm00001eb004470	10.2556	1.06183	0.600469	1.76832	0.0770066	0.200825
Zm00001eb004480	5.7898	0.628551	0.411549	1.52728	0.126691	0.280147
Zm00001eb004490	240.565	1.47067	0.498007	2.95312	0.00314584	0.0214486
Zm00001eb004500	21.9458	0.607691	0.479538	1.26724	0.205069	0.385256
Zm00001eb004510	5.43884	-0.376007	0.605429	-0.621058	0.534561	0.704293
Zm00001eb004530	0	NA	NA	NA	NA	NA
Zm00001eb004540	1.53822	0.279983	0.897796	0.311856	0.75515	0.863798
Zm00001eb004550	3.46884	1.46192	0.848972	1.72199	0.0850709	0.214488
Zm00001eb004560	3.70914	-0.416964	0.648659	-0.642809	0.520348	0.692892
Zm00001eb004570	12.7161	-0.635762	0.322567	-1.97094	0.0487302	0.147041
Zm00001eb004590	18.288	-0.00145944	0.265928	-0.00548812	0.995621	0.997529
Zm00001eb004600	0	NA	NA	NA	NA	NA
Zm00001eb004610	0.0598724	0	4.60748	0	1	NA
Zm00001eb004630	7.8889	2.27874	0.564818	4.03447	5.47263e-05	0.00114359
Zm00001eb004640	0	NA	NA	NA	NA	NA
Zm00001eb004650	0	NA	NA	NA	NA	NA
Zm00001eb004660	287.547	0.319936	0.247997	1.29008	0.197024	0.375181
Zm00001eb004670	0.30657	1.25668	2.89745	0.43372	0.664492	NA
Zm00001eb004690	2.29501	-1.64477	0.997228	-1.64934	0.0990777	0.23722
Zm00001eb004710	0.029357	0	4.60748	0	1	NA
Zm00001eb004720	0.0181991	0.644884	4.60748	0.139965	0.888688	NA
Zm00001eb004730	1146.4	-0.930832	0.249323	-3.73343	0.000188887	0.00285541
Zm00001eb004740	0.216724	0.785319	2.34226	0.335283	0.737411	NA
Zm00001eb004750	65.7509	-0.284821	0.603123	-0.472244	0.636753	0.783415
Zm00001eb004760	0.511776	0.404469	1.67159	0.241967	0.808806	NA
Zm00001eb004770	13.9887	-0.342382	0.349673	-0.979148	0.327507	0.521229
Zm00001eb004780	183.248	0.464748	0.398058	1.16754	0.242992	0.431012
Zm00001eb004790	64.1716	0.0308116	0.200686	0.153531	0.87798	0.934616
Zm00001eb004800	0	NA	NA	NA	NA	NA
Zm00001eb004810	0	NA	NA	NA	NA	NA
Zm00001eb004820	0	NA	NA	NA	NA	NA
Zm00001eb004830	0	NA	NA	NA	NA	NA
Zm00001eb004840	0	NA	NA	NA	NA	NA
Zm00001eb004850	0	NA	NA	NA	NA	NA
Zm00001eb004860	0	NA	NA	NA	NA	NA
Zm00001eb004880	0	NA	NA	NA	NA	NA
Zm00001eb004890	0.0564042	0.404442	4.60748	0.0877795	0.930052	NA
Zm00001eb004900	5.90539	1.09815	0.562758	1.95137	0.0510129	0.151351
Zm00001eb004920	1.79332	0.384955	0.752008	0.511903	0.608719	0.762891
Zm00001eb004940	59.2757	0.559453	0.175772	3.18283	0.00145841	0.0126008
Zm00001eb004950	0.0626154	0.404442	4.60748	0.0877795	0.930052	NA
Zm00001eb004960	0.0265923	0	4.60748	0	1	NA
Zm00001eb004970	0	NA	NA	NA	NA	NA
Zm00001eb004980	0	NA	NA	NA	NA	NA
Zm00001eb004990	56.9987	-0.756246	0.211608	-3.5738	0.00035184	0.00449466
Zm00001eb005000	23.8668	-0.280184	0.274907	-1.0192	0.308109	0.500777
Zm00001eb005010	29.5263	-0.136892	0.260795	-0.524904	0.59965	0.756041
Zm00001eb005020	4.32834	2.60526	1.13491	2.29556	0.021701	0.0835756
Zm00001eb005030	125.616	-0.280598	0.190178	-1.47544	0.140093	0.299381
Zm00001eb005040	0	NA	NA	NA	NA	NA
Zm00001eb005060	8.59729	-0.134427	0.498649	-0.269582	0.787482	0.883655
Zm00001eb005070	196.571	0.0537506	0.236439	0.227334	0.820164	0.902694
Zm00001eb005080	0.0928821	0	4.60748	0	1	NA
Zm00001eb005100	517.464	-1.59705	0.714384	-2.23556	0.0253805	0.0932083
Zm00001eb005110	0.310776	-1.17831	2.2646	-0.520317	0.602843	NA
Zm00001eb005120	0	NA	NA	NA	NA	NA
Zm00001eb005130	809.855	-0.273896	0.313373	-0.874026	0.382104	0.572662
Zm00001eb005140	1241.75	-0.93017	0.197748	-4.70381	2.55351e-06	0.000122729
Zm00001eb005150	0	NA	NA	NA	NA	NA
Zm00001eb005160	0	NA	NA	NA	NA	NA
Zm00001eb005170	1.13975	-3.56212	1.17249	-3.03809	0.00238079	0.0177265
Zm00001eb005180	0.210282	0.500647	2.31936	0.215856	0.8291	NA
Zm00001eb005190	35.1931	0.759728	0.500299	1.51855	0.128877	0.283402
Zm00001eb005200	72.8071	1.73166	1.1379	1.52181	0.128057	0.282404
Zm00001eb005210	1.16289	0.32241	1.63827	0.196799	0.843985	0.915492
Zm00001eb005220	18.7739	0.681935	0.41343	1.64946	0.0990538	0.237189
Zm00001eb005230	7.5324	0.386475	0.470413	0.821565	0.411324	0.600255
Zm00001eb005240	0.0822372	0.981509	4.60748	0.213025	0.831307	NA
Zm00001eb005250	12.6494	1.80927	0.894969	2.0216	0.0432178	0.135105
Zm00001eb005260	0.0232205	0	4.60748	0	1	NA
Zm00001eb005270	19.9687	0.670598	0.353624	1.89636	0.0579125	0.165765
Zm00001eb005280	2.90791	-0.161611	0.688456	-0.234745	0.814407	0.899654
Zm00001eb005290	0.0392215	0.404445	4.60748	0.0877801	0.930051	NA
Zm00001eb005300	0.224314	-0.984185	2.32559	-0.423197	0.672151	NA
Zm00001eb005310	4.69032	-0.116624	0.624155	-0.186852	0.851777	0.919324
Zm00001eb005320	43.6095	0.650389	0.308235	2.11004	0.0348546	0.116942
Zm00001eb005330	54.9473	0.19906	0.225395	0.883161	0.377149	0.568336
Zm00001eb005340	4.8747	1.58606	0.540173	2.9362	0.00332257	0.0222989
Zm00001eb005350	3.2575	-0.88751	0.671187	-1.3223	0.186068	0.361414
Zm00001eb005360	15.4388	0.333075	0.298208	1.11692	0.264028	0.453963
Zm00001eb005370	31.1581	-0.112692	0.27873	-0.404304	0.685989	0.817619
Zm00001eb005380	6.93669	3.02678	0.959446	3.15472	0.00160651	0.0134995
Zm00001eb005390	18.9303	0.963772	0.344683	2.79611	0.0051721	0.0308656
Zm00001eb005400	72.4374	-0.40843	0.192184	-2.1252	0.0335699	0.11379
Zm00001eb005410	0	NA	NA	NA	NA	NA
Zm00001eb005420	5.87388	-0.498611	0.461414	-1.08062	0.279868	0.470419
Zm00001eb005430	112.312	0.143854	0.219034	0.656766	0.511331	0.685527
Zm00001eb005440	1.8171	-0.835052	1.25169	-0.667138	0.504684	0.679804
Zm00001eb005450	0.876189	-1.29996	1.47997	-0.878365	0.379746	NA
Zm00001eb005460	66.0802	1.27993	0.429839	2.97769	0.00290432	0.0203388
Zm00001eb005470	0.157054	-1.01543	3.58329	-0.283379	0.776886	NA
Zm00001eb005480	0	NA	NA	NA	NA	NA
Zm00001eb005490	0	NA	NA	NA	NA	NA
Zm00001eb005500	0	NA	NA	NA	NA	NA
Zm00001eb005510	0.131007	0.164003	4.32678	0.0379043	0.969764	NA
Zm00001eb005530	84.8814	0.938328	0.326455	2.87429	0.00404933	0.0257418
Zm00001eb005540	0	NA	NA	NA	NA	NA
Zm00001eb005550	1168.7	0.782877	0.409929	1.90979	0.0561608	0.162329
Zm00001eb005560	1.21606	-1.13561	1.32845	-0.854839	0.39264	0.582507
Zm00001eb005570	0.737052	0	1.94227	0	1	NA
Zm00001eb005580	0.0818739	2.45208	4.5906	0.534153	0.593236	NA
Zm00001eb005590	0.0273083	0	4.60748	0	1	NA
Zm00001eb005600	3.06216	0.598669	0.623178	0.960671	0.336718	0.52947
Zm00001eb005610	0.0204042	0	4.60748	0	1	NA
Zm00001eb005630	157.136	0.353914	0.134725	2.62694	0.00861573	0.0441096
Zm00001eb005640	5.10889	-0.867661	0.443007	-1.95857	0.050163	0.149846
Zm00001eb005650	0	NA	NA	NA	NA	NA
Zm00001eb005660	384.233	-0.186617	0.203815	-0.915618	0.359867	0.55156
Zm00001eb005670	27.0526	-0.554126	0.256035	-2.16426	0.0304447	0.105858
Zm00001eb005680	0	NA	NA	NA	NA	NA
Zm00001eb005690	81.4912	0.807045	0.327136	2.467	0.013625	0.0603228
Zm00001eb005700	138.473	0.314491	0.246487	1.27589	0.201994	0.381426
Zm00001eb005710	42.8223	0.254503	0.226754	1.12238	0.261703	0.451971
Zm00001eb005740	23.3043	1.42607	0.591345	2.41158	0.0158837	0.067329
Zm00001eb005760	9.57197	0.982724	0.472292	2.08076	0.0374563	0.122958
Zm00001eb005770	7.42581	0.474012	0.471868	1.00454	0.315117	0.508151
Zm00001eb005780	8.50617	5.65075	1.73201	3.26253	0.00110422	0.0102824
Zm00001eb005800	0.844312	5.10138	2.06264	2.47323	0.0133896	NA
Zm00001eb005810	9.16204	0.0150626	0.517277	0.0291191	0.97677	0.988897
Zm00001eb005820	28.4041	-0.965494	0.324559	-2.97479	0.00293192	0.0204581
Zm00001eb005830	3.26311	-1.44096	0.924603	-1.55847	0.119122	0.26879
Zm00001eb005840	130.711	-0.575808	0.201708	-2.85466	0.00430824	0.0268541
Zm00001eb005850	24.8245	0.145247	0.463129	0.313621	0.753809	0.862899
Zm00001eb005860	7.52733	-0.415092	0.424722	-0.977326	0.328408	0.521927
Zm00001eb005870	0	NA	NA	NA	NA	NA
Zm00001eb005890	0.350286	2.09432	2.46348	0.850148	0.395243	NA
Zm00001eb005900	0.260908	2.90756	3.20985	0.905824	0.365029	NA
Zm00001eb005920	2.37477	1.44419	1.02728	1.40584	0.159771	0.326363
Zm00001eb005930	0	NA	NA	NA	NA	NA
Zm00001eb005940	9.17923	0.141212	0.535258	0.263819	0.791919	0.886546
Zm00001eb005950	90.3535	-0.596459	0.287576	-2.07409	0.0380709	0.12412
Zm00001eb005960	170.68	-0.312485	0.127	-2.46052	0.0138736	0.061018
Zm00001eb005970	0.0214811	1.46239	4.60748	0.317395	0.750944	NA
Zm00001eb005980	11.5371	2.12652	0.650827	3.26741	0.00108538	0.010151
Zm00001eb005990	4.25802	3.44653	0.866988	3.97529	7.02941e-05	0.00136488
Zm00001eb006000	149.74	2.64205	0.558893	4.72729	2.27534e-06	0.000114225
Zm00001eb006010	5.97695	0.0600235	0.465823	0.128855	0.897473	0.945042
Zm00001eb006020	128.922	-1.09485	0.540012	-2.02746	0.0426152	0.133846
Zm00001eb006030	0	NA	NA	NA	NA	NA
Zm00001eb006040	28.6639	0.416197	0.400114	1.04019	0.298249	0.490997
Zm00001eb006050	0.497185	2.56283	1.71675	1.49284	0.13548	NA
Zm00001eb006060	0	NA	NA	NA	NA	NA
Zm00001eb006070	0	NA	NA	NA	NA	NA
Zm00001eb006080	12.4946	0.282763	0.437141	0.646847	0.517731	0.690738
Zm00001eb006090	0	NA	NA	NA	NA	NA
Zm00001eb006100	1.86742	0.470864	0.725463	0.649054	0.516304	0.68922
Zm00001eb006110	0	NA	NA	NA	NA	NA
Zm00001eb006120	0	NA	NA	NA	NA	NA
Zm00001eb006130	0	NA	NA	NA	NA	NA
Zm00001eb006140	0.939554	-0.0764264	1.30463	-0.058581	0.953286	NA
Zm00001eb006150	79.0862	-0.753545	0.207269	-3.6356	0.000277335	0.00380112
Zm00001eb006160	18.2896	0.685106	0.439441	1.55904	0.118987	0.268625
Zm00001eb006170	5.55865	-0.358649	0.567219	-0.632294	0.527195	0.699057
Zm00001eb006180	5.83988	-0.329451	0.632539	-0.520839	0.602479	0.757907
Zm00001eb006190	0	NA	NA	NA	NA	NA
Zm00001eb006200	2.25042	2.11617	0.856604	2.47042	0.0134953	0.0599805
Zm00001eb006210	0.0174227	0	4.60748	0	1	NA
Zm00001eb006240	0	NA	NA	NA	NA	NA
Zm00001eb006260	0.0480279	1.22195	4.60748	0.26521	0.790847	NA
Zm00001eb006270	84.4961	0.592212	0.215457	2.74863	0.00598451	0.0343464
Zm00001eb006280	0	NA	NA	NA	NA	NA
Zm00001eb006290	0.172512	-0.316875	2.37403	-0.133476	0.893817	NA
Zm00001eb006300	29.1778	-0.0254477	0.210987	-0.120613	0.903998	0.949072
Zm00001eb006310	19.0646	1.07448	0.482504	2.22689	0.0259546	0.0945713
Zm00001eb006320	12.5904	0.24117	0.439374	0.548896	0.583077	0.74327
Zm00001eb006330	0	NA	NA	NA	NA	NA
Zm00001eb006340	0	NA	NA	NA	NA	NA
Zm00001eb006350	0.445174	1.6366	2.02292	0.809031	0.418497	NA
Zm00001eb006360	10.5561	0.294725	0.504043	0.584722	0.558735	0.723601
Zm00001eb006370	0	NA	NA	NA	NA	NA
Zm00001eb006380	34.6233	0.287628	0.252988	1.13692	0.255571	0.445169
Zm00001eb006390	15.9345	0.797389	0.390185	2.04362	0.0409912	0.130176
Zm00001eb006400	111.764	-0.219726	0.145287	-1.51235	0.130444	0.285514
Zm00001eb006410	0.515285	0.644909	2.36356	0.272854	0.784965	NA
Zm00001eb006420	0	NA	NA	NA	NA	NA
Zm00001eb006430	2.60115	3.27777	4.33224	0.756601	0.449289	0.633782
Zm00001eb006440	0.0475174	0.644883	4.60748	0.139964	0.888688	NA
Zm00001eb006450	28.8955	0.21726	0.344838	0.630035	0.528672	0.700192
Zm00001eb006460	0	NA	NA	NA	NA	NA
Zm00001eb006470	42.9793	0.717476	0.270398	2.6534	0.00796842	0.0418963
Zm00001eb006480	39.1083	0.145889	0.325709	0.447912	0.654216	0.79563
Zm00001eb006490	0.0174227	0	4.60748	0	1	NA
Zm00001eb006510	82.0293	0.215384	0.185768	1.15943	0.246282	0.434475
Zm00001eb006520	4.83427	-0.0989085	0.566429	-0.174618	0.86138	0.924846
Zm00001eb006530	51.8534	-0.438296	0.397058	-1.10386	0.269654	0.459754
Zm00001eb006540	9.23822	1.06711	0.430318	2.47982	0.0131449	0.0589141
Zm00001eb006550	58.4296	-0.357074	0.329882	-1.08243	0.279061	0.469544
Zm00001eb006560	64.617	0.352709	0.204433	1.7253	0.0844734	0.213686
Zm00001eb006570	130.242	-0.118501	0.170903	-0.693382	0.48807	0.666586
Zm00001eb006590	3.45697	1.4104	0.698006	2.02062	0.0433196	0.135305
Zm00001eb006600	0.0192979	0	4.60748	0	1	NA
Zm00001eb006610	6.04938	0.335826	0.429477	0.781942	0.434249	0.62144
Zm00001eb006620	446.65	-0.653952	0.200129	-3.26766	0.0010844	0.0101463
Zm00001eb006630	0	NA	NA	NA	NA	NA
Zm00001eb006640	0	NA	NA	NA	NA	NA
Zm00001eb006650	0	NA	NA	NA	NA	NA
Zm00001eb006660	192.282	0.506912	0.421029	1.20399	0.228595	0.413761
Zm00001eb006670	0.528793	0.6449	2.95034	0.218585	0.826973	NA
Zm00001eb006680	4.10815	0.055198	0.681247	0.0810249	0.935422	0.966161
Zm00001eb006690	1498.74	1.23183	0.617332	1.99541	0.045998	0.14106
Zm00001eb006700	3.45515	0.571877	0.789129	0.724694	0.46864	0.650542
Zm00001eb006710	0.10091	0	4.60748	0	1	NA
Zm00001eb006720	6.41724	2.91853	0.718382	4.06264	4.85202e-05	0.00104741
Zm00001eb006730	0.235418	1.37469	2.26584	0.606701	0.544049	NA
Zm00001eb006740	0.0436248	0	4.60748	0	1	NA
Zm00001eb006760	0.428132	-0.54252	1.87337	-0.289596	0.772125	NA
Zm00001eb006770	80.0678	2.32997	0.760438	3.06399	0.00218406	0.0167385
Zm00001eb006780	0.0448484	0.644883	4.60748	0.139964	0.888688	NA
Zm00001eb006790	0	NA	NA	NA	NA	NA
Zm00001eb006800	7.89465	1.9239	0.371156	5.18353	2.17727e-07	2.17079e-05
Zm00001eb006830	18.2997	-0.0804476	0.675721	-0.119054	0.905232	0.949661
Zm00001eb006840	0	NA	NA	NA	NA	NA
Zm00001eb006850	22.1362	-0.741068	0.375548	-1.9733	0.0484613	0.146374
Zm00001eb006860	6.76775	-0.543253	0.49648	-1.09421	0.273863	0.464109
Zm00001eb006870	11.2052	0.33499	0.33713	0.993652	0.320392	0.513528
Zm00001eb006880	18.4371	0.232364	0.276566	0.840174	0.400811	0.590257
Zm00001eb006890	8.38326	1.90861	0.46493	4.10516	4.04029e-05	0.000909744
Zm00001eb006900	4.48592	0.160201	0.601908	0.266155	0.790119	0.885456
Zm00001eb006910	35.3052	0.455398	0.233118	1.95351	0.0507589	0.151016
Zm00001eb006920	14.5762	0.622861	0.370068	1.6831	0.0923559	0.226749
Zm00001eb006930	9.92613	1.51708	0.772845	1.96298	0.0496485	0.148932
Zm00001eb006940	10.014	0.772273	0.376693	2.05014	0.040351	0.128907
Zm00001eb006950	1.64245	0.483346	1.04346	0.463216	0.643209	0.787741
Zm00001eb006960	0	NA	NA	NA	NA	NA
Zm00001eb006970	0.137537	-0.316877	4.31051	-0.0735126	0.941398	NA
Zm00001eb006990	0	NA	NA	NA	NA	NA
Zm00001eb007000	0.504	1.56363	1.85959	0.840843	0.400436	NA
Zm00001eb007010	21.0183	-0.643173	0.251047	-2.56196	0.0104084	0.0502624
Zm00001eb007020	1.5579	-1.07802	2.15711	-0.499752	0.617249	0.769354
Zm00001eb007030	70.0217	0.673602	0.199635	3.37417	0.00074039	0.00773817
Zm00001eb007040	0	NA	NA	NA	NA	NA
Zm00001eb007050	64.2309	0.357586	0.232458	1.53828	0.12398	0.27628
Zm00001eb007060	162.284	-0.530506	0.215586	-2.46076	0.0138642	0.0610002
Zm00001eb007070	20.622	-0.515016	0.444122	-1.15963	0.246201	0.434402
Zm00001eb007080	0.353201	0.443164	1.63536	0.270988	0.786401	NA
Zm00001eb007090	107.144	-0.0113274	0.218909	-0.0517447	0.958732	0.97835
Zm00001eb007100	1.16923	2.61988	1.06728	2.45473	0.0140992	0.061738
Zm00001eb007110	0	NA	NA	NA	NA	NA
Zm00001eb007120	0.81925	0.715687	1.09493	0.653639	0.513345	NA
Zm00001eb007130	53.4002	-0.167852	0.251018	-0.668685	0.503697	0.67919
Zm00001eb007140	27.5842	-0.79613	0.368464	-2.16067	0.0307207	0.106662
Zm00001eb007150	26.9296	0.397807	0.321126	1.23879	0.215424	0.398158
Zm00001eb007160	0.175121	-0.0764338	3.51236	-0.0217614	0.982638	NA
Zm00001eb007170	78.784	-0.617963	0.362916	-1.70277	0.0886108	0.220585
Zm00001eb007180	53.0202	0.376242	0.212054	1.77428	0.076017	0.199132
Zm00001eb007190	4.65774	0.450916	0.551857	0.817089	0.413878	0.602792
Zm00001eb007200	4.04688	0.204732	0.509134	0.402118	0.687597	0.818715
Zm00001eb007220	54.1225	-0.209866	0.266143	-0.788549	0.430375	0.617671
Zm00001eb007230	0	NA	NA	NA	NA	NA
Zm00001eb007240	70.6726	0.156636	0.199657	0.784524	0.432733	0.620057
Zm00001eb007250	57.4112	0.513226	0.217787	2.35654	0.0184459	0.0743384
Zm00001eb007270	71.4173	1.15485	0.365366	3.1608	0.00157334	0.0132885
Zm00001eb007280	33.1242	4.94696	0.795549	6.2183	5.02574e-10	1.82596e-07
Zm00001eb007290	0	NA	NA	NA	NA	NA
Zm00001eb007300	0	NA	NA	NA	NA	NA
Zm00001eb007310	13.185	0.497971	0.351096	1.41833	0.156093	0.321455
Zm00001eb007320	4.50069	0.169295	0.795884	0.212713	0.831551	0.908408
Zm00001eb007330	0	NA	NA	NA	NA	NA
Zm00001eb007340	0	NA	NA	NA	NA	NA
Zm00001eb007350	0	NA	NA	NA	NA	NA
Zm00001eb007360	0	NA	NA	NA	NA	NA
Zm00001eb007370	0	NA	NA	NA	NA	NA
Zm00001eb007380	0	NA	NA	NA	NA	NA
Zm00001eb007390	0	NA	NA	NA	NA	NA
Zm00001eb007400	0	NA	NA	NA	NA	NA
Zm00001eb007410	0	NA	NA	NA	NA	NA
Zm00001eb007420	0	NA	NA	NA	NA	NA
Zm00001eb007430	0	NA	NA	NA	NA	NA
Zm00001eb007440	196.481	-0.0783631	0.209841	-0.37344	0.708821	0.832518
Zm00001eb007450	0	NA	NA	NA	NA	NA
Zm00001eb007460	0.204775	-0.0764276	2.097	-0.0364461	0.970927	NA
Zm00001eb007470	38.1455	-0.21528	0.28068	-0.766995	0.443085	0.6289
Zm00001eb007490	0.892016	2.11831	1.41773	1.49415	0.135135	NA
Zm00001eb007500	0.174503	0.164013	3.05319	0.0537185	0.957159	NA
Zm00001eb007510	26.8162	-0.659948	0.45222	-1.45935	0.144469	0.305611
Zm00001eb007540	0	NA	NA	NA	NA	NA
Zm00001eb007550	0.398748	-0.950814	1.67636	-0.56719	0.570585	NA
Zm00001eb007560	0	NA	NA	NA	NA	NA
Zm00001eb007570	27.8279	-0.389096	0.321267	-1.21113	0.225846	0.410303
Zm00001eb007580	0.182422	0	4.01914	0	1	NA
Zm00001eb007590	11.6633	0.391218	0.304948	1.2829	0.199527	0.378228
Zm00001eb007600	28.4742	0.553837	0.309728	1.78814	0.0737531	0.194821
Zm00001eb007610	0.952589	2.45468	1.47292	1.66654	0.0956065	0.231782
Zm00001eb007630	0	NA	NA	NA	NA	NA
Zm00001eb007640	11.4281	0.432432	0.4781	0.90448	0.365741	0.557414
Zm00001eb007650	12.6258	2.27722	0.657838	3.46168	0.000536821	0.00613395
Zm00001eb007670	122.616	3.51424	0.550603	6.38253	1.74181e-10	9.13947e-08
Zm00001eb007680	11.7578	-0.388605	0.38908	-0.998778	0.317902	0.510989
Zm00001eb007690	31.9585	-0.136551	0.277558	-0.491971	0.62274	0.772961
Zm00001eb007700	52.2752	-0.612134	0.209427	-2.9229	0.00346784	0.0230002
Zm00001eb007720	0	NA	NA	NA	NA	NA
Zm00001eb007730	63.038	-0.0677378	0.186282	-0.36363	0.716135	0.837228
Zm00001eb007740	4.00546	3.18902	1.37679	2.31628	0.020543	0.0801382
Zm00001eb007750	36.247	0.587261	0.310161	1.89341	0.0583034	0.166484
Zm00001eb007760	15.9704	-0.078804	0.607175	-0.129788	0.896734	0.944543
Zm00001eb007770	2.01062	0.286089	0.615465	0.464834	0.64205	0.786951
Zm00001eb007780	188.411	-0.196903	0.143059	-1.37638	0.168704	0.338676
Zm00001eb007790	0.128152	0.500643	3.18446	0.157214	0.875076	NA
Zm00001eb007800	22.109	-0.443618	0.276385	-1.60507	0.108478	0.252026
Zm00001eb007810	68.337	-0.0219788	0.241411	-0.0910428	0.927459	0.961829
Zm00001eb007820	24.0139	-0.296132	0.254069	-1.16555	0.243795	0.431828
Zm00001eb007830	12.8394	-0.0263942	0.422676	-0.0624453	0.950208	0.973785
Zm00001eb007840	0	NA	NA	NA	NA	NA
Zm00001eb007850	0	NA	NA	NA	NA	NA
Zm00001eb007860	1667.38	0.260696	0.296296	0.87985	0.37894	0.569833
Zm00001eb007870	25.2537	0.0665547	0.300857	0.221217	0.824923	0.905313
Zm00001eb007880	0	NA	NA	NA	NA	NA
Zm00001eb007890	0	NA	NA	NA	NA	NA
Zm00001eb007900	4.329	-2.25341	1.15736	-1.94702	0.051532	0.152469
Zm00001eb007910	0	NA	NA	NA	NA	NA
Zm00001eb007920	20.3315	1.09634	0.42047	2.60742	0.00912278	0.0458299
Zm00001eb007930	17.0543	0.0550136	0.410427	0.13404	0.893371	0.942965
Zm00001eb007940	0.317281	-1.32129	1.87612	-0.704264	0.481268	NA
Zm00001eb007950	144.647	5.72509	0.934752	6.12472	9.08443e-10	3.09101e-07
Zm00001eb007960	45.3229	-0.100104	0.236428	-0.4234	0.672003	0.807125
Zm00001eb007970	0	NA	NA	NA	NA	NA
Zm00001eb007990	0.501563	1.22199	1.88387	0.648659	0.516559	NA
Zm00001eb008000	0	NA	NA	NA	NA	NA
Zm00001eb008010	15.212	0.116344	0.541671	0.214787	0.829933	0.907612
Zm00001eb008030	0.260557	0.741096	1.8901	0.392094	0.694989	NA
Zm00001eb008040	0.572864	0.15732	1.43911	0.109318	0.91295	NA
Zm00001eb008050	0	NA	NA	NA	NA	NA
Zm00001eb008060	128.508	-0.047318	0.108009	-0.438091	0.66132	0.800455
Zm00001eb008070	0.0272913	1.46239	4.60748	0.317395	0.750944	NA
Zm00001eb008080	6.95892	3.07971	0.682751	4.51074	6.46016e-06	0.000241254
Zm00001eb008090	9.82999	0.0527855	0.323834	0.163002	0.870517	0.930361
Zm00001eb008100	62.7446	0.15387	0.256162	0.600674	0.548057	0.715109
Zm00001eb008130	3.50307	1.99134	0.733459	2.715	0.00662763	0.0369974
Zm00001eb008140	198.907	-0.337996	0.25244	-1.33892	0.180598	0.354481
Zm00001eb008150	4.92889	-2.05103	0.778365	-2.63505	0.00841261	0.0434432
Zm00001eb008160	33.3121	-1.27175	0.549173	-2.31575	0.0205717	0.0802355
Zm00001eb008170	66.2112	0.890394	0.325653	2.73419	0.00625349	0.0354348
Zm00001eb008180	2.82231	0.0362783	1.61815	0.0224196	0.982113	0.991316
Zm00001eb008190	0	NA	NA	NA	NA	NA
Zm00001eb008200	13.4576	3.94902	0.880795	4.48348	7.34356e-06	0.000265011
Zm00001eb008210	0	NA	NA	NA	NA	NA
Zm00001eb008220	0.0220215	0	4.60748	0	1	NA
Zm00001eb008240	7.28151	0.903196	0.525295	1.71941	0.0855406	0.215369
Zm00001eb008250	0.804248	-0.160148	1.26244	-0.126856	0.899055	NA
Zm00001eb008260	0	NA	NA	NA	NA	NA
Zm00001eb008270	0.0221797	0	4.60748	0	1	NA
Zm00001eb008280	0	NA	NA	NA	NA	NA
Zm00001eb008290	0	NA	NA	NA	NA	NA
Zm00001eb008300	0	NA	NA	NA	NA	NA
Zm00001eb008310	120.126	0.163058	0.143246	1.13831	0.25499	0.444444
Zm00001eb008320	0	NA	NA	NA	NA	NA
Zm00001eb008330	0.170136	-0.316876	3.06787	-0.103289	0.917734	NA
Zm00001eb008340	98.9932	-0.209942	0.246369	-0.852143	0.394134	0.584027
Zm00001eb008350	0	NA	NA	NA	NA	NA
Zm00001eb008360	719.895	-0.608108	0.339634	-1.79048	0.073377	0.194067
Zm00001eb008370	131.138	0.186268	0.194795	0.956223	0.33896	0.53203
Zm00001eb008380	4.92396	2.28441	0.630998	3.62032	0.000294243	0.00398698
Zm00001eb008400	509.627	-0.832462	0.207525	-4.01138	6.03639e-05	0.00123117
Zm00001eb008410	0.0392882	0.404445	4.60748	0.0877801	0.930051	NA
Zm00001eb008420	1.2312	0.646896	1.33572	0.484307	0.628168	0.77691
Zm00001eb008430	15.1546	-0.68182	0.456632	-1.49315	0.135398	0.292786
Zm00001eb008440	39.2345	0.974301	0.27804	3.50418	0.000458017	0.00547883
Zm00001eb008450	139.205	-0.677203	0.278659	-2.43022	0.0150898	0.0649006
Zm00001eb008460	65.9896	-0.184265	0.23555	-0.782277	0.434052	0.621277
Zm00001eb008470	8.47086	0.734335	0.43512	1.68766	0.0914759	0.225452
Zm00001eb008480	101.457	-0.389721	0.221324	-1.76087	0.0782612	0.202904
Zm00001eb008490	16.5838	-0.000709128	0.358791	-0.00197644	0.998423	0.999215
Zm00001eb008500	29.6226	-0.343189	0.316899	-1.08296	0.278826	0.469219
Zm00001eb008510	0	NA	NA	NA	NA	NA
Zm00001eb008520	29.1539	0.40322	0.250622	1.60888	0.107642	0.250971
Zm00001eb008530	31.6347	0.975137	0.486986	2.00239	0.0452426	0.139336
Zm00001eb008540	0	NA	NA	NA	NA	NA
Zm00001eb008550	3802.08	-0.241823	0.372559	-0.649087	0.516282	0.68922
Zm00001eb008560	0	NA	NA	NA	NA	NA
Zm00001eb008570	42.1723	0.740071	0.249382	2.96762	0.00300119	0.0207796
Zm00001eb008580	21.0267	0.0510644	0.328876	0.15527	0.876609	0.93376
Zm00001eb008590	83.2575	-0.552776	0.219645	-2.51669	0.0118464	0.0548349
Zm00001eb008600	0	NA	NA	NA	NA	NA
Zm00001eb008610	539.661	-0.287311	0.187205	-1.53474	0.124848	0.27757
Zm00001eb008620	74.7911	0.882262	0.263994	3.34198	0.000831828	0.00839504
Zm00001eb008630	21.4918	-0.414582	0.381206	-1.08755	0.276793	0.467301
Zm00001eb008640	39.684	0.273932	0.170942	1.60248	0.109049	0.253012
Zm00001eb008650	115.238	0.108777	0.18433	0.590118	0.555111	0.720527
Zm00001eb008660	45.6991	0.580088	0.36668	1.582	0.11365	0.260222
Zm00001eb008670	0	NA	NA	NA	NA	NA
Zm00001eb008680	14.9446	1.05778	0.691602	1.52947	0.126149	0.279266
Zm00001eb008690	37.1103	0.457162	0.71998	0.634965	0.525451	0.697305
Zm00001eb008700	139.379	0.805228	0.231602	3.47677	0.000507484	0.00591219
Zm00001eb008710	0.0725093	0	4.60748	0	1	NA
Zm00001eb008720	53.1082	0.215	0.250144	0.859505	0.390062	0.580046
Zm00001eb008730	3.73442	-0.335664	0.594614	-0.564508	0.572409	0.734987
Zm00001eb008740	0.319772	1.3421	2.03715	0.658814	0.510015	NA
Zm00001eb008750	6.48024	-2.19212	0.630325	-3.47776	0.000505623	0.00590012
Zm00001eb008770	0	NA	NA	NA	NA	NA
Zm00001eb008780	83.1392	0.151517	0.222984	0.679496	0.496823	0.67413
Zm00001eb008790	26.4359	1.98357	0.537736	3.68873	0.000225373	0.00327976
Zm00001eb008800	0.705296	3.30282	1.77407	1.86172	0.0626429	NA
Zm00001eb008810	1.45981	1.16036	1.27648	0.909031	0.363334	0.55481
Zm00001eb008820	0	NA	NA	NA	NA	NA
Zm00001eb008830	64.8403	0.478202	0.272491	1.75493	0.0792712	0.204846
Zm00001eb008850	33.5349	0.730863	0.294602	2.48085	0.013107	0.0588278
Zm00001eb008860	0	NA	NA	NA	NA	NA
Zm00001eb008870	0	NA	NA	NA	NA	NA
Zm00001eb008880	29.3067	0.255092	0.312534	0.816205	0.414383	0.603322
Zm00001eb008890	32.4239	-0.36929	0.260796	-1.41601	0.156772	0.32214
Zm00001eb008900	74.7278	-0.184645	0.217402	-0.849326	0.3957	0.585263
Zm00001eb008910	109.804	0.24942	0.261664	0.953207	0.340485	0.533527
Zm00001eb008920	11.3432	-0.0407944	0.50843	-0.0802361	0.936049	0.966576
Zm00001eb008930	64.9031	-0.689391	0.359356	-1.91841	0.0550595	0.160013
Zm00001eb008940	2.5307	1.91502	0.904176	2.11798	0.0341771	0.115428
Zm00001eb008950	96.8174	0.267477	0.250045	1.06972	0.284747	0.475821
Zm00001eb008960	0.200719	0.950469	2.35925	0.402869	0.687045	NA
Zm00001eb008970	0.134966	0.404443	4.30749	0.0938929	0.925194	NA
Zm00001eb008980	7.21713	0.0430722	0.572903	0.0751824	0.94007	0.96886
Zm00001eb008990	0	NA	NA	NA	NA	NA
Zm00001eb009000	0	NA	NA	NA	NA	NA
Zm00001eb009010	59.0064	0.585881	0.290321	2.01804	0.0435867	0.135862
Zm00001eb009020	0	NA	NA	NA	NA	NA
Zm00001eb009030	0	NA	NA	NA	NA	NA
Zm00001eb009040	0	NA	NA	NA	NA	NA
Zm00001eb009050	0.160851	-0.0764282	2.40409	-0.0317909	0.974639	NA
Zm00001eb009060	22.2132	-0.847681	0.266085	-3.18575	0.00144378	0.0125295
Zm00001eb009070	78.4811	0.999074	0.268027	3.72751	0.000193382	0.00291309
Zm00001eb009080	0.319955	-0.0764357	2.95378	-0.0258772	0.979355	NA
Zm00001eb009090	25.3868	0.989771	1.13928	0.868768	0.384974	0.575521
Zm00001eb009100	36.6314	0.412015	0.275284	1.49669	0.134474	0.29167
Zm00001eb009110	170.765	-0.049489	0.133428	-0.370905	0.710708	0.833638
Zm00001eb009120	2.16453	0.989546	0.813975	1.2157	0.224101	0.40828
Zm00001eb009130	21.635	-0.531266	0.303295	-1.75164	0.0798349	0.205739
Zm00001eb009140	47.7771	0.261731	0.221127	1.18362	0.236563	0.423141
Zm00001eb009150	0.0447915	0.644881	4.60748	0.139964	0.888688	NA
Zm00001eb009160	198.572	0.00353693	0.251123	0.0140845	0.988763	0.994189
Zm00001eb009170	33.4678	0.348873	0.266032	1.31139	0.189725	0.366208
Zm00001eb009210	0	NA	NA	NA	NA	NA
Zm00001eb009230	0	NA	NA	NA	NA	NA
Zm00001eb009240	28.7167	0.570138	0.285066	2.00002	0.0454981	0.139888
Zm00001eb009250	6.82554	3.43256	0.975686	3.5181	0.000434646	0.00526091
Zm00001eb009260	4.12283	-0.250215	0.714464	-0.350213	0.726179	0.844233
Zm00001eb009270	0	NA	NA	NA	NA	NA
Zm00001eb009280	0	NA	NA	NA	NA	NA
Zm00001eb009290	7.35567	0.116037	0.440635	0.263341	0.792288	0.886681
Zm00001eb009300	0.0381594	0.644883	4.60748	0.139964	0.888688	NA
Zm00001eb009310	61.1754	0.0174686	0.148879	0.117335	0.906595	0.950309
Zm00001eb009320	4.63094	0.483432	0.483725	0.999393	0.317604	0.510737
Zm00001eb009340	0.477683	3.65167	2.23943	1.63062	0.102971	NA
Zm00001eb009360	1.92999	-0.164192	1.15466	-0.1422	0.886922	0.939455
Zm00001eb009370	28.6721	-0.665381	0.216252	-3.07688	0.00209181	0.0162346
Zm00001eb009380	0.34076	0.233095	2.29622	0.101513	0.919144	NA
Zm00001eb009390	0	NA	NA	NA	NA	NA
Zm00001eb009400	1.69967	-0.523127	1.14414	-0.457224	0.64751	0.79093
Zm00001eb009410	0.0207366	0.644884	4.60748	0.139965	0.888688	NA
Zm00001eb009420	0	NA	NA	NA	NA	NA
Zm00001eb009430	69.7607	0.832566	0.249921	3.33132	0.000864367	0.00865417
Zm00001eb009460	25.7847	0.0320186	0.247723	0.129251	0.897159	0.944805
Zm00001eb009470	0	NA	NA	NA	NA	NA
Zm00001eb009480	44.2815	0.599943	0.276999	2.16587	0.0303212	0.105514
Zm00001eb009490	10.6519	1.10936	0.575827	1.92656	0.0540348	0.157848
Zm00001eb009500	14.1027	0.904799	0.393904	2.297	0.0216185	0.0833329
Zm00001eb009510	92.238	-0.385149	0.461165	-0.835165	0.403625	0.592801
Zm00001eb009520	0.0175164	0.644884	4.60748	0.139965	0.888688	NA
Zm00001eb009530	0	NA	NA	NA	NA	NA
Zm00001eb009540	51.5445	5.46446	0.727963	7.50651	6.07242e-14	1.33468e-10
Zm00001eb009550	45.3606	0.949042	0.37528	2.52889	0.0114423	0.0536946
Zm00001eb009560	0	NA	NA	NA	NA	NA
Zm00001eb009570	5.09589	2.83154	0.704498	4.01924	5.83871e-05	0.00119884
Zm00001eb009580	30.0395	0.463253	0.299949	1.54444	0.122482	0.274044
Zm00001eb009590	0	NA	NA	NA	NA	NA
Zm00001eb009600	0.387591	1.84396	2.48425	0.742263	0.457928	NA
Zm00001eb009610	0.0219169	0	4.60748	0	1	NA
Zm00001eb009620	0	NA	NA	NA	NA	NA
Zm00001eb009630	0	NA	NA	NA	NA	NA
Zm00001eb009640	23.8609	-0.206091	0.422292	-0.488029	0.625529	0.774898
Zm00001eb009650	0.0199587	0.644884	4.60748	0.139965	0.888688	NA
Zm00001eb009660	6.39517	-1.15411	0.577175	-1.99959	0.0455449	0.139971
Zm00001eb009670	0.178054	-1.02815	3.04262	-0.337917	0.735426	NA
Zm00001eb009690	0.0166272	0.644884	4.60748	0.139965	0.888688	NA
Zm00001eb009700	0	NA	NA	NA	NA	NA
Zm00001eb009710	0	NA	NA	NA	NA	NA
Zm00001eb009730	0.56582	1.6229	1.75145	0.926607	0.35413	NA
Zm00001eb009750	0	NA	NA	NA	NA	NA
Zm00001eb009760	0	NA	NA	NA	NA	NA
Zm00001eb009770	8.49349	0.133464	0.375467	0.355461	0.722244	0.84146
Zm00001eb009780	4.66575	-1.4347	0.765593	-1.87397	0.0609351	0.171401
Zm00001eb009800	0.0273083	0	4.60748	0	1	NA
Zm00001eb009810	116.693	0.320375	0.159162	2.01288	0.044127	0.137008
Zm00001eb009820	0	NA	NA	NA	NA	NA
Zm00001eb009830	0	NA	NA	NA	NA	NA
Zm00001eb009840	0.0312254	1.46239	4.60748	0.317395	0.750944	NA
Zm00001eb009850	1.23509	0.0429239	1.28255	0.0334676	0.973302	0.986883
Zm00001eb009860	0	NA	NA	NA	NA	NA
Zm00001eb009870	57.8355	-0.353741	0.208225	-1.69884	0.0893491	0.222011
Zm00001eb009880	160.576	0.7459	0.175919	4.24003	2.23493e-05	0.000584957
Zm00001eb009890	72.6417	-0.306357	0.501514	-0.610865	0.541289	0.709625
Zm00001eb009900	848.271	-1.22294	0.273989	-4.46347	8.06419e-06	0.000283849
Zm00001eb009910	0	NA	NA	NA	NA	NA
Zm00001eb009920	1994.83	-0.90848	0.221376	-4.10379	4.06434e-05	0.000914199
Zm00001eb009930	0	NA	NA	NA	NA	NA
Zm00001eb009940	9.05635	0.394777	0.81203	0.48616	0.626854	0.775816
Zm00001eb009950	0.39486	1.99035	1.97151	1.00956	0.312708	NA
Zm00001eb009960	25.2532	-0.0623209	0.253034	-0.246295	0.805454	0.894087
Zm00001eb009970	0	NA	NA	NA	NA	NA
Zm00001eb009980	6.13747	1.00098	0.631366	1.58542	0.11287	0.259156
Zm00001eb009990	5.6629	-0.277596	1.08884	-0.254947	0.798764	0.890265
Zm00001eb010000	0	NA	NA	NA	NA	NA
Zm00001eb010010	0	NA	NA	NA	NA	NA
Zm00001eb010020	12.7094	0.0230439	0.398044	0.0578928	0.953834	0.975728
Zm00001eb010030	256.944	0.0774145	0.11586	0.668175	0.504022	0.679382
Zm00001eb010040	578.741	0.258582	0.211413	1.22311	0.221288	0.404808
Zm00001eb010050	5.64024	0.188115	0.685081	0.274588	0.783633	0.88131
Zm00001eb010060	36.8882	1.67019	0.493675	3.38318	0.000716524	0.00755876
Zm00001eb010070	13.6939	0.172516	0.638331	0.270261	0.786959	0.883453
Zm00001eb010080	0	NA	NA	NA	NA	NA
Zm00001eb010090	0	NA	NA	NA	NA	NA
Zm00001eb010100	22.5176	-0.484648	0.321362	-1.50811	0.131527	0.287255
Zm00001eb010110	26.8177	0.488986	0.315605	1.54936	0.121295	0.272203
Zm00001eb010130	118.727	0.0830219	0.394977	0.210195	0.833516	0.909321
Zm00001eb010140	466.257	1.87439	0.654574	2.86353	0.00418945	0.0262895
Zm00001eb010150	84.5087	0.765613	0.220613	3.47038	0.000519717	0.00600251
Zm00001eb010160	136.247	0.518605	0.238922	2.1706	0.0299614	0.104676
Zm00001eb010170	18.7239	-0.995683	0.48332	-2.06009	0.0393899	0.126838
Zm00001eb010180	0.0962958	0	4.60748	0	1	NA
Zm00001eb010190	52.774	-0.477038	0.278569	-1.71246	0.0868116	0.217521
Zm00001eb010200	167.064	-0.0338462	0.169668	-0.199485	0.841884	0.914123
Zm00001eb010210	2.4499	-1.07128	0.919606	-1.16493	0.244048	0.431991
Zm00001eb010220	0	NA	NA	NA	NA	NA
Zm00001eb010230	439.537	0.423935	0.29718	1.42653	0.153716	0.318188
Zm00001eb010240	911.73	-0.822726	0.164894	-4.98942	6.05615e-07	4.4307e-05
Zm00001eb010250	0	NA	NA	NA	NA	NA
Zm00001eb010260	0	NA	NA	NA	NA	NA
Zm00001eb010270	0	NA	NA	NA	NA	NA
Zm00001eb010280	26.2038	-0.285216	0.301662	-0.945483	0.344413	0.537057
Zm00001eb010290	0.0971834	-0.0764374	4.60748	-0.0165899	0.986764	NA
Zm00001eb010300	884.122	-0.988609	0.192967	-5.12319	3.00403e-07	2.70565e-05
Zm00001eb010310	65.6978	0.37289	0.17186	2.16973	0.0300273	0.104857
Zm00001eb010320	4.15949	3.04328	0.773156	3.93617	8.27914e-05	0.00156501
Zm00001eb010330	3.49392	-0.190415	0.580848	-0.327823	0.743045	0.855926
Zm00001eb010340	0.273197	1.61127	2.04028	0.78973	0.429686	NA
Zm00001eb010350	0	NA	NA	NA	NA	NA
Zm00001eb010360	78.6932	0.255357	0.191894	1.33072	0.183282	0.358046
Zm00001eb010370	154.423	0.143067	0.311752	0.458913	0.646297	0.789898
Zm00001eb010380	0	NA	NA	NA	NA	NA
Zm00001eb010390	0.0221797	0	4.60748	0	1	NA
Zm00001eb010400	238.129	-0.160675	0.19499	-0.824017	0.40993	0.598974
Zm00001eb010410	122.258	-0.0246225	0.3074	-0.0800994	0.936158	0.966642
Zm00001eb010420	51.5759	0.10549	0.476915	0.221192	0.824943	0.905313
Zm00001eb010440	1.37848	2.22819	1.07778	2.06738	0.0386979	0.125496
Zm00001eb010450	4.19221	-1.27685	0.852084	-1.4985	0.134003	0.291033
Zm00001eb010460	5.7511	0.874563	0.782153	1.11815	0.263504	0.453474
Zm00001eb010470	0	NA	NA	NA	NA	NA
Zm00001eb010480	50.484	0.412415	0.210247	1.96157	0.0498125	0.149193
Zm00001eb010490	1.22192	-1.12216	1.183	-0.94857	0.342839	0.535494
Zm00001eb010500	5.97259	1.24553	0.837838	1.4866	0.137122	0.295395
Zm00001eb010530	196.152	3.13406	0.701904	4.46508	8.00383e-06	0.000283587
Zm00001eb010540	1.144	-1.89513	1.3262	-1.42899	0.153006	0.317353
Zm00001eb010550	146.873	0.517609	0.366647	1.41174	0.158027	0.324036
Zm00001eb010560	361.995	0.119349	0.302251	0.394866	0.692942	0.822384
Zm00001eb010570	40.081	2.02516	0.605382	3.34526	0.000822064	0.00832787
Zm00001eb010590	15.8009	0.0270505	0.328168	0.082429	0.934306	0.965706
Zm00001eb010600	23.1953	1.21291	0.27566	4.40005	1.08228e-05	0.000352579
Zm00001eb010610	5.12901	1.06375	0.879678	1.20925	0.226566	0.41099
Zm00001eb010620	30.7475	0.830308	0.303414	2.73655	0.0062087	0.0353016
Zm00001eb010630	0	NA	NA	NA	NA	NA
Zm00001eb010640	0.0192628	0.644884	4.60748	0.139965	0.888688	NA
Zm00001eb010650	5.58486	0.728798	0.429948	1.69508	0.0900595	0.223078
Zm00001eb010660	3.36936	-2.39807	1.11833	-2.14433	0.0320062	0.11002
Zm00001eb010680	43.381	0.613755	0.22168	2.76865	0.00562893	0.0327548
Zm00001eb010690	105.156	-0.116755	0.130402	-0.895342	0.370604	0.561938
Zm00001eb010700	466.808	-0.305819	0.256164	-1.19384	0.23254	0.418322
Zm00001eb010710	31.3469	0.39993	0.26231	1.52465	0.127348	0.281135
Zm00001eb010720	0.318344	-0.992016	1.95328	-0.507871	0.611544	NA
Zm00001eb010730	19.0308	1.08823	0.451685	2.40926	0.0159848	0.0676239
Zm00001eb010740	42.0232	-0.294898	0.35213	-0.83747	0.402329	0.591598
Zm00001eb010750	0	NA	NA	NA	NA	NA
Zm00001eb010760	0	NA	NA	NA	NA	NA
Zm00001eb010770	0.23392	2.45405	3.8422	0.638708	0.523013	NA
Zm00001eb010780	0	NA	NA	NA	NA	NA
Zm00001eb010790	295.334	0.63138	0.135693	4.65302	3.27111e-06	0.000145175
Zm00001eb010800	0.805059	-1.42505	1.4651	-0.972666	0.330719	NA
Zm00001eb010810	160.992	-0.292705	0.152456	-1.91993	0.0548669	0.159605
Zm00001eb010820	31.6745	-0.0623546	0.326455	-0.191005	0.848521	0.917844
Zm00001eb010830	0.0175164	0.644884	4.60748	0.139965	0.888688	NA
Zm00001eb010840	0.76801	0.922964	1.3136	0.702621	0.482292	NA
Zm00001eb010850	0	NA	NA	NA	NA	NA
Zm00001eb010860	17.0638	0.0070368	0.316455	0.0222363	0.982259	0.99137
Zm00001eb010870	0.0647979	0.644881	4.60748	0.139964	0.888688	NA
Zm00001eb010890	0	NA	NA	NA	NA	NA
Zm00001eb010900	151.325	0.0331014	0.145605	0.227336	0.820162	0.902694
Zm00001eb010910	0.413881	1.98812	1.54236	1.28902	0.197393	NA
Zm00001eb010940	0	NA	NA	NA	NA	NA
Zm00001eb010950	386.852	0.472599	0.14348	3.29382	0.000988354	0.00952624
Zm00001eb010960	2.95593	2.02158	1.46243	1.38235	0.166864	0.336397
Zm00001eb010980	66.6956	0.0774027	0.295692	0.261768	0.7935	0.887203
Zm00001eb010990	3.79473	0.719903	0.617535	1.16577	0.243708	0.431782
Zm00001eb011000	14.8871	-0.791413	0.474429	-1.66814	0.0952885	0.231499
Zm00001eb011010	305.32	0.118316	0.236993	0.499237	0.617612	0.769628
Zm00001eb011020	176.623	0.0838361	0.186945	0.448454	0.653826	0.795391
Zm00001eb011030	0.177589	0.500645	2.65948	0.18825	0.850681	NA
Zm00001eb011040	22.1358	0.574119	0.249523	2.30087	0.0213991	0.0826954
Zm00001eb011050	8.88401	1.57885	0.90731	1.74015	0.0818335	0.209302
Zm00001eb011060	14.3356	-0.29388	0.324558	-0.905476	0.365213	0.556807
Zm00001eb011070	1.40422	1.55709	1.1687	1.33233	0.182752	0.3573
Zm00001eb011080	5.71878	0.428862	0.633673	0.676788	0.49854	0.675391
Zm00001eb011090	0	NA	NA	NA	NA	NA
Zm00001eb011100	0	NA	NA	NA	NA	NA
Zm00001eb011110	0.270727	0.469995	2.06288	0.227835	0.819775	NA
Zm00001eb011120	0	NA	NA	NA	NA	NA
Zm00001eb011140	1.88506	4.12775	1.78801	2.30857	0.0209673	0.0813346
Zm00001eb011150	212.898	-0.160246	0.17565	-0.912304	0.361608	0.553082
Zm00001eb011160	3.14124	0.42156	0.597579	0.705447	0.480532	0.660809
Zm00001eb011170	16.838	-0.553989	0.314299	-1.76262	0.0779648	0.20237
Zm00001eb011180	0	NA	NA	NA	NA	NA
Zm00001eb011190	0	NA	NA	NA	NA	NA
Zm00001eb011200	41.7397	-0.237013	0.261652	-0.905832	0.365025	0.556638
Zm00001eb011210	0.35028	2.8218	3.61898	0.779723	0.435554	NA
Zm00001eb011220	15.8394	2.21837	0.615493	3.60421	0.0003131	0.00413786
Zm00001eb011230	176.298	-0.719337	0.143501	-5.01278	5.36505e-07	4.00715e-05
Zm00001eb011240	0.20657	2.72005	3.31424	0.820716	0.411808	NA
Zm00001eb011250	0.483108	1.14701	1.70485	0.672792	0.501079	NA
Zm00001eb011270	31.2099	3.1201	0.708014	4.40684	1.04891e-05	0.0003438
Zm00001eb011280	0.185653	1.20956	3.4459	0.351013	0.725579	NA
Zm00001eb011290	0	NA	NA	NA	NA	NA
Zm00001eb011300	81.9368	0.939882	0.24585	3.82299	0.000131844	0.0022011
Zm00001eb011310	24.2103	-0.0948484	0.46815	-0.202603	0.839446	0.91287
Zm00001eb011320	0	NA	NA	NA	NA	NA
Zm00001eb011330	0	NA	NA	NA	NA	NA
Zm00001eb011340	0.0773626	1.46239	4.60748	0.317395	0.750944	NA
Zm00001eb011350	0	NA	NA	NA	NA	NA
Zm00001eb011360	0	NA	NA	NA	NA	NA
Zm00001eb011370	0.0273083	0	4.60748	0	1	NA
Zm00001eb011380	0.7688	3.71599	1.97759	1.87905	0.0602374	NA
Zm00001eb011410	0	NA	NA	NA	NA	NA
Zm00001eb011420	321.198	1.11514	0.294737	3.7835	0.00015464	0.00248118
Zm00001eb011430	13.3412	1.34661	0.603012	2.23314	0.0255395	0.0936637
Zm00001eb011440	1.80546	2.34442	0.892021	2.62822	0.00858336	0.0439859
Zm00001eb011450	112.06	0.14882	0.262664	0.566578	0.571001	0.734018
Zm00001eb011460	1.39927	-0.0600924	0.817759	-0.0734842	0.941421	0.969304
Zm00001eb011470	84.2942	0.0966573	0.15424	0.626669	0.530876	0.701292
Zm00001eb011480	31.1813	-0.400152	0.254408	-1.57287	0.115748	0.2636
Zm00001eb011490	211.741	0.465092	0.120105	3.87236	0.000107785	0.00189757
Zm00001eb011500	0	NA	NA	NA	NA	NA
Zm00001eb011510	0	NA	NA	NA	NA	NA
Zm00001eb011520	0	NA	NA	NA	NA	NA
Zm00001eb011530	32.7255	0.221957	0.437677	0.507126	0.612066	0.765253
Zm00001eb011550	1.95349	0.667045	0.744322	0.896178	0.370158	0.561626
Zm00001eb011560	0.0204042	0	4.60748	0	1	NA
Zm00001eb011570	0	NA	NA	NA	NA	NA
Zm00001eb011580	43.0983	0.527306	0.250694	2.10339	0.0354318	0.118286
Zm00001eb011590	142.025	0.236485	0.275655	0.857901	0.390947	0.581
Zm00001eb011600	10.3739	-0.565646	0.472072	-1.19822	0.230832	0.416358
Zm00001eb011610	89.4652	0.632392	0.282972	2.23482	0.025429	0.0933064
Zm00001eb011620	67.0175	-0.012209	0.208973	-0.0584241	0.953411	0.975576
Zm00001eb011630	58.283	0.453114	0.176325	2.56977	0.0101767	0.0495003
Zm00001eb011640	12.0925	-0.116894	0.402701	-0.290275	0.771606	0.874631
Zm00001eb011650	37.6766	0.384511	0.26326	1.46058	0.144131	0.304995
Zm00001eb011670	476.487	-0.187139	0.0993059	-1.88447	0.0595009	0.168884
Zm00001eb011680	5.57236	0.806293	0.636077	1.2676	0.204939	0.385133
Zm00001eb011700	29.4691	-0.371987	0.301737	-1.23282	0.217642	0.40091
Zm00001eb011720	4.58273	1.06234	0.71014	1.49596	0.134664	0.291995
Zm00001eb011730	19.1557	0.653054	0.319143	2.04628	0.0407292	0.129784
Zm00001eb011750	43.2125	1.3356	0.315316	4.23574	2.27801e-05	0.000594055
Zm00001eb011760	45.5787	0.132917	0.312455	0.425398	0.670547	0.806206
Zm00001eb011770	0	NA	NA	NA	NA	NA
Zm00001eb011780	67.3581	0.507427	0.281362	1.80346	0.0713155	0.190608
Zm00001eb011800	118.264	0.236554	0.24543	0.963836	0.335128	0.528066
Zm00001eb011810	6.15756	-0.0480254	0.552317	-0.0869526	0.930709	0.963676
Zm00001eb011820	21.6891	-0.11029	0.532087	-0.207277	0.835793	0.910925
Zm00001eb011830	28.4791	0.626833	0.261226	2.39958	0.0164138	0.0688677
Zm00001eb011840	0.0562359	0.404443	4.60748	0.0877798	0.930052	NA
Zm00001eb011850	0.188693	1.18814	2.6178	0.45387	0.649922	NA
Zm00001eb011860	8.78696	-0.00145353	0.428762	-0.00339006	0.997295	0.998646
Zm00001eb011870	0.0207366	0.644884	4.60748	0.139965	0.888688	NA
Zm00001eb011880	3022.87	0.658461	0.422309	1.55919	0.11895	0.2686
Zm00001eb011890	0.695229	1.73541	1.26805	1.36857	0.171135	NA
Zm00001eb011900	3675.34	1.04165	0.362622	2.87256	0.00407165	0.0257996
Zm00001eb011910	37.2068	-0.0500536	0.189099	-0.264695	0.791245	0.886068
Zm00001eb011920	117.74	0.734783	0.219307	3.35048	0.000806706	0.00821889
Zm00001eb011930	284.441	1.40276	0.935323	1.49976	0.133676	0.290411
Zm00001eb011940	0.0879528	0.164004	4.60748	0.0355951	0.971605	NA
Zm00001eb011950	27.8762	0.493538	0.328892	1.50061	0.133458	0.290142
Zm00001eb011960	207.645	0.246329	0.251319	0.980146	0.327014	0.520716
Zm00001eb011970	0.304184	-0.316875	2.48944	-0.127288	0.898713	NA
Zm00001eb011980	484.347	-0.0395998	0.138442	-0.286038	0.774849	0.876638
Zm00001eb011990	37.0536	0.252543	0.242199	1.04271	0.297084	0.489656
Zm00001eb012000	101.367	0.70071	0.379764	1.84512	0.0650198	0.179124
Zm00001eb012010	57.442	0.338717	0.223048	1.51858	0.128867	0.283402
Zm00001eb012020	672.02	0.300074	0.187663	1.599	0.10982	0.254241
Zm00001eb012030	0.397978	1.82223	1.94399	0.937366	0.348571	NA
Zm00001eb012040	48.909	1.3958	0.338301	4.12591	3.6927e-05	0.000848453
Zm00001eb012060	176.415	-0.17212	0.157147	-1.09528	0.273394	0.463498
Zm00001eb012070	1.84203	1.1878	0.861874	1.37816	0.168155	0.337949
Zm00001eb012080	4.83057	2.89281	1.07374	2.69414	0.00705697	0.038611
Zm00001eb012090	0	NA	NA	NA	NA	NA
Zm00001eb012100	387.498	-0.0734325	0.168216	-0.436538	0.662447	0.801321
Zm00001eb012120	0.399711	-0.186136	1.98843	-0.0936097	0.925419	NA
Zm00001eb012130	0.341356	0.981538	2.45573	0.399693	0.689383	NA
Zm00001eb012140	230.638	-0.0484924	0.188304	-0.257522	0.796776	0.888965
Zm00001eb012150	1.7151	-0.60325	0.799563	-0.754475	0.450564	0.634913
Zm00001eb012160	13.0154	2.38855	0.526197	4.53927	5.64499e-06	0.000216857
Zm00001eb012180	17.6906	0.988043	0.29516	3.34748	0.000815499	0.00827701
Zm00001eb012190	0	NA	NA	NA	NA	NA
Zm00001eb012200	13.4482	0.261136	0.306067	0.853199	0.393549	0.58345
Zm00001eb012210	15.1107	0.736884	0.607283	1.21341	0.224973	0.409347
Zm00001eb012220	130.893	-0.561433	0.136085	-4.12562	3.69739e-05	0.000848453
Zm00001eb012240	0	NA	NA	NA	NA	NA
Zm00001eb012250	0.189451	2.55568	3.96185	0.645071	0.518881	NA
Zm00001eb012260	0.0332545	0.404445	4.60748	0.0877801	0.930051	NA
Zm00001eb012270	87.4402	2.26281	0.615737	3.67496	0.000237884	0.00339271
Zm00001eb012280	52.9591	0.8284	0.299241	2.76834	0.0056343	0.0327753
Zm00001eb012290	0	NA	NA	NA	NA	NA
Zm00001eb012300	119.632	-0.379294	0.307904	-1.23186	0.218002	0.401314
Zm00001eb012310	40.2276	0.966826	0.343005	2.81869	0.00482194	0.0292813
Zm00001eb012320	5.60538	-1.47004	0.766709	-1.91734	0.0551946	0.160254
Zm00001eb012330	152.42	0.524147	0.2058	2.54688	0.0108691	0.0517757
Zm00001eb012340	10.2532	0.708082	0.519136	1.36396	0.172579	0.343843
Zm00001eb012350	5.2088	0.569327	0.704608	0.808005	0.419088	0.607819
Zm00001eb012360	45.9751	1.02338	0.318733	3.21079	0.00132371	0.0117467
Zm00001eb012370	0.0545826	2.06853	4.60132	0.449551	0.653034	NA
Zm00001eb012380	32.0077	-0.122696	0.20743	-0.591508	0.55418	0.71979
Zm00001eb012390	20.5399	1.27942	0.344682	3.71188	0.000205724	0.00305183
Zm00001eb012400	0	NA	NA	NA	NA	NA
Zm00001eb012410	1108.84	-0.408474	0.220638	-1.85133	0.0641222	0.177411
Zm00001eb012420	0	NA	NA	NA	NA	NA
Zm00001eb012430	233.973	-0.473268	0.200057	-2.36566	0.0179978	0.0730684
Zm00001eb012440	0	NA	NA	NA	NA	NA
Zm00001eb012450	0	NA	NA	NA	NA	NA
Zm00001eb012460	0.123621	0.644894	3.70392	0.174111	0.861778	NA
Zm00001eb012470	357.814	1.51274	0.562793	2.6879	0.0071902	0.0390299
Zm00001eb012480	52.9332	0.517111	0.249185	2.07521	0.037967	0.123884
Zm00001eb012490	0.0175812	0.644884	4.60748	0.139965	0.888688	NA
Zm00001eb012500	0.0523618	0.644881	4.60748	0.139964	0.888688	NA
Zm00001eb012510	0.0265923	0	4.60748	0	1	NA
Zm00001eb012530	6.06942	-1.20421	0.619893	-1.9426	0.052064	0.153556
Zm00001eb012540	86.168	0.451866	0.238384	1.89554	0.0580209	0.165854
Zm00001eb012550	44.6239	0.386802	0.575916	0.67163	0.50182	0.677991
Zm00001eb012560	9.31399	1.60493	0.473078	3.39253	0.000692506	0.00736702
Zm00001eb012570	1.09196	3.98834	3.40552	1.17114	0.241542	0.429185
Zm00001eb012580	6.42699	0.460617	0.713339	0.64572	0.518461	0.691195
Zm00001eb012590	67.1945	-0.309087	0.232491	-1.32946	0.183697	0.358529
Zm00001eb012600	169.137	-0.613294	0.135142	-4.53815	5.67487e-06	0.000217615
Zm00001eb012610	272.685	0.129357	0.143277	0.902846	0.366608	0.558259
Zm00001eb012620	0.0204042	0	4.60748	0	1	NA
Zm00001eb012630	0.0299362	0	4.60748	0	1	NA
Zm00001eb012640	0	NA	NA	NA	NA	NA
Zm00001eb012650	8.24307	0.757988	0.374094	2.0262	0.0427447	0.134096
Zm00001eb012660	45.3961	0.413175	0.361424	1.14319	0.252961	0.44227
Zm00001eb012670	114.028	0.00837665	0.220201	0.0380409	0.969655	0.984498
Zm00001eb012680	0.398402	-0.777315	1.91741	-0.405399	0.685185	NA
Zm00001eb012690	47.8556	0.320368	0.289413	1.10696	0.268312	0.458492
Zm00001eb012700	0	NA	NA	NA	NA	NA
Zm00001eb012710	55.5321	0.473873	0.209369	2.26334	0.0236147	0.0888391
Zm00001eb012720	9.64623	-0.536303	0.394578	-1.35918	0.174088	0.345886
Zm00001eb012740	0.434919	0.33004	1.6258	0.203001	0.839134	NA
Zm00001eb012750	0	NA	NA	NA	NA	NA
Zm00001eb012760	29.2197	0.264449	0.208388	1.26902	0.204433	0.384474
Zm00001eb012770	50.2319	-0.237654	0.180958	-1.31331	0.189078	0.365372
Zm00001eb012780	20.1427	0.474512	0.417868	1.13555	0.256143	0.445637
Zm00001eb012790	12.8513	1.47198	0.604858	2.4336	0.0149494	0.0645299
Zm00001eb012800	0.780131	2.41722	1.25077	1.93258	0.0532875	NA
Zm00001eb012820	0	NA	NA	NA	NA	NA
Zm00001eb012830	5.34916	-0.659083	0.543279	-1.21316	0.22507	0.409453
Zm00001eb012840	0.984675	0.429385	1.10876	0.387266	0.698559	0.825987
Zm00001eb012850	3.19312	2.70986	1.03498	2.61827	0.00883761	0.0448492
Zm00001eb012860	80.4912	-0.134534	0.206301	-0.652127	0.514319	0.687984
Zm00001eb012870	5.95961	-0.887343	0.52708	-1.68351	0.0922772	0.226683
Zm00001eb012880	0.793349	2.64328	1.20718	2.18964	0.0285504	NA
Zm00001eb012890	36.0852	0.920438	0.237628	3.87344	0.000107308	0.00189412
Zm00001eb012900	12.682	0.670726	0.326782	2.05252	0.0401194	0.128377
Zm00001eb012910	0.172916	-1.15702	4.11131	-0.281425	0.778385	NA
Zm00001eb012920	18.0037	0.710736	0.326411	2.17743	0.0294487	0.103381
Zm00001eb012930	11.3168	2.32231	0.980902	2.36752	0.0179076	0.0728538
Zm00001eb012940	0.0772951	0	4.60748	0	1	NA
Zm00001eb012950	84.958	-0.0260058	0.252495	-0.102995	0.917967	0.956908
Zm00001eb012960	4.60764	-0.811534	0.586594	-1.38347	0.166522	0.336021
Zm00001eb012970	0	NA	NA	NA	NA	NA
Zm00001eb012980	62.3035	0.168486	0.222934	0.755768	0.449788	0.634278
Zm00001eb012990	0.0265923	0	4.60748	0	1	NA
Zm00001eb013000	6.64144	1.22722	0.373425	3.28639	0.0010148	0.00969825
Zm00001eb013010	40.4733	-0.989467	0.274377	-3.60623	0.000310677	0.00411599
Zm00001eb013020	13.139	-0.0796438	0.341739	-0.233054	0.815719	0.900409
Zm00001eb013030	1.69805	0.626942	0.793677	0.789921	0.429574	0.617099
Zm00001eb013040	19.8169	0.13836	0.344542	0.401576	0.687996	0.819008
Zm00001eb013060	5.95517	1.17704	0.619364	1.90041	0.0573796	0.164723
Zm00001eb013070	0.0181991	0.644884	4.60748	0.139965	0.888688	NA
Zm00001eb013080	1159.29	-0.244946	0.25658	-0.954657	0.339751	0.532963
Zm00001eb013090	0	NA	NA	NA	NA	NA
Zm00001eb013100	11.0098	0.479677	0.57991	0.827158	0.408147	0.597141
Zm00001eb013110	34.6004	0.340532	0.251691	1.35298	0.176062	0.34874
Zm00001eb013120	79.5354	0.0909916	0.184746	0.492522	0.62235	0.772791
Zm00001eb013130	138.621	1.01376	0.218963	4.62983	3.65958e-06	0.000159121
Zm00001eb013140	33.3027	0.164235	0.201621	0.814575	0.415315	0.604147
Zm00001eb013150	4.70869	2.93605	0.988329	2.97072	0.00297107	0.0206376
Zm00001eb013170	0	NA	NA	NA	NA	NA
Zm00001eb013180	10.9563	1.38015	0.436009	3.16542	0.00154859	0.0131172
Zm00001eb013190	253.604	-0.0928341	0.215467	-0.43085	0.666578	0.804111
Zm00001eb013220	32.6358	1.33929	0.251467	5.32591	1.00449e-07	1.219e-05
Zm00001eb013230	51.281	0.197739	0.230643	0.857341	0.391257	0.581332
Zm00001eb013240	36.2258	0.091226	0.316502	0.288233	0.773169	0.875401
Zm00001eb013250	37.9048	0.225795	0.316065	0.714394	0.474983	0.655365
Zm00001eb013260	0	NA	NA	NA	NA	NA
Zm00001eb013270	66.7369	0.317931	0.336338	0.945273	0.344519	0.537118
Zm00001eb013280	0	NA	NA	NA	NA	NA
Zm00001eb013290	0	NA	NA	NA	NA	NA
Zm00001eb013300	39.2755	0.467423	0.282429	1.65501	0.0979224	0.235374
Zm00001eb013310	0	NA	NA	NA	NA	NA
Zm00001eb013320	0	NA	NA	NA	NA	NA
Zm00001eb013330	0	NA	NA	NA	NA	NA
Zm00001eb013340	50.0324	-0.606413	0.308859	-1.9634	0.0496002	0.148829
Zm00001eb013350	0	NA	NA	NA	NA	NA
Zm00001eb013360	0	NA	NA	NA	NA	NA
Zm00001eb013370	0.585107	-0.983987	1.51394	-0.649952	0.515723	NA
Zm00001eb013380	0.0869609	0.404441	4.60748	0.0877794	0.930052	NA
Zm00001eb013390	0.0221797	0	4.60748	0	1	NA
Zm00001eb013410	13.2847	0.842696	0.365854	2.30337	0.021258	0.0822837
Zm00001eb013420	4.52188	0.503782	0.535055	0.941551	0.346423	0.539243
Zm00001eb013430	170.13	4.40524	0.601881	7.31913	2.49589e-13	3.82156e-10
Zm00001eb013440	0.329422	3.68894	4.17498	0.883582	0.376922	NA
Zm00001eb013450	44.2368	3.14377	0.591911	5.31122	1.08896e-07	1.28966e-05
Zm00001eb013460	47.884	0.110731	0.214156	0.517057	0.605116	0.76011
Zm00001eb013470	0	NA	NA	NA	NA	NA
Zm00001eb013480	3.13592	-2.63045	1.1594	-2.26881	0.0232799	0.0879034
Zm00001eb013490	1492.28	-0.619432	0.207486	-2.98541	0.00283199	0.0200087
Zm00001eb013500	0.547494	1.0554	1.64369	0.642093	0.520813	NA
Zm00001eb013510	13.0192	-0.453524	0.327133	-1.38636	0.165637	0.33504
Zm00001eb013520	429.181	-0.426208	0.222147	-1.91858	0.0550371	0.15997
Zm00001eb013540	1.21528	1.64885	0.950742	1.73428	0.0828689	0.211096
Zm00001eb013550	145.175	-0.451366	0.255464	-1.76685	0.0772536	0.201094
Zm00001eb013560	87.2099	0.111961	0.275427	0.406501	0.684375	0.816335
Zm00001eb013580	0	NA	NA	NA	NA	NA
Zm00001eb013590	36.7983	0.179038	0.256444	0.698154	0.485081	0.664379
Zm00001eb013600	0.15684	0.644875	4.60748	0.139963	0.888689	NA
Zm00001eb013610	12.5743	-0.726647	0.446737	-1.62657	0.103829	0.24485
Zm00001eb013620	22.7567	-0.682898	0.361359	-1.88981	0.0587839	0.167343
Zm00001eb013630	0	NA	NA	NA	NA	NA
Zm00001eb013640	399.214	-0.347785	0.121944	-2.85199	0.00434459	0.0270179
Zm00001eb013650	0.987826	0.0958192	1.17691	0.0814157	0.935111	0.96598
Zm00001eb013660	99.4013	0.895335	0.362473	2.47007	0.0135086	0.0600144
Zm00001eb013670	0.114892	0.404439	4.44715	0.0909436	0.927537	NA
Zm00001eb013680	20.872	0.669189	0.252514	2.65011	0.00804666	0.0421271
Zm00001eb013690	2.4936	-0.681337	0.796013	-0.855937	0.392033	0.582008
Zm00001eb013700	85.9071	0.80246	0.415739	1.9302	0.0535818	0.156845
Zm00001eb013710	339.307	-0.346951	0.161086	-2.15382	0.0312545	0.107973
Zm00001eb013720	6.58742	-0.717626	0.456876	-1.57072	0.116247	0.264361
Zm00001eb013730	20.5314	0.498608	0.315173	1.58201	0.113647	0.260222
Zm00001eb013740	62.7485	0.766981	0.454644	1.68699	0.0916048	0.225602
Zm00001eb013750	3816.4	-0.501857	0.224999	-2.23049	0.0257151	0.0940103
Zm00001eb013760	198.273	0.107649	0.304055	0.354043	0.723307	0.842195
Zm00001eb013770	0	NA	NA	NA	NA	NA
Zm00001eb013780	10.7648	0.352186	0.585306	0.601713	0.547365	0.714618
Zm00001eb013800	5.29332	-0.272831	0.70831	-0.385186	0.7001	0.827033
Zm00001eb013810	5.63819	1.64399	1.05683	1.55559	0.119805	0.269678
Zm00001eb013820	0	NA	NA	NA	NA	NA
Zm00001eb013830	12.2939	0.404109	0.455853	0.886489	0.375354	0.566906
Zm00001eb013840	309.068	0.0946115	0.162309	0.582911	0.559953	0.724566
Zm00001eb013850	41.7134	-0.401262	0.306919	-1.30739	0.191081	0.367917
Zm00001eb013860	0.480597	1.34858	1.65834	0.813212	0.416096	NA
Zm00001eb013870	85.9132	-0.198534	0.155011	-1.28077	0.200273	0.379186
Zm00001eb013880	0	NA	NA	NA	NA	NA
Zm00001eb013890	6.43253	4.91453	2.37275	2.07124	0.0383364	0.124664
Zm00001eb013900	2533.48	-0.630378	0.169742	-3.71373	0.000204225	0.00304222
Zm00001eb013910	43.1828	0.820519	0.465647	1.76211	0.0780513	0.202457
Zm00001eb013920	1.30043	1.82427	1.05226	1.73368	0.082975	0.211258
Zm00001eb013930	0.209317	0.644903	2.94632	0.218885	0.82674	NA
Zm00001eb013940	212.674	-0.050938	0.213119	-0.239012	0.811096	0.897187
Zm00001eb013950	111.319	0.33155	0.179726	1.84476	0.0650728	0.179145
Zm00001eb013970	26.6041	-0.698127	0.341601	-2.04369	0.0409843	0.130176
Zm00001eb013980	57.329	-0.253208	0.246694	-1.0264	0.304701	0.497227
Zm00001eb013990	16.9101	1.18144	0.695917	1.69767	0.0895692	0.222326
Zm00001eb014000	1.48174	2.60766	1.32312	1.97085	0.0487414	0.147054
Zm00001eb014010	0.557775	-1.07134	2.86862	-0.37347	0.708798	NA
Zm00001eb014020	3.26098	-0.610798	1.36945	-0.446017	0.655585	0.796437
Zm00001eb014030	173.069	0.387435	0.259237	1.49452	0.135039	0.292318
Zm00001eb014040	0.0199587	0.644884	4.60748	0.139965	0.888688	NA
Zm00001eb014050	24.5035	1.08852	0.508416	2.141	0.0322742	0.11064
Zm00001eb014060	0	NA	NA	NA	NA	NA
Zm00001eb014070	0.0181991	0.644884	4.60748	0.139965	0.888688	NA
Zm00001eb014080	0.179017	0.741087	3.02219	0.245216	0.80629	NA
Zm00001eb014090	13.4818	1.70703	0.477568	3.57443	0.000350996	0.00448655
Zm00001eb014100	0	NA	NA	NA	NA	NA
Zm00001eb014110	22.0387	0.281519	0.279448	1.00741	0.313737	0.506691
Zm00001eb014120	24.151	0.107811	0.390059	0.276396	0.782244	0.880543
Zm00001eb014130	30.7635	0.426462	0.207163	2.05858	0.0395346	0.12719
Zm00001eb014140	0	NA	NA	NA	NA	NA
Zm00001eb014150	0	NA	NA	NA	NA	NA
Zm00001eb014160	4.75256	1.13787	0.710702	1.60104	0.109367	0.25353
Zm00001eb014170	0.116677	0.404451	3.75181	0.107801	0.914153	NA
Zm00001eb014180	11.5219	1.4656	0.525927	2.7867	0.0053248	0.0315311
Zm00001eb014190	24.6987	0.486049	0.332063	1.46373	0.143269	0.303799
Zm00001eb014210	36.9875	1.83188	0.527166	3.47497	0.000510919	0.00593
Zm00001eb014220	0	NA	NA	NA	NA	NA
Zm00001eb014230	0	NA	NA	NA	NA	NA
Zm00001eb014240	38.0954	-0.589869	0.349892	-1.68586	0.0918223	0.225982
Zm00001eb014250	9.86891	1.16024	0.655649	1.76961	0.0767927	0.200454
Zm00001eb014260	0.0378592	0.404445	4.60748	0.0877801	0.930051	NA
Zm00001eb014280	0	NA	NA	NA	NA	NA
Zm00001eb014290	0	NA	NA	NA	NA	NA
Zm00001eb014320	0	NA	NA	NA	NA	NA
Zm00001eb014350	0.0175164	0.644884	4.60748	0.139965	0.888688	NA
Zm00001eb014370	0	NA	NA	NA	NA	NA
Zm00001eb014390	0.0194644	0.644884	4.60748	0.139965	0.888688	NA
Zm00001eb014420	0	NA	NA	NA	NA	NA
Zm00001eb014430	0.0332545	0.404445	4.60748	0.0877801	0.930051	NA
Zm00001eb014440	0	NA	NA	NA	NA	NA
Zm00001eb014450	0.193576	2.5795	3.94301	0.654196	0.512986	NA
Zm00001eb014460	5.16761	-1.48854	0.601088	-2.4764	0.0132715	0.059343
Zm00001eb014470	23.3358	1.68121	0.703903	2.38842	0.0169211	0.0702947
Zm00001eb014490	65.2443	1.10745	0.251613	4.40139	1.07557e-05	0.000351999
Zm00001eb014500	3.6556	1.25824	0.759763	1.65609	0.097703	0.235005
Zm00001eb014510	1.48166	-0.273777	0.733692	-0.373149	0.709037	0.832544
Zm00001eb014520	0.205647	2.28782	3.34393	0.684171	0.493867	NA
Zm00001eb014530	0	NA	NA	NA	NA	NA
Zm00001eb014540	0.0199587	0.644884	4.60748	0.139965	0.888688	NA
Zm00001eb014550	33.4025	0.0383181	0.362257	0.105776	0.91576	0.955645
Zm00001eb014560	0.0438945	0.644883	4.60748	0.139964	0.888688	NA
Zm00001eb014570	0.348715	0.423507	1.69976	0.249157	0.80324	NA
Zm00001eb014580	0	NA	NA	NA	NA	NA
Zm00001eb014590	0.394376	0.644912	2.14395	0.300806	0.763562	NA
Zm00001eb014600	32.1371	0.314679	0.259051	1.21474	0.224465	0.408752
Zm00001eb014610	0.0232205	0	4.60748	0	1	NA
Zm00001eb014620	0	NA	NA	NA	NA	NA
Zm00001eb014630	38.5707	0.675584	0.203357	3.32215	0.000893261	0.00888124
Zm00001eb014640	48.9652	0.292835	0.216542	1.35232	0.176271	0.349058
Zm00001eb014670	0	NA	NA	NA	NA	NA
Zm00001eb014680	0	NA	NA	NA	NA	NA
Zm00001eb014700	0	NA	NA	NA	NA	NA
Zm00001eb014710	0	NA	NA	NA	NA	NA
Zm00001eb014720	5.26879	-0.117507	0.614111	-0.191344	0.848256	0.91768
Zm00001eb014730	10.3027	0.410352	0.383263	1.07068	0.284314	0.475316
Zm00001eb014740	83.4904	1.04259	0.269164	3.87344	0.00010731	0.00189412
Zm00001eb014750	21.7073	0.566101	0.219441	2.57974	0.00988741	0.0486005
Zm00001eb014760	395.871	-0.685855	0.262432	-2.61345	0.00896319	0.0452508
Zm00001eb014770	0	NA	NA	NA	NA	NA
Zm00001eb014780	20.7209	-0.107902	0.276098	-0.390812	0.695936	0.824399
Zm00001eb014790	12.8952	0.123269	0.350588	0.351606	0.725134	0.843543
Zm00001eb014800	0.0767632	-0.0764344	4.60748	-0.0165892	0.986764	NA
Zm00001eb014810	6.59736	-0.266114	0.58561	-0.454422	0.649525	0.792082
Zm00001eb014820	16.282	0.222197	0.268464	0.827661	0.407863	0.596865
Zm00001eb014830	24.1072	0.106549	0.385961	0.276063	0.7825	0.880692
Zm00001eb014840	0.230105	1.49415	3.38294	0.441671	0.658727	NA
Zm00001eb014850	23.8827	0.925986	0.351698	2.63291	0.00846579	0.0436185
Zm00001eb014860	9.83404	-0.434626	0.505841	-0.859214	0.390222	0.580204
Zm00001eb014870	27.7922	0.75348	0.315302	2.38971	0.0168619	0.0701711
Zm00001eb014890	81.3753	0.217106	0.300081	0.723491	0.469378	0.650823
Zm00001eb014900	252.944	0.209319	0.128391	1.63032	0.103034	0.24359
Zm00001eb014920	0	NA	NA	NA	NA	NA
Zm00001eb014930	0.044043	0	4.60748	0	1	NA
Zm00001eb014940	0	NA	NA	NA	NA	NA
Zm00001eb014950	0	NA	NA	NA	NA	NA
Zm00001eb014960	14.9953	0.0947297	0.309762	0.305815	0.759746	0.866901
Zm00001eb014970	0	NA	NA	NA	NA	NA
Zm00001eb014980	20.5083	1.09949	0.49923	2.20238	0.0276388	0.0986865
Zm00001eb014990	0.0441621	0.644883	4.60748	0.139964	0.888688	NA
Zm00001eb015000	0.0232205	0	4.60748	0	1	NA
Zm00001eb015010	716.222	-0.0495797	0.215534	-0.230032	0.818067	0.901481
Zm00001eb015020	88.8089	-1.25435	0.347513	-3.60951	0.000306781	0.00408457
Zm00001eb015030	17.5639	0.340654	0.352209	0.967193	0.333448	0.526307
Zm00001eb015040	25.9353	-0.424519	0.257613	-1.64789	0.0993742	0.237585
Zm00001eb015050	78.7801	-0.0493497	0.464963	-0.106137	0.915474	0.955576
Zm00001eb015060	58.9265	-0.145282	0.231827	-0.626683	0.530867	0.701292
Zm00001eb015070	71.6797	-0.0916013	0.196174	-0.466938	0.640544	0.785959
Zm00001eb015080	0.197271	1.46241	3.40425	0.429585	0.667498	NA
Zm00001eb015090	22.6897	0.272128	0.278475	0.977207	0.328467	0.521934
Zm00001eb015100	0.658264	-1.21549	1.50444	-0.807936	0.419127	NA
Zm00001eb015110	1.49157	-0.0682177	0.808752	-0.0843493	0.932779	0.964919
Zm00001eb015120	2.0725	1.37589	0.715506	1.92296	0.054485	0.15886
Zm00001eb015130	0.119665	0.741081	3.72985	0.198689	0.842506	NA
Zm00001eb015140	1.56212	0.82823	0.843339	0.982085	0.326058	0.519731
Zm00001eb015150	33.3469	0.495884	0.323848	1.53122	0.125714	0.278674
Zm00001eb015160	0.334443	2.87529	2.148	1.33859	0.180705	NA
Zm00001eb015170	99.4958	0.851251	0.24828	3.4286	0.000606714	0.00671079
Zm00001eb015190	4.64759	0.46441	0.703306	0.660324	0.509046	0.683347
Zm00001eb015200	944.176	-0.114273	0.196108	-0.582705	0.560092	0.724702
Zm00001eb015210	43.9739	0.514924	0.344563	1.49443	0.135064	0.292318
Zm00001eb015220	1.13759	1.57916	1.7188	0.918754	0.358224	0.550216
Zm00001eb015230	136.937	-0.110192	0.210458	-0.52358	0.600571	0.756706
Zm00001eb015240	16.3847	1.18381	0.620997	1.90631	0.0566098	0.163257
Zm00001eb015250	0.0662369	0.644881	4.60748	0.139964	0.888688	NA
Zm00001eb015260	10.4746	0.0764004	0.355429	0.214953	0.829804	0.907568
Zm00001eb015270	64.8719	0.420221	0.220168	1.90863	0.0563093	0.162565
Zm00001eb015290	108.932	-0.154388	0.200561	-0.76978	0.441431	0.627487
Zm00001eb015300	0	NA	NA	NA	NA	NA
Zm00001eb015310	144.226	0.60065	0.304852	1.9703	0.0488039	0.14716
Zm00001eb015320	3.27706	2.73359	1.22503	2.23146	0.0256509	0.0939073
Zm00001eb015330	351.319	-0.378174	0.202356	-1.86886	0.0616429	0.172774
Zm00001eb015340	1.34679	0.92192	1.18047	0.780979	0.434815	0.622085
Zm00001eb015350	0.313713	0.720007	1.932	0.372674	0.709391	NA
Zm00001eb015360	0	NA	NA	NA	NA	NA
Zm00001eb015370	0	NA	NA	NA	NA	NA
Zm00001eb015380	93.2087	0.533461	0.240408	2.21899	0.0264876	0.0959589
Zm00001eb015390	8.39183	-0.15888	0.516997	-0.307312	0.758606	0.866342
Zm00001eb015400	186.765	0.398507	0.279815	1.42418	0.154394	0.319084
Zm00001eb015410	9.77325	-0.258261	0.396734	-0.650969	0.515067	0.688574
Zm00001eb015420	151.01	-0.531162	0.158287	-3.35569	0.000791665	0.00811593
Zm00001eb015430	2.28731	-0.854716	0.735353	-1.16232	0.245106	0.433166
Zm00001eb015440	117.363	1.43504	0.336512	4.26446	2.00385e-05	0.000549291
Zm00001eb015450	0.612668	1.18099	1.87786	0.628904	0.529412	NA
Zm00001eb015460	4.84871	0.0291722	0.579987	0.050298	0.959885	0.97887
Zm00001eb015470	128.632	0.0418936	0.165743	0.252763	0.800451	0.891488
Zm00001eb015480	0	NA	NA	NA	NA	NA
Zm00001eb015490	2.22232	4.4136	3.14685	1.40255	0.160752	0.327992
Zm00001eb015500	1.42788	1.75486	1.09203	1.60697	0.108062	0.251464
Zm00001eb015510	3.53394	1.32331	0.646058	2.04828	0.040533	0.129353
Zm00001eb015520	0.0357804	0.404445	4.60748	0.0877801	0.930051	NA
Zm00001eb015530	0.0411797	0.644881	4.60748	0.139964	0.888688	NA
Zm00001eb015540	45.1786	0.25	0.169176	1.47775	0.139473	0.298617
Zm00001eb015550	174.043	0.711765	0.356412	1.99703	0.0458222	0.140577
Zm00001eb015560	3.74655	0.124397	0.491907	0.252888	0.800355	0.891488
Zm00001eb015570	105.23	1.07883	0.524461	2.05702	0.039684	0.127484
Zm00001eb015580	0	NA	NA	NA	NA	NA
Zm00001eb015590	0	NA	NA	NA	NA	NA
Zm00001eb015600	0	NA	NA	NA	NA	NA
Zm00001eb015610	1.27358	3.69326	1.79633	2.056	0.0397824	0.12768
Zm00001eb015620	575.055	0.573637	0.251436	2.28144	0.0225224	0.0857834
Zm00001eb015630	7.52821	4.7609	1.05408	4.51663	6.28317e-06	0.000235987
Zm00001eb015640	0	NA	NA	NA	NA	NA
Zm00001eb015650	0	NA	NA	NA	NA	NA
Zm00001eb015660	74.7132	-0.20203	0.176058	-1.14752	0.251166	0.440048
Zm00001eb015670	25.1567	0.504704	0.340543	1.48206	0.138326	0.296977
Zm00001eb015680	22.438	0.611179	0.322393	1.89575	0.0579926	0.165854
Zm00001eb015690	44.4237	0.171781	0.185084	0.928126	0.353342	0.546088
Zm00001eb015700	2.14206	1.55216	0.815774	1.90268	0.0570825	0.164134
Zm00001eb015710	32.0331	1.09854	0.333659	3.29239	0.000993411	0.00955148
Zm00001eb015720	4.04906	0.206402	0.86291	0.239193	0.810956	0.897082
Zm00001eb015730	22.9437	-0.765935	0.287023	-2.66854	0.00761806	0.0407031
Zm00001eb015740	0	NA	NA	NA	NA	NA
Zm00001eb015750	100.074	0.150689	0.156268	0.9643	0.334896	0.527738
Zm00001eb015760	27.8018	-0.0850696	0.208434	-0.408136	0.683174	0.815571
Zm00001eb015770	1.65261	3.55678	1.32	2.69452	0.00704892	0.0385855
Zm00001eb015780	0	NA	NA	NA	NA	NA
Zm00001eb015790	67.1616	0.184751	0.281886	0.655408	0.512205	0.686055
Zm00001eb015800	78.1619	3.59716	0.851741	4.2233	2.40748e-05	0.000621767
Zm00001eb015820	6.46186	4.19602	1.18079	3.55358	0.000380026	0.00475276
Zm00001eb015830	0.0602662	0.404443	4.60748	0.0877798	0.930052	NA
Zm00001eb015840	45.114	-0.0197542	0.339132	-0.0582495	0.95355	0.975576
Zm00001eb015850	18.0798	1.44431	0.533641	2.70652	0.00679919	0.0376317
Zm00001eb015860	148.208	0.189326	0.235892	0.802597	0.422208	0.610609
Zm00001eb015870	0.0394981	0.644881	4.60748	0.139964	0.888688	NA
Zm00001eb015880	108.852	-0.131496	0.234168	-0.561547	0.574424	0.736093
Zm00001eb015890	15.6545	0.268708	0.45014	0.596943	0.550545	0.716762
Zm00001eb015900	33.3482	-0.231289	0.246092	-0.939846	0.347296	0.539976
Zm00001eb015910	214.314	0.152075	0.165602	0.918312	0.358455	0.55034
Zm00001eb015920	259.85	-0.22016	0.190954	-1.15294	0.248933	0.437495
Zm00001eb015930	281.747	0.203738	0.199996	1.01871	0.30834	0.501068
Zm00001eb015940	456.949	-0.687254	0.239546	-2.86898	0.00411796	0.0259778
Zm00001eb015950	4.15126	0.814926	1.11171	0.733036	0.463536	0.646342
Zm00001eb015960	36.1182	-0.00416525	0.331457	-0.0125665	0.989974	0.994635
Zm00001eb015970	10.5505	1.88566	0.706594	2.66866	0.00761538	0.0406989
Zm00001eb015980	39.3779	1.76466	0.31754	5.5573	2.73987e-08	4.38297e-06
Zm00001eb015990	24.7386	1.80165	0.424145	4.24772	2.15956e-05	0.000572475
Zm00001eb016000	205.389	0.142658	0.157406	0.906306	0.364774	0.556497
Zm00001eb016020	44.3584	0.702567	0.17625	3.9862	6.71397e-05	0.0013228
Zm00001eb016030	0	NA	NA	NA	NA	NA
Zm00001eb016040	7.78136	-0.105127	0.512281	-0.205213	0.837406	0.911862
Zm00001eb016050	0.160192	0.981524	3.57797	0.274324	0.783836	NA
Zm00001eb016060	0	NA	NA	NA	NA	NA
Zm00001eb016070	0	NA	NA	NA	NA	NA
Zm00001eb016080	0.855646	1.75272	1.46937	1.19284	0.232934	NA
Zm00001eb016090	31.9713	2.28573	0.691791	3.30408	0.000952896	0.00926782
Zm00001eb016100	89.7583	-0.107306	0.194468	-0.55179	0.581092	0.741578
Zm00001eb016110	854.954	-0.367643	0.161274	-2.27961	0.0226306	0.0860328
Zm00001eb016120	56.2953	0.505171	0.437675	1.15421	0.248413	0.436904
Zm00001eb016130	2.38517	0.448594	0.708889	0.632812	0.526856	0.69878
Zm00001eb016140	8.81892	0.737231	0.65469	1.12608	0.260133	0.45016
Zm00001eb016150	0.0696616	0	4.60748	0	1	NA
Zm00001eb016160	11.7369	0.550473	0.488398	1.1271	0.259701	0.449854
Zm00001eb016170	28.0892	0.0580118	0.29692	0.195379	0.845096	0.915894
Zm00001eb016180	23.7197	2.45848	0.51264	4.79573	1.62085e-06	8.97792e-05
Zm00001eb016190	24.7895	-0.304285	0.275142	-1.10592	0.268761	0.458947
Zm00001eb016200	1.74694	-0.114702	1.07267	-0.106932	0.914843	0.955154
Zm00001eb016210	0.569259	0.164016	2.45476	0.0668153	0.946729	NA
Zm00001eb016220	0	NA	NA	NA	NA	NA
Zm00001eb016230	4.72259	-0.867709	0.813481	-1.06666	0.286124	0.477527
Zm00001eb016240	21.4034	0.0141651	0.43277	0.0327313	0.973889	0.987245
Zm00001eb016250	558.973	0.338099	0.415355	0.814	0.415645	0.604503
Zm00001eb016260	0	NA	NA	NA	NA	NA
Zm00001eb016270	0.0363983	0.404445	4.60748	0.0877801	0.930051	NA
Zm00001eb016280	0.152747	0.404457	3.09603	0.130637	0.896062	NA
Zm00001eb016290	239.59	0.132163	0.477906	0.276546	0.782129	0.880471
Zm00001eb016300	0	NA	NA	NA	NA	NA
Zm00001eb016310	0.0177595	0.644884	4.60748	0.139965	0.888688	NA
Zm00001eb016320	33.6996	0.722893	0.320087	2.25843	0.0239191	0.0896631
Zm00001eb016330	29.5491	-0.534949	0.293682	-1.82152	0.0685272	0.185403
Zm00001eb016340	0	NA	NA	NA	NA	NA
Zm00001eb016350	6.58313	-0.132656	0.525787	-0.252299	0.80081	0.891656
Zm00001eb016360	0	NA	NA	NA	NA	NA
Zm00001eb016370	48.4647	0.0587322	0.541942	0.108374	0.913699	0.954393
Zm00001eb016390	0.103669	1.46238	4.60748	0.317394	0.750945	NA
Zm00001eb016400	6.31226	-0.166777	0.610331	-0.273257	0.784656	0.881924
Zm00001eb016410	0.0192979	0	4.60748	0	1	NA
Zm00001eb016420	107.962	2.224	0.599636	3.70891	0.000208152	0.00307509
Zm00001eb016430	0.0397609	0.644881	4.60748	0.139964	0.888688	NA
Zm00001eb016440	166.387	-0.0600713	0.193097	-0.311093	0.75573	0.864181
Zm00001eb016450	205.522	-0.399262	0.224019	-1.78226	0.074706	0.196515
Zm00001eb016460	116.065	0.100856	0.14411	0.699856	0.484017	0.663388
Zm00001eb016470	173.849	-1.19642	0.500613	-2.3899	0.0168528	0.0701604
Zm00001eb016480	0	NA	NA	NA	NA	NA
Zm00001eb016490	0	NA	NA	NA	NA	NA
Zm00001eb016510	0	NA	NA	NA	NA	NA
Zm00001eb016520	0	NA	NA	NA	NA	NA
Zm00001eb016530	0.122265	-0.0764335	3.73599	-0.0204587	0.983677	NA
Zm00001eb016540	64.9885	0.0338681	0.19459	0.174048	0.861827	0.925094
Zm00001eb016550	0	NA	NA	NA	NA	NA
Zm00001eb016560	148.303	0.201552	0.182082	1.10693	0.268324	0.458492
Zm00001eb016570	83.203	-0.118062	0.141507	-0.83432	0.4041	0.593308
Zm00001eb016580	2.96749	-2.05489	0.861578	-2.38503	0.0170775	0.0707935
Zm00001eb016590	29.8997	-0.489447	0.241304	-2.02834	0.0425253	0.13371
Zm00001eb016600	1409.97	-1.46483	0.234537	-6.24563	4.22087e-10	1.63035e-07
Zm00001eb016610	13.8182	-0.0956655	0.556756	-0.171827	0.863574	0.92618
Zm00001eb016620	9.03164	1.18799	0.961663	1.23535	0.216699	0.399686
Zm00001eb016630	0	NA	NA	NA	NA	NA
Zm00001eb016640	42.9727	0.352745	0.266617	1.32304	0.185823	0.361067
Zm00001eb016650	0	NA	NA	NA	NA	NA
Zm00001eb016660	14.7399	0.173454	0.284179	0.610368	0.541618	0.709891
Zm00001eb016670	127.195	0.00940231	0.187307	0.0501973	0.959965	0.97887
Zm00001eb016680	44.3308	0.282097	0.360993	0.781447	0.43454	0.621732
Zm00001eb016690	0	NA	NA	NA	NA	NA
Zm00001eb016700	0	NA	NA	NA	NA	NA
Zm00001eb016710	0	NA	NA	NA	NA	NA
Zm00001eb016720	34.8807	-1.27949	0.336058	-3.80735	0.000140466	0.0023186
Zm00001eb016730	0	NA	NA	NA	NA	NA
Zm00001eb016740	2.85226	0.114489	0.798372	0.143403	0.885972	0.939393
Zm00001eb016750	10.0472	1.7686	0.628728	2.81298	0.0049085	0.0296724
Zm00001eb016760	104.477	0.383781	0.230085	1.668	0.0953162	0.231499
Zm00001eb016770	28.2257	0.317485	0.244007	1.30113	0.193214	0.370359
Zm00001eb016780	410.421	0.00931942	0.262916	0.0354465	0.971724	0.985936
Zm00001eb016800	15.5266	1.38333	0.38368	3.60542	0.000311648	0.00412461
Zm00001eb016810	1.87726	-0.00258076	0.798973	-0.0032301	0.997423	0.998727
Zm00001eb016820	0	NA	NA	NA	NA	NA
Zm00001eb016830	2.02706	0.0193163	0.829761	0.0232793	0.981427	0.991108
Zm00001eb016850	62.4305	2.3296	0.567353	4.10609	4.02409e-05	0.000907858
Zm00001eb016860	0.253596	1.34466	2.55206	0.526892	0.598269	NA
Zm00001eb016870	0	NA	NA	NA	NA	NA
Zm00001eb016880	0	NA	NA	NA	NA	NA
Zm00001eb016890	0	NA	NA	NA	NA	NA
Zm00001eb016900	0	NA	NA	NA	NA	NA
Zm00001eb016910	12.6765	-0.588364	0.451207	-1.30398	0.192241	0.369123
Zm00001eb016920	0	NA	NA	NA	NA	NA
Zm00001eb016930	40.2831	1.10903	0.258255	4.29432	1.75226e-05	0.000500152
Zm00001eb016940	1187.16	-0.123761	0.273163	-0.453066	0.650501	0.792683
Zm00001eb016950	0	NA	NA	NA	NA	NA
Zm00001eb016960	1035.03	-0.34315	0.155408	-2.20806	0.0272402	0.0978365
Zm00001eb016970	1007.24	-0.341308	0.298204	-1.14455	0.252397	0.441663
Zm00001eb016980	0	NA	NA	NA	NA	NA
Zm00001eb016990	707.765	-0.209909	0.142302	-1.47509	0.140187	0.299487
Zm00001eb017000	102.274	0.237863	0.324604	0.732779	0.463693	0.646342
Zm00001eb017010	0	NA	NA	NA	NA	NA
Zm00001eb017020	0	NA	NA	NA	NA	NA
Zm00001eb017030	0	NA	NA	NA	NA	NA
Zm00001eb017040	0	NA	NA	NA	NA	NA
Zm00001eb017050	67.8392	0.159115	0.218664	0.727668	0.466817	0.6489
Zm00001eb017060	2.76198	0.503784	0.806597	0.62458	0.532247	0.702496
Zm00001eb017070	6.35373	2.02664	0.774222	2.61765	0.00885375	0.0448934
Zm00001eb017080	10.537	0.420632	0.437333	0.961811	0.336144	0.529084
Zm00001eb017100	6.89624	-0.621083	0.583858	-1.06376	0.287439	0.478855
Zm00001eb017110	0	NA	NA	NA	NA	NA
Zm00001eb017120	0.0392882	0.404445	4.60748	0.0877801	0.930051	NA
Zm00001eb017130	69.7916	0.130476	0.164671	0.792341	0.428162	0.616061
Zm00001eb017140	353.167	0.233212	0.177665	1.31265	0.1893	0.365616
Zm00001eb017150	52.2732	-0.487853	0.262605	-1.85775	0.063205	0.175753
Zm00001eb017160	0	NA	NA	NA	NA	NA
Zm00001eb017170	1.82353	-0.140912	0.781804	-0.180239	0.856965	0.92225
Zm00001eb017180	21.4366	-0.107519	0.291459	-0.368898	0.712203	0.834642
Zm00001eb017190	0	NA	NA	NA	NA	NA
Zm00001eb017200	26.7768	1.14507	0.373784	3.06344	0.00218805	0.0167631
Zm00001eb017210	320.681	-0.621011	0.235946	-2.63201	0.00848814	0.0437069
Zm00001eb017220	3.73923	0.157306	0.532659	0.295323	0.767747	0.872009
Zm00001eb017230	45.5696	-0.747225	0.187575	-3.9836	6.78795e-05	0.0013337
Zm00001eb017240	0.570716	0.128732	1.20345	0.106969	0.914814	NA
Zm00001eb017260	198.593	0.43501	0.22451	1.9376	0.0526723	0.15469
Zm00001eb017270	0	NA	NA	NA	NA	NA
Zm00001eb017280	1.42546	-1.10171	1.23678	-0.890788	0.373043	0.564569
Zm00001eb017290	0.707879	-0.0599498	1.1327	-0.0529266	0.95779	NA
Zm00001eb017310	170.613	0.00443922	0.150053	0.0295844	0.976398	0.988807
Zm00001eb017320	27.3942	-0.19083	0.260548	-0.732417	0.463914	0.646415
Zm00001eb017330	3.01319	0.691134	0.792898	0.871655	0.383396	0.573983
Zm00001eb017340	23.1905	0.36432	0.278735	1.30705	0.191196	0.368006
Zm00001eb017350	0.946851	2.96231	1.50232	1.97182	0.0486304	NA
Zm00001eb017360	0	NA	NA	NA	NA	NA
Zm00001eb017400	5.08563	2.96541	1.08108	2.743	0.00608816	0.0348095
Zm00001eb017410	0	NA	NA	NA	NA	NA
Zm00001eb017420	0.0207366	0.644884	4.60748	0.139965	0.888688	NA
Zm00001eb017430	39.3554	0.413097	0.193239	2.13775	0.032537	0.111256
Zm00001eb017440	0	NA	NA	NA	NA	NA
Zm00001eb017450	2.3838	0.39765	0.592207	0.671472	0.50192	0.678044
Zm00001eb017460	103.322	0.955658	0.194443	4.91486	8.88454e-07	5.73641e-05
Zm00001eb017470	0	NA	NA	NA	NA	NA
Zm00001eb017480	0	NA	NA	NA	NA	NA
Zm00001eb017490	0	NA	NA	NA	NA	NA
Zm00001eb017500	0	NA	NA	NA	NA	NA
Zm00001eb017510	1.68462	1.55608	0.762346	2.04117	0.0412341	0.130636
Zm00001eb017520	52.5209	0.503848	0.231924	2.17247	0.0298204	0.104313
Zm00001eb017530	0.0696616	0	4.60748	0	1	NA
Zm00001eb017540	0	NA	NA	NA	NA	NA
Zm00001eb017550	20.4178	0.255978	0.357902	0.71522	0.474473	0.654871
Zm00001eb017560	1.67363	-0.0499277	0.73834	-0.0676216	0.946087	0.971417
Zm00001eb017570	0.114274	0	3.77003	0	1	NA
Zm00001eb017580	0	NA	NA	NA	NA	NA
Zm00001eb017590	16.9561	1.66298	0.47205	3.52289	0.000426863	0.005199
Zm00001eb017600	100.266	0.0796718	0.30811	0.258582	0.795958	0.888859
Zm00001eb017610	1.23627	-1.98942	1.13402	-1.7543	0.0793792	0.205009
Zm00001eb017620	0.417411	-2.29699	1.95454	-1.17521	0.239911	NA
Zm00001eb017630	15.9858	2.03873	0.588682	3.4632	0.000533782	0.00611552
Zm00001eb017640	0.0299362	0	4.60748	0	1	NA
Zm00001eb017650	0	NA	NA	NA	NA	NA
Zm00001eb017660	0.241443	0	3.2766	0	1	NA
Zm00001eb017670	0	NA	NA	NA	NA	NA
Zm00001eb017680	0.752627	0.420957	1.28611	0.32731	0.743434	NA
Zm00001eb017690	30.0539	-0.37869	0.279539	-1.35469	0.175515	0.348011
Zm00001eb017700	112.301	-0.0629086	0.173313	-0.362978	0.716622	0.837524
Zm00001eb017710	0.597715	0.94873	1.22111	0.77694	0.437194	NA
Zm00001eb017720	0.053821	0.404443	4.60748	0.0877798	0.930052	NA
Zm00001eb017730	4.39656	-0.649179	0.637706	-1.01799	0.308682	0.501318
Zm00001eb017750	0	NA	NA	NA	NA	NA
Zm00001eb017760	1.46818	0.947093	0.999647	0.947427	0.343421	0.536128
Zm00001eb017770	15.4611	0.68221	0.38108	1.7902	0.0734217	0.194113
Zm00001eb017780	46.801	-0.946669	0.221911	-4.26598	1.99026e-05	0.000547764
Zm00001eb017790	0.89739	-0.549007	1.42887	-0.384226	0.700811	NA
Zm00001eb017800	1.30474	3.29118	1.89954	1.73262	0.083163	0.211569
Zm00001eb017810	54.4396	-0.593843	0.477055	-1.24481	0.213201	0.395755
Zm00001eb017820	0	NA	NA	NA	NA	NA
Zm00001eb017830	22.5616	-0.284105	0.295747	-0.960635	0.336736	0.52947
Zm00001eb017840	0.0524266	0.644881	4.60748	0.139964	0.888688	NA
Zm00001eb017850	29.2518	-0.285294	0.257457	-1.10812	0.267808	0.457977
Zm00001eb017860	9.97549	0.269839	0.318408	0.847462	0.396738	0.586394
Zm00001eb017870	0	NA	NA	NA	NA	NA
Zm00001eb017880	0.187774	0.164008	3.44441	0.0476156	0.962023	NA
Zm00001eb017900	2.40076	1.06358	0.828538	1.28368	0.199254	0.377916
Zm00001eb017910	76.9346	-0.132579	0.238196	-0.556596	0.577803	0.738745
Zm00001eb017920	86.1325	1.30259	0.330126	3.94573	7.95585e-05	0.00151727
Zm00001eb017930	0.337594	0.164016	2.27956	0.0719508	0.942641	NA
Zm00001eb017940	0	NA	NA	NA	NA	NA
Zm00001eb017950	0.0177595	0.644884	4.60748	0.139965	0.888688	NA
Zm00001eb017960	0	NA	NA	NA	NA	NA
Zm00001eb017970	29.7467	0.447992	0.22374	2.00229	0.0452537	0.139336
Zm00001eb017980	0	NA	NA	NA	NA	NA
Zm00001eb017990	0	NA	NA	NA	NA	NA
Zm00001eb018000	61.9654	0.179135	0.349547	0.512477	0.608317	0.762522
Zm00001eb018010	2.76621	0.916823	0.903172	1.01511	0.310051	0.502857
Zm00001eb018020	24.5516	1.69946	0.41878	4.05812	4.94689e-05	0.00106041
Zm00001eb018030	4.32558	0.596877	0.613567	0.972798	0.330654	0.523865
Zm00001eb018040	0.266989	1.42942	2.82543	0.505914	0.612917	NA
Zm00001eb018060	0	NA	NA	NA	NA	NA
Zm00001eb018070	0.0219169	0	4.60748	0	1	NA
Zm00001eb018090	35.6069	0.0133416	0.20987	0.0635707	0.949312	0.973068
Zm00001eb018100	0	NA	NA	NA	NA	NA
Zm00001eb018110	6.11767	-0.216457	0.620117	-0.349059	0.727045	0.844709
Zm00001eb018120	24.5355	0.114512	0.241766	0.473649	0.63575	0.782586
Zm00001eb018130	0	NA	NA	NA	NA	NA
Zm00001eb018140	1.09362	0.753023	0.928621	0.810905	0.41742	0.606221
Zm00001eb018150	0	NA	NA	NA	NA	NA
Zm00001eb018170	0	NA	NA	NA	NA	NA
Zm00001eb018180	11.1717	0.653849	0.69664	0.938575	0.347949	0.540363
Zm00001eb018200	1.70012	1.79257	1.00789	1.77854	0.075316	0.19772
Zm00001eb018210	0	NA	NA	NA	NA	NA
Zm00001eb018220	0.493611	0.155376	1.22025	0.127331	0.898678	NA
Zm00001eb018230	0.0214811	1.46239	4.60748	0.317395	0.750944	NA
Zm00001eb018240	0	NA	NA	NA	NA	NA
Zm00001eb018250	1.25102	-0.46803	1.06995	-0.43743	0.6618	0.800764
Zm00001eb018260	0.655941	3.65535	2.3311	1.56808	0.116862	NA
Zm00001eb018270	1.04423	0.218938	1.01669	0.215344	0.829499	0.907568
Zm00001eb018290	0	NA	NA	NA	NA	NA
Zm00001eb018300	128.832	-0.49553	0.161337	-3.07139	0.00213065	0.0164231
Zm00001eb018320	184.581	-0.662723	0.193402	-3.42666	0.000611057	0.0067371
Zm00001eb018330	0	NA	NA	NA	NA	NA
Zm00001eb018340	0	NA	NA	NA	NA	NA
Zm00001eb018350	127.41	0.424473	0.13921	3.04916	0.00229486	0.0173396
Zm00001eb018360	46.3466	-0.19483	0.230191	-0.846381	0.39734	0.587001
Zm00001eb018380	30.5522	0.81463	0.477355	1.70655	0.0879056	0.219518
Zm00001eb018400	0.0469966	0	4.60748	0	1	NA
Zm00001eb018410	113.739	2.39001	0.586281	4.07655	4.57085e-05	0.00100082
Zm00001eb018420	1.79876	-0.986112	1.34884	-0.731084	0.464728	0.647135
Zm00001eb018430	10.136	-0.485675	0.387187	-1.25437	0.209708	0.390896
Zm00001eb018440	1.35811	2.5282	1.12778	2.24176	0.0249769	0.0922954
Zm00001eb018450	0	NA	NA	NA	NA	NA
Zm00001eb018460	25.5162	0.964459	0.324951	2.96802	0.00299728	0.0207744
Zm00001eb018470	14.1003	-0.981566	0.480966	-2.04082	0.0412685	0.130639
Zm00001eb018480	1.8205	0.782529	1.15388	0.678169	0.497664	0.674825
Zm00001eb018490	24.446	0.794212	0.287093	2.7664	0.00566791	0.0329083
Zm00001eb018520	35.6458	-0.292377	0.270666	-1.08021	0.280048	0.470684
Zm00001eb018540	0	NA	NA	NA	NA	NA
Zm00001eb018550	0	NA	NA	NA	NA	NA
Zm00001eb018560	0.321233	-0.233332	1.54627	-0.150899	0.880055	NA
Zm00001eb018570	0	NA	NA	NA	NA	NA
Zm00001eb018590	0.639915	-1.10908	1.58451	-0.699954	0.483956	NA
Zm00001eb018600	0.247416	0	2.81041	0	1	NA
Zm00001eb018610	85.8779	-0.00927788	0.215546	-0.0430437	0.965667	0.982022
Zm00001eb018630	0	NA	NA	NA	NA	NA
Zm00001eb018640	0.756168	4.13406	2.24262	1.8434	0.0652701	NA
Zm00001eb018650	0	NA	NA	NA	NA	NA
Zm00001eb018660	5.75802	6.17569	2.19184	2.81758	0.00483873	0.0293667
Zm00001eb018670	16.6241	0.744796	0.352241	2.11445	0.034477	0.116111
Zm00001eb018680	0	NA	NA	NA	NA	NA
Zm00001eb018690	2859.02	-0.300874	0.286354	-1.0507	0.293394	0.48539
Zm00001eb018700	14.3413	-0.578319	0.391436	-1.47743	0.139561	0.298744
Zm00001eb018710	0	NA	NA	NA	NA	NA
Zm00001eb018720	10.9087	1.42789	0.438986	3.2527	0.00114313	0.0105575
Zm00001eb018730	0.0545826	2.06853	4.60132	0.449551	0.653034	NA
Zm00001eb018750	0.0592527	0.404443	4.60748	0.0877798	0.930052	NA
Zm00001eb018810	69.6367	0.133493	0.251504	0.530779	0.595572	0.753108
Zm00001eb018820	0.03589	0.404445	4.60748	0.0877801	0.930051	NA
Zm00001eb018830	684.837	-0.520346	0.223762	-2.32544	0.0200484	0.07884
Zm00001eb018840	13.5518	0.0167716	0.521592	0.0321546	0.974349	0.987524
Zm00001eb018850	55.937	0.267027	0.287519	0.92873	0.353029	0.545754
Zm00001eb018860	53.9842	-0.198922	0.299486	-0.664213	0.506554	0.681563
Zm00001eb018870	1.28614	1.47133	1.22645	1.19966	0.230272	0.415623
Zm00001eb018880	2.27067	0.857311	0.708285	1.2104	0.226124	0.410486
Zm00001eb018890	1.68092	2.48836	1.73339	1.43555	0.151131	0.315031
Zm00001eb018900	0.104507	0	4.60748	0	1	NA
Zm00001eb018910	78.6097	5.59367	1.40246	3.98848	6.64974e-05	0.00131755
Zm00001eb018920	0	NA	NA	NA	NA	NA
Zm00001eb018930	2.24845	1.94001	0.81199	2.38921	0.0168848	0.0702118
Zm00001eb018940	0.0773626	1.46239	4.60748	0.317395	0.750944	NA
Zm00001eb018950	0	NA	NA	NA	NA	NA
Zm00001eb018960	0.0403518	0.404445	4.60748	0.0877801	0.930051	NA
Zm00001eb018970	36.577	0.274183	0.214519	1.27813	0.201203	0.380335
Zm00001eb018980	285.211	0.260306	0.176813	1.47221	0.140965	0.300698
Zm00001eb018990	2811.95	-0.205325	0.234128	-0.876975	0.3805	0.571297
Zm00001eb019000	0	NA	NA	NA	NA	NA
Zm00001eb019010	0.618944	0.776144	1.27798	0.607321	0.543638	NA
Zm00001eb019020	0.194797	2.73439	4.56749	0.598663	0.549398	NA
Zm00001eb019030	0.95352	0.946605	1.24823	0.758357	0.448238	0.632773
Zm00001eb019040	0	NA	NA	NA	NA	NA
Zm00001eb019050	9.36821	5.27342	1.76689	2.98457	0.00283975	0.0200504
Zm00001eb019060	0	NA	NA	NA	NA	NA
Zm00001eb019070	0.0221797	0	4.60748	0	1	NA
Zm00001eb019080	0	NA	NA	NA	NA	NA
Zm00001eb019090	49.7018	1.3438	0.416821	3.22393	0.00126443	0.0113387
Zm00001eb019100	0	NA	NA	NA	NA	NA
Zm00001eb019110	0	NA	NA	NA	NA	NA
Zm00001eb019120	0.0207366	0.644884	4.60748	0.139965	0.888688	NA
Zm00001eb019130	11.7742	0.494947	0.489577	1.01097	0.312031	0.505189
Zm00001eb019140	123.707	-0.353586	0.107252	-3.29678	0.000978003	0.00945624
Zm00001eb019160	1.09612	-1.40431	1.47966	-0.949079	0.34258	0.535263
Zm00001eb019170	0	NA	NA	NA	NA	NA
Zm00001eb019180	0	NA	NA	NA	NA	NA
Zm00001eb019190	0	NA	NA	NA	NA	NA
Zm00001eb019200	0	NA	NA	NA	NA	NA
Zm00001eb019210	29.7341	0.947265	0.402738	2.35206	0.0186697	0.0749445
Zm00001eb019220	6.42416	-0.535528	0.607113	-0.88209	0.377728	0.568808
Zm00001eb019230	511.098	0.256115	0.28633	0.894476	0.371067	0.562412
Zm00001eb019240	22.4836	0.233359	0.269366	0.866326	0.386311	0.576549
Zm00001eb019250	28.6762	0.404385	0.355396	1.13784	0.255186	0.444657
Zm00001eb019260	213.181	0.469175	0.250752	1.87107	0.0613349	0.172204
Zm00001eb019280	89.8535	-0.0634086	0.310961	-0.203912	0.838422	0.912306
Zm00001eb019290	116.422	0.735477	0.170575	4.31175	1.61965e-05	0.000472365
Zm00001eb019300	0.315446	-0.316875	1.95359	-0.162202	0.871147	NA
Zm00001eb019320	2.4896	1.0353	0.559451	1.85057	0.0642317	0.177483
Zm00001eb019330	38.3594	-0.172616	0.265637	-0.649818	0.51581	0.68886
Zm00001eb019340	5.08482	0.00345826	0.543744	0.00636009	0.994925	0.997112
Zm00001eb019350	13.9227	-0.678177	0.312397	-2.17088	0.0299403	0.10463
Zm00001eb019360	45.3848	0.0294074	0.478279	0.061486	0.950972	0.974168
Zm00001eb019370	19.9284	1.17088	0.468116	2.50126	0.0123754	0.0564423
Zm00001eb019380	1.11083	0.404461	2.30264	0.175651	0.860568	0.924284
Zm00001eb019390	4.70237	0.254841	0.855935	0.297734	0.765906	0.870756
Zm00001eb019410	0	NA	NA	NA	NA	NA
Zm00001eb019420	16.5323	0.251755	0.297689	0.845698	0.397721	0.587402
Zm00001eb019440	0.124244	2.06852	4.60132	0.44955	0.653035	NA
Zm00001eb019450	1.00863	1.89549	1.18454	1.6002	0.109554	0.253772
Zm00001eb019460	80.8725	0.378531	0.242373	1.56177	0.118343	0.267812
Zm00001eb019470	51.7598	0.454558	0.223518	2.03365	0.0419866	0.132518
Zm00001eb019480	0.0595611	0.64488	4.60748	0.139964	0.888689	NA
Zm00001eb019490	0	NA	NA	NA	NA	NA
Zm00001eb019500	0	NA	NA	NA	NA	NA
Zm00001eb019510	21.1806	0.569191	0.333597	1.70622	0.0879666	0.219522
Zm00001eb019520	135.67	0.776162	0.445168	1.74353	0.0812419	0.208289
Zm00001eb019530	680.36	-0.190038	0.302589	-0.628039	0.529978	0.700797
Zm00001eb019540	0	NA	NA	NA	NA	NA
Zm00001eb019550	2.70504	-0.867085	0.950336	-0.912398	0.361559	0.553046
Zm00001eb019570	0.0532799	0	4.60748	0	1	NA
Zm00001eb019580	13.3982	2.04037	0.595482	3.42641	0.000611606	0.0067371
Zm00001eb019590	45.1369	0.55274	0.308498	1.79171	0.0731789	0.193758
Zm00001eb019600	0.656154	1.88991	1.60273	1.17918	0.238327	NA
Zm00001eb019610	0.029357	0	4.60748	0	1	NA
Zm00001eb019620	0.678312	2.22908	2.0528	1.08587	0.277535	NA
Zm00001eb019630	36.6667	0.729198	0.252259	2.89067	0.00384417	0.0248503
Zm00001eb019640	0	NA	NA	NA	NA	NA
Zm00001eb019650	53.0745	1.85186	0.435282	4.25439	2.09624e-05	0.000565219
Zm00001eb019660	9.90151	-0.942642	0.420346	-2.24254	0.0249267	0.0921698
Zm00001eb019680	84.1038	0.0324431	0.415405	0.0780998	0.937749	0.967796
Zm00001eb019690	0	NA	NA	NA	NA	NA
Zm00001eb019700	80.8085	1.01438	0.492047	2.06156	0.0392499	0.126616
Zm00001eb019710	0.239483	0.260201	2.09598	0.124143	0.901202	NA
Zm00001eb019720	5.82375	0.3466	0.555717	0.623698	0.532826	0.702914
Zm00001eb019730	742.218	-0.383842	0.223985	-1.7137	0.0865845	0.217124
Zm00001eb019740	0	NA	NA	NA	NA	NA
Zm00001eb019750	0	NA	NA	NA	NA	NA
Zm00001eb019760	3.45921	0.404873	0.611157	0.662469	0.507671	0.682319
Zm00001eb019770	91.8289	-0.407699	0.257576	-1.58283	0.11346	0.260038
Zm00001eb019780	12.7397	-0.22832	0.383738	-0.594989	0.551851	0.718026
Zm00001eb019800	148.773	0.361435	0.220053	1.64249	0.100488	0.239393
Zm00001eb019810	0	NA	NA	NA	NA	NA
Zm00001eb019820	0	NA	NA	NA	NA	NA
Zm00001eb019830	21.4428	3.15408	0.65802	4.79329	1.64066e-06	8.98501e-05
Zm00001eb019840	1.49877	-0.254413	1.03896	-0.244873	0.806554	0.894706
Zm00001eb019850	149.632	-0.0658575	0.169522	-0.38849	0.697653	0.825599
Zm00001eb019860	18.1673	2.41224	0.895002	2.69524	0.00703388	0.0385129
Zm00001eb019870	1.63978	-2.71178	1.18994	-2.27892	0.0226718	0.0861535
Zm00001eb019880	0.428573	2.50901	2.70303	0.928223	0.353292	NA
Zm00001eb019890	0.629656	3.03153	1.50445	2.01504	0.0439003	NA
Zm00001eb019900	7.28089	-0.282616	0.406217	-0.695727	0.4866	0.665651
Zm00001eb019920	0	NA	NA	NA	NA	NA
Zm00001eb019930	143.627	0.65971	0.293928	2.24446	0.0248028	0.0918261
Zm00001eb019950	0	NA	NA	NA	NA	NA
Zm00001eb019960	0.0175812	0.644884	4.60748	0.139965	0.888688	NA
Zm00001eb019970	0.035519	0.404445	4.60748	0.0877801	0.930051	NA
Zm00001eb019980	0	NA	NA	NA	NA	NA
Zm00001eb019990	0	NA	NA	NA	NA	NA
Zm00001eb020000	183.922	-0.110128	0.332965	-0.330748	0.740835	0.854115
Zm00001eb020010	0.566427	-1.09716	1.26127	-0.869884	0.384364	NA
Zm00001eb020020	10.2261	0.172751	0.430286	0.401481	0.688066	0.819022
Zm00001eb020040	16.01	0.300857	0.292236	1.0295	0.303245	0.495718
Zm00001eb020050	0	NA	NA	NA	NA	NA
Zm00001eb020060	0.345204	1.81969	1.83027	0.994219	0.320116	NA
Zm00001eb020070	0	NA	NA	NA	NA	NA
Zm00001eb020080	0.417579	-0.733923	1.78975	-0.410071	0.681754	NA
Zm00001eb020090	16.5334	1.52725	0.72087	2.11862	0.0341228	0.115263
Zm00001eb020100	49.6482	-0.146658	0.369062	-0.39738	0.691087	0.82132
Zm00001eb020110	1467.99	-0.188945	0.235821	-0.801221	0.423003	0.611388
Zm00001eb020120	87.498	0.637211	0.188124	3.3872	0.000706112	0.00748576
Zm00001eb020130	174.491	-0.478698	0.256047	-1.86957	0.0615437	0.172583
Zm00001eb020140	0.500368	4.0537	1.99932	2.02754	0.0426072	NA
Zm00001eb020150	9.15451	1.13486	0.363762	3.1198	0.00180976	0.0146448
Zm00001eb020160	0.0366855	0.644883	4.60748	0.139964	0.888688	NA
Zm00001eb020170	15.1245	-0.512943	0.394048	-1.30173	0.19301	0.3702
Zm00001eb020180	7.09009	0.332618	0.477073	0.697205	0.485675	0.664767
Zm00001eb020190	0	NA	NA	NA	NA	NA
Zm00001eb020200	4870.89	-0.408605	0.173315	-2.35759	0.0183938	0.0742123
Zm00001eb020210	0	NA	NA	NA	NA	NA
Zm00001eb020220	0	NA	NA	NA	NA	NA
Zm00001eb020230	0	NA	NA	NA	NA	NA
Zm00001eb020240	0	NA	NA	NA	NA	NA
Zm00001eb020250	18.6258	0.0975971	0.382485	0.255166	0.798595	0.890207
Zm00001eb020260	3.34879	2.18651	0.913455	2.39367	0.0166806	0.0697007
Zm00001eb020270	3.13433	-0.52755	0.625865	-0.842914	0.399277	0.588888
Zm00001eb020280	25.6295	-0.463621	0.339167	-1.36694	0.171643	0.342615
Zm00001eb020300	0.0232205	0	4.60748	0	1	NA
Zm00001eb020310	9.3754	-0.884504	0.568308	-1.55638	0.119617	0.269453
Zm00001eb020320	15.3904	-0.30881	0.347338	-0.889076	0.373962	0.565401
Zm00001eb020330	111.468	1.71505	0.391831	4.37701	1.20319e-05	0.000380514
Zm00001eb020340	37.9356	6.09174	1.32795	4.58735	4.48918e-06	0.000184349
Zm00001eb020350	42.3003	0.0629466	0.277407	0.226911	0.820493	0.902801
Zm00001eb020360	23.8021	-0.16586	0.263962	-0.628349	0.529775	0.700689
Zm00001eb020370	68.024	0.567846	0.194365	2.92154	0.0034831	0.0230584
Zm00001eb020380	12.9564	-0.797613	0.38882	-2.05137	0.0402313	0.128639
Zm00001eb020390	0	NA	NA	NA	NA	NA
Zm00001eb020400	0.0818017	0	4.60748	0	1	NA
Zm00001eb020410	0.564079	1.55554	1.71483	0.907112	0.364348	NA
Zm00001eb020420	124.462	0.134304	0.171078	0.785045	0.432427	0.619786
Zm00001eb020430	0	NA	NA	NA	NA	NA
Zm00001eb020440	0.210405	1.71794	3.91086	0.439273	0.660464	NA
Zm00001eb020450	0.150246	2.60435	4.58499	0.568017	0.570023	NA
Zm00001eb020460	7.61847	-0.0290066	0.435144	-0.0666598	0.946853	0.971647
Zm00001eb020470	0.394499	-1.70225	1.53831	-1.10657	0.26848	NA
Zm00001eb020490	0	NA	NA	NA	NA	NA
Zm00001eb020500	48.9624	-0.570226	0.231843	-2.45954	0.0139115	0.0611331
Zm00001eb020510	96.0307	-0.774191	0.404646	-1.91325	0.0557156	0.161407
Zm00001eb020520	0	NA	NA	NA	NA	NA
Zm00001eb020530	0	NA	NA	NA	NA	NA
Zm00001eb020540	9.18521	0.824908	0.459165	1.79654	0.0724085	0.19255
Zm00001eb020560	0	NA	NA	NA	NA	NA
Zm00001eb020570	0	NA	NA	NA	NA	NA
Zm00001eb020580	0.0175812	0.644884	4.60748	0.139965	0.888688	NA
Zm00001eb020590	99.8779	0.321842	0.256133	1.25654	0.20892	0.389969
Zm00001eb020600	5.81404	0.375804	1.01663	0.369656	0.711639	0.834182
Zm00001eb020610	0	NA	NA	NA	NA	NA
Zm00001eb020620	0.0175164	0.644884	4.60748	0.139965	0.888688	NA
Zm00001eb020630	0	NA	NA	NA	NA	NA
Zm00001eb020640	0.0232205	0	4.60748	0	1	NA
Zm00001eb020650	0	NA	NA	NA	NA	NA
Zm00001eb020660	62.6846	-0.561781	0.314771	-1.78473	0.0743048	0.195884
Zm00001eb020670	0	NA	NA	NA	NA	NA
Zm00001eb020680	392.182	-0.741654	0.206593	-3.58992	0.000330777	0.00431297
Zm00001eb020690	21.9211	1.59148	0.5227	3.04474	0.00232882	0.0174853
Zm00001eb020700	0.0891429	0.404441	4.60748	0.0877794	0.930052	NA
Zm00001eb020710	83.5775	0.773828	0.378594	2.04395	0.0409583	0.130148
Zm00001eb020720	26.0685	0.164913	0.250484	0.658377	0.510296	0.684567
Zm00001eb020730	0.188363	0	2.94536	0	1	NA
Zm00001eb020740	5.58578	4.86804	1.14114	4.26593	1.99072e-05	0.000547764
Zm00001eb020750	0.125883	0.644877	4.60748	0.139963	0.888689	NA
Zm00001eb020770	0	NA	NA	NA	NA	NA
Zm00001eb020780	15.576	-0.248029	0.298737	-0.830261	0.406391	0.595367
Zm00001eb020790	34.4851	1.47094	0.75857	1.93909	0.0524902	0.154303
Zm00001eb020800	0.749453	-0.202046	1.72292	-0.11727	0.906646	NA
Zm00001eb020810	0.0166272	0.644884	4.60748	0.139965	0.888688	NA
Zm00001eb020820	0	NA	NA	NA	NA	NA
Zm00001eb020830	0.0518531	0	4.60748	0	1	NA
Zm00001eb020840	0	NA	NA	NA	NA	NA
Zm00001eb020850	0.160404	1.22197	3.51358	0.347784	0.728003	NA
Zm00001eb020860	54.6997	0.0185456	0.253087	0.0732776	0.941585	0.969304
Zm00001eb020870	39.9816	-0.350283	0.296271	-1.18231	0.237085	0.423683
Zm00001eb020880	0	NA	NA	NA	NA	NA
Zm00001eb020890	2.40195	-1.49006	1.00371	-1.48455	0.137663	0.296101
Zm00001eb020900	0.0730752	0	4.60748	0	1	NA
Zm00001eb020920	0	NA	NA	NA	NA	NA
Zm00001eb020930	0	NA	NA	NA	NA	NA
Zm00001eb020940	179.681	-0.278937	0.336698	-0.82845	0.407415	0.596337
Zm00001eb020950	5.19527	1.06354	0.652055	1.63106	0.102877	0.243409
Zm00001eb020960	0.671921	1.22198	2.25006	0.543089	0.587069	NA
Zm00001eb020970	6.21712	1.90814	1.00867	1.89174	0.0585258	0.166918
Zm00001eb020980	0.178181	0	4.60748	0	1	NA
Zm00001eb021000	0	NA	NA	NA	NA	NA
Zm00001eb021010	19.1383	1.03082	0.501602	2.05505	0.0398743	0.127887
Zm00001eb021020	13.3479	2.02689	0.514242	3.94151	8.09686e-05	0.00153869
Zm00001eb021030	48.8117	-0.938453	0.252055	-3.7232	0.00019671	0.00295314
Zm00001eb021040	1003.67	0.342026	0.517494	0.660928	0.508659	0.683012
Zm00001eb021050	129.386	1.90468	0.501059	3.8013	0.000143939	0.0023643
Zm00001eb021060	14.2855	1.59435	0.844965	1.88688	0.0591768	0.168327
Zm00001eb021070	25.7646	0.123963	0.234635	0.528323	0.597275	0.754372
Zm00001eb021080	0.193533	-0.0764319	3.01556	-0.0253458	0.979779	NA
Zm00001eb021090	1.73468	1.64662	1.64517	1.00088	0.316883	0.51004
Zm00001eb021100	0	NA	NA	NA	NA	NA
Zm00001eb021110	0	NA	NA	NA	NA	NA
Zm00001eb021120	0	NA	NA	NA	NA	NA
Zm00001eb021140	0	NA	NA	NA	NA	NA
Zm00001eb021150	0	NA	NA	NA	NA	NA
Zm00001eb021160	0	NA	NA	NA	NA	NA
Zm00001eb021170	9.99952	-0.382989	0.417267	-0.917851	0.358697	0.550502
Zm00001eb021200	1.89143	2.40716	1.15745	2.07971	0.0375518	0.12306
Zm00001eb021210	67.2634	-0.0626606	0.18752	-0.334153	0.738264	0.852525
Zm00001eb021220	23.3221	-0.751539	0.262266	-2.86556	0.00416275	0.0261668
Zm00001eb021230	1.7209	1.93025	1.02769	1.87824	0.0603486	0.170417
Zm00001eb021240	65.9723	0.158436	0.153542	1.03187	0.302131	0.494792
Zm00001eb021260	40.109	0.713689	0.272257	2.62138	0.00875749	0.044654
Zm00001eb021270	33.5854	0.182248	0.274404	0.66416	0.506588	0.681563
Zm00001eb021280	0	NA	NA	NA	NA	NA
Zm00001eb021290	17.0067	-0.806473	0.309429	-2.60633	0.00915193	0.0459332
Zm00001eb021300	36.9612	-0.0758855	0.195209	-0.388739	0.69747	0.825587
Zm00001eb021310	7.07573	1.53052	1.02429	1.49423	0.135115	0.292318
Zm00001eb021320	45.4858	0.374427	0.308869	1.21225	0.225416	0.409784
Zm00001eb021340	45.564	0.753685	0.226533	3.32705	0.000877714	0.00875916
Zm00001eb021350	45.8723	1.11043	0.448317	2.47689	0.0132532	0.0592979
Zm00001eb021360	27.3889	0.778414	0.374723	2.0773	0.0377737	0.123507
Zm00001eb021370	1.94508	1.04746	0.938063	1.11662	0.264157	0.454051
Zm00001eb021380	91.0203	1.01628	0.270009	3.76387	0.000167307	0.00263093
Zm00001eb021390	43.0734	-0.238746	0.242406	-0.984902	0.324672	0.518539
Zm00001eb021400	21.6209	-0.802121	0.568097	-1.41194	0.157966	0.323942
Zm00001eb021410	0.056773	0.404442	4.60748	0.0877795	0.930052	NA
Zm00001eb021420	0.0464411	0	4.60748	0	1	NA
Zm00001eb021430	0	NA	NA	NA	NA	NA
Zm00001eb021440	0.255494	0.644903	2.88282	0.223706	0.822986	NA
Zm00001eb021450	16.5264	1.73724	0.723222	2.40208	0.0163019	0.0684924
Zm00001eb021470	0	NA	NA	NA	NA	NA
Zm00001eb021500	0.122608	0.741086	3.21461	0.230536	0.817675	NA
Zm00001eb021510	12.6756	1.19051	0.398735	2.98572	0.00282911	0.0200016
Zm00001eb021520	0	NA	NA	NA	NA	NA
Zm00001eb021530	51.9849	-1.0414	0.470905	-2.21149	0.0270019	0.097263
Zm00001eb021550	1.43432	2.11078	0.890287	2.3709	0.0177448	0.0724943
Zm00001eb021570	0	NA	NA	NA	NA	NA
Zm00001eb021580	0	NA	NA	NA	NA	NA
Zm00001eb021590	0.375395	-0.215156	2.1028	-0.102318	0.918504	NA
Zm00001eb021600	1.43209	-0.746939	1.08831	-0.686328	0.492506	0.670394
Zm00001eb021610	0.484336	-0.0764331	2.75414	-0.0277521	0.97786	NA
Zm00001eb021620	0.213439	2.20627	4.59797	0.479836	0.631344	NA
Zm00001eb021630	0	NA	NA	NA	NA	NA
Zm00001eb021640	0.0460986	0.644883	4.60748	0.139964	0.888688	NA
Zm00001eb021650	13.1645	2.24584	0.540952	4.15165	3.30091e-05	0.000783591
Zm00001eb021660	0	NA	NA	NA	NA	NA
Zm00001eb021670	0.0503404	0	4.60748	0	1	NA
Zm00001eb021690	17.2258	4.64431	0.939404	4.94389	7.65782e-07	5.2112e-05
Zm00001eb021700	0	NA	NA	NA	NA	NA
Zm00001eb021710	0.96032	-0.111645	1.22626	-0.0910455	0.927456	0.961829
Zm00001eb021720	39.1341	-1.57142	0.505838	-3.10657	0.00189271	0.0150938
Zm00001eb021750	15.0884	0.43148	0.797792	0.540843	0.588616	0.748018
Zm00001eb021760	92.9173	0.73435	0.312332	2.35118	0.0187139	0.0750874
Zm00001eb021780	16.0384	-0.42296	0.586076	-0.72168	0.470491	0.651851
Zm00001eb021790	2.75346	3.49809	1.16052	3.01424	0.00257622	0.0188349
Zm00001eb021800	0.355099	0.164021	1.78597	0.0918383	0.926826	NA
Zm00001eb021820	30.7342	0.525846	0.371603	1.41507	0.157047	0.322613
Zm00001eb021830	85.7451	0.981449	0.41762	2.3501	0.0187682	0.0752555
Zm00001eb021840	2.19542	-0.27599	1.14099	-0.241886	0.808868	0.896021
Zm00001eb021850	4.27701	0.774165	0.571077	1.35562	0.175219	0.347585
Zm00001eb021880	29.2713	-0.0580253	0.290629	-0.199654	0.841751	0.914025
Zm00001eb021890	85.6484	-0.0509268	0.152978	-0.332902	0.739208	0.853294
Zm00001eb021900	87.6459	-0.353731	0.196028	-1.80449	0.0711542	0.190325
Zm00001eb021910	0	NA	NA	NA	NA	NA
Zm00001eb021920	0.222315	-0.54221	2.60519	-0.208127	0.83513	NA
Zm00001eb021930	0	NA	NA	NA	NA	NA
Zm00001eb021940	32.1681	0.121343	0.25494	0.475967	0.634098	0.781225
Zm00001eb021950	0.115314	0.404451	3.78655	0.106812	0.914938	NA
Zm00001eb021960	0	NA	NA	NA	NA	NA
Zm00001eb021970	0	NA	NA	NA	NA	NA
Zm00001eb021980	0	NA	NA	NA	NA	NA
Zm00001eb021990	2.27022	1.19625	0.763421	1.56695	0.117125	0.265713
Zm00001eb022000	253.075	-0.564311	0.175042	-3.22386	0.00126474	0.0113387
Zm00001eb022010	0.468358	0.493562	1.5582	0.316752	0.751432	NA
Zm00001eb022020	0	NA	NA	NA	NA	NA
Zm00001eb022040	1.15989	2.91844	1.15277	2.53168	0.0113519	0.0534108
Zm00001eb022050	7.78344	0.679567	0.952786	0.713242	0.475696	0.656136
Zm00001eb022060	0	NA	NA	NA	NA	NA
Zm00001eb022070	0.58955	2.96821	1.65113	1.79769	0.0722263	NA
Zm00001eb022080	43.4164	1.05941	0.353743	2.99485	0.00274578	0.0196062
Zm00001eb022110	0.34348	1.52138	1.67284	0.909457	0.363109	NA
Zm00001eb022120	25.5511	0.973022	0.369827	2.63102	0.00851294	0.0437925
Zm00001eb022130	13.3186	0.877182	0.319942	2.74169	0.00611236	0.0349027
Zm00001eb022160	1.1435	-0.527801	1.12862	-0.46765	0.640035	0.78557
Zm00001eb022170	0	NA	NA	NA	NA	NA
Zm00001eb022180	22.8763	0.189894	0.294726	0.644307	0.519377	0.692201
Zm00001eb022190	0	NA	NA	NA	NA	NA
[truncated: 37,759 more rows]

## Sheet: endo-dap9.sh.c
Suppl Table S2.Setter & Morrison (2026). Differential Expression contrasts and statistics
endo-dap9.sh.c	control [c], mild WS (ws2), severe WS (ws3), shade (sh)
	baseMean	log2FoldChange	lfcSE	stat	pvalue	padj
Zm00001eb000010	6.42096	0.748106	0.343637	2.17703	0.0294786	0.0520767
Zm00001eb000020	116.512	-0.0423285	0.172998	-0.244676	0.806708	0.848562
Zm00001eb000050	0.0388485	0.474694	3.61321	0.131377	0.895477	NA
Zm00001eb000060	0.0175164	0.715135	3.61321	0.197922	0.843106	NA
Zm00001eb000070	0.542454	0.0537101	1.33583	0.0402074	0.967928	0.976576
Zm00001eb000080	48.3761	0.52987	0.253816	2.08761	0.0368327	0.0633376
Zm00001eb000100	0	NA	NA	NA	NA	NA
Zm00001eb000110	0	NA	NA	NA	NA	NA
Zm00001eb000120	0.549166	2.24126	1.1132	2.01335	0.044078	0.0739582
Zm00001eb000140	0	NA	NA	NA	NA	NA
Zm00001eb000150	0	NA	NA	NA	NA	NA
Zm00001eb000170	63.4946	0.226079	0.141545	1.59722	0.110216	0.163564
Zm00001eb000180	0.302085	3.33183	3.37367	0.987596	0.323351	NA
Zm00001eb000190	68.7364	-0.245138	0.159736	-1.53464	0.124871	0.18179
Zm00001eb000200	107.462	2.65543	0.282721	9.39241	5.86417e-21	1.94322e-19
Zm00001eb000210	15.2351	-0.177882	0.259125	-0.686472	0.492415	0.572874
Zm00001eb000220	109.845	2.19232	0.28307	7.74481	9.5723e-15	1.45273e-13
Zm00001eb000230	208.835	1.80996	0.176612	10.2482	1.20578e-24	6.1617e-23
Zm00001eb000240	5.78357	3.21312	0.5946	5.40384	6.52305e-08	3.57672e-07
Zm00001eb000250	0	NA	NA	NA	NA	NA
Zm00001eb000270	0.154322	0.489052	2.14162	0.228356	0.81937	NA
Zm00001eb000290	0	NA	NA	NA	NA	NA
Zm00001eb000300	0.0175164	0.715135	3.61321	0.197922	0.843106	NA
Zm00001eb000310	6.72124	1.30839	0.421246	3.106	0.00189635	0.00447691
Zm00001eb000320	276.488	0.790064	0.208866	3.78264	0.000155174	0.000461988
Zm00001eb000330	104.437	-0.235881	0.152208	-1.54973	0.121206	0.177163
Zm00001eb000340	164	-0.337269	0.188754	-1.78682	0.0739673	0.115921
Zm00001eb000360	0	NA	NA	NA	NA	NA
Zm00001eb000370	0.197594	0.715139	2.6871	0.266138	0.790133	NA
Zm00001eb000380	20.8594	-2.80396	0.43044	-6.51417	7.30903e-11	6.30677e-10
Zm00001eb000390	0	NA	NA	NA	NA	NA
Zm00001eb000400	4.42432	0.805255	0.657458	1.2248	0.22065	0.295514
Zm00001eb000410	0	NA	NA	NA	NA	NA
Zm00001eb000420	930.482	-0.431654	0.174554	-2.47289	0.0134024	0.0259676
Zm00001eb000430	0	NA	NA	NA	NA	NA
Zm00001eb000440	575.495	-0.33325	0.315662	-1.05572	0.291098	0.372411
Zm00001eb000450	47.352	0.882758	0.402704	2.19207	0.0283742	0.0503303
Zm00001eb000460	0.0731968	0.977437	3.61321	0.270518	0.786762	NA
Zm00001eb000470	1.14382	3.66664	1.68994	2.16968	0.030031	0.052934
Zm00001eb000480	625.017	1.17828	0.227394	5.18167	2.1991e-07	1.10375e-06
Zm00001eb000490	520.056	0.0105596	0.231528	0.0456085	0.963622	0.973248
Zm00001eb000500	4.58786	-0.100219	0.360531	-0.277977	0.78103	0.827457
Zm00001eb000510	4.85732	2.4926	0.548112	4.54761	5.4258e-06	2.11804e-05
Zm00001eb000520	32.9902	-0.619612	0.246035	-2.51839	0.0117892	0.0231787
Zm00001eb000530	0	NA	NA	NA	NA	NA
Zm00001eb000540	9.11591	0.141543	0.311165	0.454882	0.649194	0.715215
Zm00001eb000550	167.465	-0.180645	0.212026	-0.851992	0.394219	0.477755
Zm00001eb000560	0.110665	1.72116	3.51567	0.489568	0.62444	NA
Zm00001eb000570	3.41791	0.241485	0.543499	0.444316	0.656814	0.721593
Zm00001eb000580	0	NA	NA	NA	NA	NA
Zm00001eb000590	103.375	0.509016	0.180962	2.81283	0.00491071	0.0105567
Zm00001eb000600	0.258456	2.9001	3.51848	0.824248	0.409798	NA
Zm00001eb000620	14.1727	1.46848	0.285903	5.13629	2.80212e-07	1.38035e-06
Zm00001eb000630	2.7031	-3.78047	0.813823	-4.64532	3.39552e-06	1.37707e-05
Zm00001eb000640	3.98734	-0.153867	0.472059	-0.325949	0.744463	0.796641
Zm00001eb000650	20.1591	-0.368591	0.260423	-1.41536	0.156963	0.220952
Zm00001eb000660	0.165785	1.49481	2.09216	0.714479	0.474931	NA
Zm00001eb000670	33.684	0.46853	0.221296	2.11721	0.0342418	0.0593742
Zm00001eb000680	16.452	0.311531	0.234915	1.32614	0.184792	0.254138
Zm00001eb000690	29.871	-0.517241	0.216008	-2.39455	0.0166409	0.0313925
Zm00001eb000700	579.529	-1.33872	0.167253	-8.00419	1.20259e-15	2.047e-14
Zm00001eb000710	84.6601	-1.06205	0.182546	-5.81801	5.95517e-09	3.85076e-08
Zm00001eb000720	10.4321	0.491536	0.286825	1.71371	0.0865811	0.132865
Zm00001eb000740	13.7406	4.41075	0.344457	12.8049	1.53892e-37	2.61949e-35
Zm00001eb000750	12.7424	5.04436	0.49501	10.1904	2.18799e-24	1.08756e-22
Zm00001eb000760	0.137184	0.533257	2.87261	0.185635	0.852731	NA
Zm00001eb000770	964.973	1.59481	0.183731	8.6801	3.95427e-18	9.17235e-17
Zm00001eb000780	193.866	0.223947	0.187393	1.19507	0.23206	0.308354
Zm00001eb000790	40.3972	1.22466	0.194004	6.31256	2.74453e-10	2.15733e-09
Zm00001eb000800	167.885	-1.23654	0.110285	-11.2122	3.55085e-29	2.85759e-27
Zm00001eb000810	0.115126	0.715124	3.61321	0.197919	0.843108	NA
Zm00001eb000820	311.352	0.355201	0.119798	2.96499	0.00302693	0.00682524
Zm00001eb000830	0.215298	0.496566	2.27849	0.217936	0.827479	NA
Zm00001eb000840	13.741	-1.739	0.430807	-4.03661	5.42292e-05	0.000176172
Zm00001eb000850	91.3693	-1.30003	0.359295	-3.61828	0.00029657	0.000837032
Zm00001eb000860	87.8402	0.730597	0.112595	6.48873	8.65617e-11	7.39101e-10
Zm00001eb000870	13.6768	1.29628	0.244412	5.30369	1.13487e-07	5.99353e-07
Zm00001eb000880	1.59527	1.1961	0.676078	1.76917	0.0768653	0.119884
Zm00001eb000890	42.384	0.157234	0.257905	0.609657	0.542089	0.619695
Zm00001eb000900	64.6506	-0.509047	0.313863	-1.62188	0.104829	0.156691
Zm00001eb000910	75.2105	0.0386416	0.242764	0.159174	0.873532	0.902483
Zm00001eb000920	137.47	0.132882	0.116601	1.13962	0.254443	0.333063
Zm00001eb000930	0.631269	2.43488	1.52381	1.59789	0.110068	0.163386
Zm00001eb000940	0.450845	-0.172198	1.93992	-0.0887657	0.929268	0.946184
Zm00001eb000960	4.58838	-0.815461	0.449198	-1.81537	0.0694668	0.109873
Zm00001eb000970	98.785	-0.562488	0.210132	-2.67684	0.00743203	0.0153319
Zm00001eb000980	77.9759	0.00204542	0.147786	0.0138404	0.988957	0.992524
Zm00001eb000990	230.069	-1.40011	0.204099	-6.85997	6.88747e-12	6.97592e-11
Zm00001eb001000	72.9293	0.686152	0.18323	3.74476	0.000180568	0.000530844
Zm00001eb001010	27.9521	0.00305746	0.220928	0.0138391	0.988958	0.992524
Zm00001eb001020	9.29862	-0.843306	0.264084	-3.19332	0.00140646	0.00341721
Zm00001eb001030	0.430323	-0.416436	1.24512	-0.334455	0.738036	0.791381
Zm00001eb001040	24.352	0.76012	0.219402	3.46451	0.000531203	0.00142175
Zm00001eb001050	8.41915	0.559413	0.312744	1.78872	0.0736594	0.1155
Zm00001eb001060	35.9654	1.56278	0.297249	5.25749	1.46039e-07	7.56575e-07
Zm00001eb001070	73.0156	-0.262708	0.178967	-1.46791	0.142129	0.203041
Zm00001eb001090	0.372364	0.977444	2.75649	0.354597	0.722891	0.778711
Zm00001eb001100	0	NA	NA	NA	NA	NA
Zm00001eb001110	148.59	-0.332728	0.18437	-1.80468	0.0711253	0.112173
Zm00001eb001120	4.93085	2.47361	0.46267	5.34637	8.97335e-08	4.80664e-07
Zm00001eb001130	81.3551	0.447298	0.143564	3.11566	0.00183532	0.00434846
Zm00001eb001140	7.33976	1.51031	0.452355	3.33877	0.000841499	0.00215498
Zm00001eb001150	7.36714	1.56295	0.434197	3.59963	0.000318666	0.000893746
Zm00001eb001160	0.267303	0.324487	1.62817	0.199296	0.842031	NA
Zm00001eb001170	2.4127	1.3207	0.675321	1.95566	0.0505052	0.0832721
Zm00001eb001180	11.5715	-0.309015	0.298373	-1.03567	0.300358	0.382048
Zm00001eb001190	40.9778	-0.643122	0.262709	-2.44804	0.0143636	0.0276025
Zm00001eb001200	59.1582	0.771924	0.210656	3.66438	0.000247936	0.000709674
Zm00001eb001210	0.0725009	0.977437	3.61321	0.270518	0.786762	NA
Zm00001eb001220	0.706185	3.67472	1.13401	3.24045	0.00119341	0.0029471
Zm00001eb001230	0	NA	NA	NA	NA	NA
Zm00001eb001240	580.195	-0.701671	0.119308	-5.88118	4.07342e-09	2.69979e-08
Zm00001eb001250	0	NA	NA	NA	NA	NA
Zm00001eb001260	63.6937	-0.303476	0.219557	-1.38222	0.166904	0.232839
Zm00001eb001270	17.3761	1.19235	0.194994	6.11481	9.66741e-10	7.0034e-09
Zm00001eb001280	4.01269	-0.47914	0.523766	-0.914797	0.360298	0.444317
Zm00001eb001290	53.3118	0.0580923	0.131179	0.442849	0.657875	0.722523
Zm00001eb001300	0	NA	NA	NA	NA	NA
Zm00001eb001310	0	NA	NA	NA	NA	NA
Zm00001eb001320	0	NA	NA	NA	NA	NA
Zm00001eb001330	0.107122	1.25512	3.61265	0.347423	0.728273	NA
Zm00001eb001340	77.7474	-0.330269	0.212082	-1.55727	0.119406	0.175019
Zm00001eb001350	12.0725	-0.508523	0.23174	-2.19437	0.0282089	0.0500815
Zm00001eb001360	59.4377	-0.586666	0.137248	-4.27448	1.9158e-05	6.75426e-05
Zm00001eb001370	2.17877	3.49973	0.775111	4.51514	6.32759e-06	2.44187e-05
Zm00001eb001400	59.8908	-0.0748348	0.269634	-0.277542	0.781364	0.827755
Zm00001eb001410	0	NA	NA	NA	NA	NA
Zm00001eb001420	0	NA	NA	NA	NA	NA
Zm00001eb001430	254.159	-0.0921891	0.100191	-0.920137	0.357501	0.441396
Zm00001eb001440	9.20296	-0.738665	0.327562	-2.25504	0.0241309	0.043663
Zm00001eb001460	712.745	-0.742524	0.234398	-3.16779	0.00153603	0.00369522
Zm00001eb001470	39.908	-0.915006	0.179033	-5.11083	3.20744e-07	1.56116e-06
Zm00001eb001480	0.113063	0	3.61321	0	1	NA
Zm00001eb001490	11.4438	1.30038	0.326145	3.98711	6.68825e-05	0.000213439
Zm00001eb001500	1.29969	-0.836361	0.673119	-1.24252	0.214046	0.287943
Zm00001eb001510	9.73436	0.76831	0.364201	2.10958	0.0348947	0.0604266
Zm00001eb001520	3.22441	3.41038	0.829247	4.11262	3.91199e-05	0.000130639
Zm00001eb001530	1.71588	3.08466	0.842733	3.66031	0.000251914	0.000720538
Zm00001eb001550	0.14176	1.11163	2.82877	0.392974	0.694338	NA
Zm00001eb001560	119.698	2.65437	0.372592	7.12407	1.04787e-12	1.19023e-11
Zm00001eb001570	51.0904	0.387972	0.214225	1.81105	0.0701332	0.110801
Zm00001eb001580	0	NA	NA	NA	NA	NA
Zm00001eb001590	20.3552	0.549678	0.306787	1.79173	0.0731766	0.114865
Zm00001eb001600	6.07934	-1.0746	0.39246	-2.73812	0.0061792	0.0129875
Zm00001eb001610	0	NA	NA	NA	NA	NA
Zm00001eb001620	0	NA	NA	NA	NA	NA
Zm00001eb001630	0.548641	1.95217	1.32868	1.46926	0.141762	0.20264
Zm00001eb001640	26.5844	-0.777608	0.373679	-2.08095	0.0374385	0.0642532
Zm00001eb001650	129.11	0.764375	0.165896	4.60756	4.07427e-06	1.62668e-05
Zm00001eb001660	0.122905	0.532814	2.51881	0.211534	0.832471	NA
Zm00001eb001670	45.8458	0.940981	0.274727	3.42515	0.000614466	0.00162077
Zm00001eb001680	900.054	0.0216509	0.111131	0.194822	0.845532	0.880088
Zm00001eb001690	0	NA	NA	NA	NA	NA
Zm00001eb001700	214.763	-0.225306	0.157245	-1.43284	0.151904	0.214904
Zm00001eb001710	30.0993	0.233041	0.270193	0.8625	0.388412	0.472267
Zm00001eb001720	11.2821	4.07594	0.674965	6.03874	1.5532e-09	1.09927e-08
Zm00001eb001740	0.110084	1.92724	3.52093	0.547367	0.584126	NA
Zm00001eb001760	40.1892	2.35726	0.227379	10.3671	3.50022e-25	1.88217e-23
Zm00001eb001770	2.64102	-0.0185152	0.486005	-0.0380967	0.969611	0.977793
Zm00001eb001780	2.96643	0.656698	0.596102	1.10165	0.270612	0.350582
Zm00001eb001790	0	NA	NA	NA	NA	NA
Zm00001eb001800	0	NA	NA	NA	NA	NA
Zm00001eb001810	101.546	0.705473	0.239804	2.94188	0.0032623	0.00729685
Zm00001eb001820	2.26625	-1.69742	0.864783	-1.96283	0.0496661	0.0820887
Zm00001eb001830	217.794	0.680935	0.123363	5.51975	3.39476e-08	1.96046e-07
Zm00001eb001840	57.6585	-0.249243	0.153592	-1.62276	0.104641	0.156454
Zm00001eb001860	311.839	-1.05445	0.228887	-4.60686	4.08804e-06	1.63136e-05
Zm00001eb001870	64.3434	-0.407947	0.184256	-2.21402	0.0268273	0.0479334
Zm00001eb001880	26.638	1.17144	0.272138	4.3046	1.67287e-05	5.97166e-05
Zm00001eb001890	34.3976	1.05983	0.236264	4.48577	7.26502e-06	2.77422e-05
Zm00001eb001900	82.3677	1.65003	0.213428	7.73108	1.06635e-14	1.60905e-13
Zm00001eb001910	33.2193	0.237711	0.200837	1.18361	0.236569	0.313272
Zm00001eb001920	0.165815	0	3.204	0	1	NA
Zm00001eb001940	16.6484	0.529385	0.241893	2.18851	0.0286327	0.0507414
Zm00001eb001950	5.73581	3.25155	0.896452	3.62713	0.000286588	0.000810988
Zm00001eb001960	0.129047	0.234253	2.89669	0.0808692	0.935546	NA
Zm00001eb001970	10.8431	0.0984588	0.307951	0.319722	0.749179	0.800649
Zm00001eb001980	12.4042	0.25214	0.250855	1.00512	0.314837	0.397134
Zm00001eb001990	0	NA	NA	NA	NA	NA
Zm00001eb002000	76.4992	-0.284591	0.242373	-1.17419	0.240319	0.317474
Zm00001eb002010	132.758	-1.13366	0.158429	-7.15564	8.3286e-13	9.61712e-12
Zm00001eb002020	21.5646	0.830091	0.23984	3.46101	0.000538145	0.00143805
Zm00001eb002030	4.77165	1.98805	0.481825	4.12608	3.69004e-05	0.000123769
Zm00001eb002040	21.065	-0.399053	0.208392	-1.91492	0.0555031	0.0903663
Zm00001eb002050	0.0181991	0.715135	3.61321	0.197922	0.843106	NA
Zm00001eb002060	500.625	-0.316841	0.120705	-2.62492	0.00866689	0.0176092
Zm00001eb002070	23.0328	0.393045	0.198403	1.98105	0.047586	0.0790538
Zm00001eb002080	0	NA	NA	NA	NA	NA
Zm00001eb002090	68.4341	2.60622	0.472546	5.51527	3.48251e-08	2.00917e-07
Zm00001eb002100	27.9486	1.53699	0.323627	4.74926	2.04158e-06	8.62415e-06
Zm00001eb002140	0	NA	NA	NA	NA	NA
Zm00001eb002150	0.368948	-0.0661484	1.16278	-0.0568883	0.954634	0.966646
Zm00001eb002170	61.7014	0.0331314	0.184527	0.179548	0.857508	0.889696
Zm00001eb002180	155.419	0.312434	0.183196	1.70547	0.0881073	0.134892
Zm00001eb002190	0.769364	0.752074	0.873518	0.860971	0.389254	0.473071
Zm00001eb002200	19.5444	2.16892	0.334969	6.47498	9.48241e-11	8.03847e-10
Zm00001eb002210	0	NA	NA	NA	NA	NA
Zm00001eb002220	191.884	-1.012	0.172396	-5.87022	4.35207e-09	2.86904e-08
Zm00001eb002240	13.1365	-0.427009	0.301067	-1.41832	0.156098	0.219903
Zm00001eb002250	2.10557	5.59493	1.37772	4.06102	4.88591e-05	0.000160023
Zm00001eb002260	55.8812	-0.183349	0.202042	-0.907479	0.364153	0.448101
Zm00001eb002270	7.56965	5.90373	1.09229	5.40492	6.48384e-08	3.55604e-07
Zm00001eb002280	0.110838	0.234245	3.61321	0.0648301	0.948309	NA
Zm00001eb002290	9.9291	2.3689	0.502763	4.71177	2.45579e-06	1.02188e-05
Zm00001eb002300	0	NA	NA	NA	NA	NA
Zm00001eb002310	0.19979	0.256119	2.33877	0.10951	0.912798	NA
Zm00001eb002320	346.757	0.000152404	0.131509	0.00115889	0.999075	0.99954
Zm00001eb002330	0	NA	NA	NA	NA	NA
Zm00001eb002340	0	NA	NA	NA	NA	NA
Zm00001eb002350	0	NA	NA	NA	NA	NA
Zm00001eb002360	0.0199587	0.715135	3.61321	0.197922	0.843106	NA
Zm00001eb002370	0	NA	NA	NA	NA	NA
Zm00001eb002380	1.11063	3.64395	1.45969	2.49638	0.0125467	0.024503
Zm00001eb002390	8.24645	-0.296243	0.469819	-0.630546	0.528337	0.606936
Zm00001eb002410	0.0351624	0.474694	3.61321	0.131377	0.895477	NA
Zm00001eb002420	28.22	-1.85506	0.245585	-7.55364	4.23275e-14	5.83606e-13
Zm00001eb002430	50.6385	0.321379	0.194784	1.64993	0.0989577	0.149082
Zm00001eb002440	27.2301	3.71861	0.563407	6.60023	4.10534e-11	3.68624e-10
Zm00001eb002450	65.6771	-0.0981305	0.20276	-0.483973	0.628405	0.697835
Zm00001eb002460	16.0749	0.429496	0.224271	1.91508	0.0554826	0.0903453
Zm00001eb002470	6.65309	0.290352	0.345783	0.839694	0.40108	0.484606
Zm00001eb002480	3.84617	6.24904	0.857899	7.28413	3.23763e-13	3.95061e-12
Zm00001eb002490	54.3785	1.34024	0.175379	7.64193	2.13989e-14	3.10232e-13
Zm00001eb002510	1.34626	0.152572	1.02952	0.148197	0.882187	0.909136
Zm00001eb002520	226.539	-1.54754	0.214143	-7.22666	4.95005e-13	5.87677e-12
Zm00001eb002530	962.849	0.125968	0.231807	0.543418	0.586842	0.660861
Zm00001eb002540	25.4211	-0.578331	0.200729	-2.88115	0.00396222	0.00871571
Zm00001eb002550	15.4238	0.296326	0.253652	1.16824	0.242711	0.320132
Zm00001eb002560	14.1457	-0.18841	0.276229	-0.682078	0.49519	0.575536
Zm00001eb002570	41.1271	2.07149	0.314547	6.58564	4.52935e-11	4.03481e-10
Zm00001eb002590	0	NA	NA	NA	NA	NA
Zm00001eb002600	0.157676	1.77452	2.39276	0.741622	0.458317	NA
Zm00001eb002610	10.1608	2.00055	0.377698	5.29669	1.17922e-07	6.20834e-07
Zm00001eb002620	329.488	4.26122	0.769768	5.53572	3.09948e-08	1.79916e-07
Zm00001eb002640	337.832	-1.27965	0.207845	-6.15673	7.4262e-10	5.48561e-09
Zm00001eb002650	0	NA	NA	NA	NA	NA
Zm00001eb002660	5.59957	5.49497	1.11026	4.94928	7.44901e-07	3.40567e-06
Zm00001eb002680	10.3214	1.40916	0.299934	4.69822	2.62433e-06	1.08533e-05
Zm00001eb002690	21.3561	2.29217	0.521126	4.3985	1.09003e-05	4.03095e-05
Zm00001eb002700	7.25151	-0.214447	0.604654	-0.35466	0.722844	0.778695
Zm00001eb002710	0.0177595	0.715135	3.61321	0.197922	0.843106	NA
Zm00001eb002720	0	NA	NA	NA	NA	NA
Zm00001eb002730	0	NA	NA	NA	NA	NA
Zm00001eb002740	50.5107	-1.45749	0.241949	-6.02394	1.70219e-09	1.19685e-08
Zm00001eb002750	0	NA	NA	NA	NA	NA
Zm00001eb002760	0.742876	-2.08288	1.01627	-2.04953	0.04041	0.0686361
Zm00001eb002770	0	NA	NA	NA	NA	NA
Zm00001eb002780	0.664938	3.88413	2.04295	1.90124	0.0572706	0.0928543
Zm00001eb002790	6.79544	7.30695	1.93224	3.7816	0.000155822	0.000463683
Zm00001eb002800	1.09674	4.06977	1.85062	2.19914	0.0278682	0.0495574
Zm00001eb002810	29.5034	-0.322097	0.274685	-1.1726	0.240954	0.318156
Zm00001eb002820	50.7746	-0.55664	0.178529	-3.11793	0.00182126	0.00431904
Zm00001eb002830	2.81354	3.8242	1.3489	2.83505	0.00458186	0.00992554
Zm00001eb002840	0.375083	-0.866094	1.6051	-0.53959	0.58948	0.663169
Zm00001eb002850	83.9172	-0.234935	0.175385	-1.33954	0.180395	0.249118
Zm00001eb002860	0	NA	NA	NA	NA	NA
Zm00001eb002870	40.6427	1.34956	0.185216	7.28639	3.18378e-13	3.89092e-12
Zm00001eb002880	0.0927067	-0.246631	3.61321	-0.0682581	0.94558	NA
Zm00001eb002890	0	NA	NA	NA	NA	NA
Zm00001eb002900	0	NA	NA	NA	NA	NA
Zm00001eb002910	33.8827	-0.818831	0.228462	-3.58409	0.000338249	0.000942747
Zm00001eb002920	42.7754	-1.0555	0.212227	-4.97343	6.57786e-07	3.03613e-06
Zm00001eb002930	6.71236	-0.317432	0.318262	-0.997392	0.318574	0.400951
Zm00001eb002940	68.5877	-0.95231	0.208047	-4.57738	4.70828e-06	1.85509e-05
Zm00001eb002950	32.3566	-0.191433	0.433773	-0.441322	0.65898	0.723469
Zm00001eb002960	66.7804	-0.24508	0.226442	-1.08231	0.279116	0.359629
Zm00001eb002970	0.287389	-0.415324	1.59374	-0.260597	0.794404	NA
Zm00001eb002980	0.0181991	0.715135	3.61321	0.197922	0.843106	NA
Zm00001eb002990	0	NA	NA	NA	NA	NA
Zm00001eb003000	15.9939	-1.03879	0.248877	-4.1739	2.99434e-05	0.00010204
Zm00001eb003010	22.5509	0.646431	0.218322	2.9609	0.00306738	0.00690855
Zm00001eb003020	68.8285	-0.175942	0.197966	-0.888747	0.374139	0.458274
Zm00001eb003030	53.6519	0.53576	0.178382	3.00344	0.00266946	0.00609529
Zm00001eb003040	28.4348	1.04937	0.298584	3.51447	0.000440627	0.00120231
Zm00001eb003050	0	NA	NA	NA	NA	NA
Zm00001eb003060	0	NA	NA	NA	NA	NA
Zm00001eb003070	52.4849	0.37216	0.215355	1.72812	0.0839666	0.129381
Zm00001eb003080	13.0172	-2.82357	0.374288	-7.54385	4.56299e-14	6.25858e-13
Zm00001eb003090	2.96507	-1.48008	0.536432	-2.75913	0.00579558	0.0122646
Zm00001eb003100	0	NA	NA	NA	NA	NA
Zm00001eb003110	19.9622	0.783173	0.302929	2.58533	0.00972847	0.0195134
Zm00001eb003120	40.9187	1.49185	0.226789	6.57812	4.76434e-11	4.22821e-10
Zm00001eb003130	0.290212	2.62946	1.92732	1.36431	0.17247	NA
Zm00001eb003140	14.8072	1.17047	0.404564	2.89315	0.00381399	0.00842096
Zm00001eb003150	1.04775	4.33852	1.51448	2.8647	0.00417403	0.00913322
Zm00001eb003160	0	NA	NA	NA	NA	NA
Zm00001eb003170	6.5884	2.00494	0.657051	3.05142	0.00227762	0.00528111
Zm00001eb003180	4165.83	-2.09364	0.148733	-14.0766	5.29302e-45	1.47333e-42
Zm00001eb003190	5.31869	2.22319	0.412526	5.38921	7.07689e-08	3.85716e-07
Zm00001eb003200	82.2833	2.26165	0.228956	9.8781	5.18063e-23	2.21652e-21
Zm00001eb003210	0	NA	NA	NA	NA	NA
Zm00001eb003220	0.12124	1.8365	3.43247	0.535037	0.592624	NA
Zm00001eb003230	1.31901	-0.910868	0.667191	-1.36523	0.172181	0.239214
Zm00001eb003240	0.0175812	0.715135	3.61321	0.197922	0.843106	NA
Zm00001eb003270	0.373965	1.06161	1.26722	0.83775	0.402171	0.485676
Zm00001eb003280	1.7941	0.563372	0.835223	0.674517	0.499983	0.580109
Zm00001eb003290	0	NA	NA	NA	NA	NA
Zm00001eb003300	0	NA	NA	NA	NA	NA
Zm00001eb003310	0.0363983	0.474694	3.61321	0.131377	0.895477	NA
Zm00001eb003330	6.6647	-1.04653	0.34575	-3.02683	0.00247136	0.00568687
Zm00001eb003340	1.34125	-1.73646	0.702529	-2.47173	0.013446	0.0260487
Zm00001eb003350	184.508	-1.19877	0.177707	-6.74577	1.52221e-11	1.45752e-10
Zm00001eb003360	223.17	1.45415	0.370659	3.92313	8.74055e-05	0.000271893
Zm00001eb003370	0	NA	NA	NA	NA	NA
Zm00001eb003380	0.0585958	0.234252	3.61321	0.0648321	0.948308	NA
Zm00001eb003390	0	NA	NA	NA	NA	NA
Zm00001eb003400	16.1832	1.1264	0.303156	3.71558	0.000202738	0.000590373
Zm00001eb003420	554.992	-2.23209	0.21048	-10.6048	2.83095e-26	1.66204e-24
Zm00001eb003440	57.0522	3.11039	0.276702	11.2409	2.56658e-29	2.09398e-27
Zm00001eb003450	0.0778031	1.21787	3.61321	0.337062	0.736071	NA
Zm00001eb003460	1.55634	-1.10287	0.65835	-1.67521	0.0938927	0.142477
Zm00001eb003470	0	NA	NA	NA	NA	NA
Zm00001eb003480	165.373	0.729414	0.209035	3.48944	0.00048403	0.00130852
Zm00001eb003490	199.72	0.952957	0.167424	5.69188	1.25646e-08	7.75579e-08
Zm00001eb003510	17.6378	-0.385528	0.2301	-1.67548	0.0938405	0.142425
Zm00001eb003520	0.0220215	1.21788	3.61321	0.337064	0.736069	NA
Zm00001eb003530	0	NA	NA	NA	NA	NA
Zm00001eb003540	40.9035	2.73985	0.235732	11.6228	3.15792e-31	3.17942e-29
Zm00001eb003550	129.136	0.7045	0.159169	4.42612	9.59412e-06	3.59286e-05
Zm00001eb003560	0.437075	1.21788	3.61321	0.337063	0.73607	0.789564
Zm00001eb003570	7.61489	-0.410845	0.513541	-0.800024	0.423697	0.506911
Zm00001eb003580	17.688	0.682124	0.32995	2.06735	0.0387009	0.066175
Zm00001eb003590	0	NA	NA	NA	NA	NA
Zm00001eb003600	0.0194644	0.715135	3.61321	0.197922	0.843106	NA
Zm00001eb003610	0	NA	NA	NA	NA	NA
Zm00001eb003620	0.40267	0.715138	3.14854	0.227134	0.82032	0.859632
Zm00001eb003630	0	NA	NA	NA	NA	NA
Zm00001eb003650	60.1597	-0.575697	0.205532	-2.801	0.00509439	0.0109159
Zm00001eb003660	0.0232205	1.21788	3.61321	0.337064	0.736069	NA
Zm00001eb003670	20.3956	-0.0255795	0.207672	-0.123173	0.90197	0.925118
Zm00001eb003680	0.109377	1.22823	2.98627	0.411291	0.680859	NA
Zm00001eb003690	251.602	-0.562333	0.134168	-4.19126	2.77406e-05	9.50808e-05
Zm00001eb003700	31.6786	4.20784	0.547353	7.68762	1.49893e-14	2.22089e-13
Zm00001eb003710	0	NA	NA	NA	NA	NA
Zm00001eb003720	0	NA	NA	NA	NA	NA
Zm00001eb003730	618.327	2.52364	0.257076	9.81671	9.54029e-23	3.91881e-21
Zm00001eb003740	0.629237	1.14907	1.36401	0.842415	0.399556	0.483051
Zm00001eb003750	62.2616	2.47601	0.264687	9.35449	8.40042e-21	2.73013e-19
Zm00001eb003760	54.7377	0.434668	0.279104	1.55737	0.119383	0.174995
Zm00001eb003770	0	NA	NA	NA	NA	NA
Zm00001eb003780	21.345	1.46643	0.306357	4.78666	1.69579e-06	7.2633e-06
Zm00001eb003790	0.551265	-1.05267	1.07424	-0.979917	0.327127	0.409905
Zm00001eb003800	0	NA	NA	NA	NA	NA
Zm00001eb003810	48.4359	0.482711	0.276003	1.74893	0.0803031	0.124495
Zm00001eb003820	4.12851	-2.71802	0.690768	-3.93478	8.32725e-05	0.000260681
Zm00001eb003830	19.0487	2.04676	0.352083	5.81329	6.12571e-09	3.95352e-08
Zm00001eb003840	140.341	0.0501986	0.123019	0.408055	0.683234	0.744293
Zm00001eb003850	11.2197	-0.77263	0.322904	-2.39275	0.0167225	0.0315238
Zm00001eb003860	3.32423	2.05131	0.692752	2.96111	0.00306531	0.0069048
Zm00001eb003870	12.4879	-0.122077	0.300561	-0.406163	0.684623	0.745567
Zm00001eb003880	59.3382	-0.0510772	0.168391	-0.303325	0.761642	0.811294
Zm00001eb003890	6.43052	3.26035	0.803549	4.05743	4.96153e-05	0.000162298
Zm00001eb003900	25.3152	0.161043	0.178765	0.900866	0.367659	0.451682
Zm00001eb003910	0	NA	NA	NA	NA	NA
Zm00001eb003920	0	NA	NA	NA	NA	NA
Zm00001eb003930	0.477295	0.230894	1.3358	0.172851	0.862768	0.894057
Zm00001eb003940	1.0424	0.264643	0.71653	0.36934	0.711875	0.769155
Zm00001eb003950	0	NA	NA	NA	NA	NA
Zm00001eb003960	34.1863	4.09992	0.6771	6.05512	1.40317e-09	1.00087e-08
Zm00001eb003970	31.4519	-0.489707	0.193295	-2.53347	0.011294	0.022322
Zm00001eb004000	3.28274	1.3799	0.652672	2.11424	0.0344949	0.0597825
Zm00001eb004020	0	NA	NA	NA	NA	NA
Zm00001eb004030	201.697	-1.69176	0.168416	-10.0451	9.65049e-24	4.5214e-22
Zm00001eb004040	0.0192979	0	3.61321	0	1	NA
Zm00001eb004050	6.12788	-0.450897	0.457966	-0.984564	0.324838	0.40749
Zm00001eb004060	0	NA	NA	NA	NA	NA
Zm00001eb004070	0	NA	NA	NA	NA	NA
Zm00001eb004080	2.30319	0.351169	0.505012	0.695368	0.486824	0.567654
Zm00001eb004090	274.608	-0.689713	0.123204	-5.59816	2.16642e-08	1.28852e-07
Zm00001eb004100	0.0376877	0	3.61321	0	1	NA
Zm00001eb004110	0	NA	NA	NA	NA	NA
Zm00001eb004120	59.6599	-0.415885	0.144298	-2.88213	0.00395002	0.00869211
Zm00001eb004130	0	NA	NA	NA	NA	NA
Zm00001eb004140	533.282	0.400044	0.171014	2.33925	0.0193226	0.0358117
Zm00001eb004150	0	NA	NA	NA	NA	NA
Zm00001eb004160	329.955	-0.722107	0.235011	-3.07265	0.00212171	0.00495309
Zm00001eb004170	114.32	0.90531	0.22069	4.10217	4.09288e-05	0.000136237
Zm00001eb004180	18.7124	2.74145	0.2557	10.7213	8.0822e-27	5.04551e-25
Zm00001eb004190	41.0249	0.270893	0.186667	1.45121	0.146722	0.208586
Zm00001eb004200	5.66756	6.01034	1.08874	5.52045	3.38137e-08	1.95368e-07
Zm00001eb004210	16.5336	1.96786	0.215313	9.13956	6.27052e-20	1.84758e-18
Zm00001eb004220	0	NA	NA	NA	NA	NA
Zm00001eb004230	0.0363983	0.474694	3.61321	0.131377	0.895477	NA
Zm00001eb004240	24.4737	-1.34114	0.278316	-4.81877	1.44449e-06	6.27786e-06
Zm00001eb004250	21.3859	-1.67748	0.234267	-7.16058	8.03392e-13	9.29953e-12
Zm00001eb004260	0	NA	NA	NA	NA	NA
Zm00001eb004280	0	NA	NA	NA	NA	NA
Zm00001eb004290	1025.14	-0.172572	0.250199	-0.689739	0.490359	0.570987
Zm00001eb004300	0.110463	1.76136	3.60765	0.48823	0.625387	NA
Zm00001eb004310	105.484	0.836201	0.152085	5.49827	3.83546e-08	2.19248e-07
Zm00001eb004320	111.052	0.938172	0.163605	5.73436	9.78812e-09	6.12664e-08
Zm00001eb004330	0	NA	NA	NA	NA	NA
Zm00001eb004340	7.6172	-0.96013	0.388264	-2.47288	0.013403	0.0259676
Zm00001eb004350	0	NA	NA	NA	NA	NA
Zm00001eb004360	0	NA	NA	NA	NA	NA
Zm00001eb004370	276.139	0.384812	0.101746	3.78209	0.000155516	0.00046289
Zm00001eb004380	0.125663	1.22828	2.89574	0.424167	0.671444	NA
Zm00001eb004390	321.265	-0.887516	0.139463	-6.36383	1.9678e-10	1.58199e-09
Zm00001eb004400	393.794	-1.37434	0.13707	-10.0266	1.16466e-23	5.36105e-22
Zm00001eb004410	0.0932961	0.256115	3.61321	0.070883	0.943491	NA
Zm00001eb004420	3198.57	1.39994	0.151111	9.2643	1.96353e-20	6.12889e-19
Zm00001eb004430	4.86196	2.87581	0.523902	5.48921	4.03725e-08	2.29785e-07
Zm00001eb004440	0.778349	2.7947	1.40186	1.99357	0.0461988	0.0769926
Zm00001eb004450	0.0207366	0.715135	3.61321	0.197922	0.843106	NA
Zm00001eb004460	6.93945	1.37774	0.510401	2.69933	0.00694786	0.0144363
Zm00001eb004470	10.2556	2.20552	0.45743	4.82155	1.42449e-06	6.19771e-06
Zm00001eb004480	5.7898	-0.424519	0.35195	-1.20619	0.227743	0.303726
Zm00001eb004490	240.565	4.00249	0.388821	10.2939	7.50566e-25	3.91154e-23
Zm00001eb004500	21.9458	1.86471	0.367078	5.07988	3.77677e-07	1.81844e-06
Zm00001eb004510	5.43884	-0.948543	0.484256	-1.95876	0.0501407	0.082769
Zm00001eb004530	0	NA	NA	NA	NA	NA
Zm00001eb004540	1.53822	1.22765	0.637497	1.92574	0.0541371	0.0883917
Zm00001eb004550	3.46884	1.38803	0.676676	2.05125	0.0402425	0.0683957
Zm00001eb004560	3.70914	0.21054	0.459703	0.457992	0.646958	0.713408
Zm00001eb004570	12.7161	-0.623927	0.240789	-2.59118	0.00956486	0.0192207
Zm00001eb004590	18.288	0.134757	0.201224	0.669684	0.503059	0.582679
Zm00001eb004600	0	NA	NA	NA	NA	NA
Zm00001eb004610	0.0598724	1.49556	3.61265	0.41398	0.678889	NA
Zm00001eb004630	7.8889	2.34117	0.45644	5.1292	2.9097e-07	1.42799e-06
Zm00001eb004640	0	NA	NA	NA	NA	NA
Zm00001eb004650	0	NA	NA	NA	NA	NA
Zm00001eb004660	287.547	0.968302	0.194179	4.98664	6.14396e-07	2.85032e-06
Zm00001eb004670	0.30657	1.21106	2.27065	0.533354	0.593789	NA
Zm00001eb004690	2.29501	-1.68476	0.720529	-2.33822	0.0193758	0.0359018
Zm00001eb004710	0.029357	1.21788	3.61321	0.337064	0.736069	NA
Zm00001eb004720	0.0181991	0.715135	3.61321	0.197922	0.843106	NA
Zm00001eb004730	1146.4	-2.19801	0.197367	-11.1367	8.31724e-29	6.36848e-27
Zm00001eb004740	0.216724	0.0156765	1.84376	0.00850244	0.993216	NA
Zm00001eb004750	65.7509	2.91617	0.45817	6.36481	1.95525e-10	1.57298e-09
Zm00001eb004760	0.511776	3.3968	1.21181	2.80308	0.00506177	0.0108529
Zm00001eb004770	13.9887	-0.346445	0.267472	-1.29525	0.195232	0.266328
Zm00001eb004780	183.248	2.20321	0.310068	7.10558	1.19814e-12	1.35119e-11
Zm00001eb004790	64.1716	-0.0623899	0.157346	-0.396514	0.691726	0.751952
Zm00001eb004800	0	NA	NA	NA	NA	NA
Zm00001eb004810	0	NA	NA	NA	NA	NA
Zm00001eb004820	0	NA	NA	NA	NA	NA
Zm00001eb004830	0	NA	NA	NA	NA	NA
Zm00001eb004840	0	NA	NA	NA	NA	NA
Zm00001eb004850	0	NA	NA	NA	NA	NA
Zm00001eb004860	0	NA	NA	NA	NA	NA
Zm00001eb004880	0	NA	NA	NA	NA	NA
Zm00001eb004890	0.0564042	0.474691	3.61321	0.131376	0.895478	NA
Zm00001eb004900	5.90539	0.762066	0.452138	1.68547	0.0918975	0.139836
Zm00001eb004920	1.79332	0.808632	0.548971	1.473	0.140752	0.201403
Zm00001eb004940	59.2757	0.165052	0.140719	1.17292	0.240827	0.318056
Zm00001eb004950	0.0626154	0.474691	3.61321	0.131376	0.895478	NA
Zm00001eb004960	0.0265923	0	3.61321	0	1	NA
Zm00001eb004970	0	NA	NA	NA	NA	NA
Zm00001eb004980	0	NA	NA	NA	NA	NA
Zm00001eb004990	56.9987	-0.787235	0.162744	-4.83726	1.31644e-06	5.77331e-06
Zm00001eb005000	23.8668	-0.664403	0.217684	-3.05214	0.00227214	0.00526996
Zm00001eb005010	29.5263	-2.48335	0.24741	-10.0374	1.04364e-23	4.86074e-22
Zm00001eb005020	4.32834	3.48744	0.902651	3.86355	0.00011175	0.000341824
Zm00001eb005030	125.616	1.54227	0.138587	11.1285	9.11382e-29	6.91131e-27
Zm00001eb005040	0	NA	NA	NA	NA	NA
Zm00001eb005060	8.59729	0.687969	0.361525	1.90296	0.0570451	0.0925465
Zm00001eb005070	196.571	0.539459	0.184977	2.91636	0.00354144	0.00787135
Zm00001eb005080	0.0928821	2.0018	3.60765	0.554878	0.578978	NA
Zm00001eb005100	517.464	1.22212	0.558424	2.18852	0.0286321	0.0507414
Zm00001eb005110	0.310776	-1.10807	1.76276	-0.628599	0.529612	NA
Zm00001eb005120	0	NA	NA	NA	NA	NA
Zm00001eb005130	809.855	0.853772	0.245326	3.48015	0.000501137	0.00134952
Zm00001eb005140	1241.75	-1.83294	0.156382	-11.7209	9.96485e-32	1.04322e-29
Zm00001eb005150	0	NA	NA	NA	NA	NA
Zm00001eb005160	0	NA	NA	NA	NA	NA
Zm00001eb005170	1.13975	-2.06213	0.787814	-2.61753	0.0088569	0.0179705
Zm00001eb005180	0.210282	0.531029	1.81774	0.292137	0.770182	NA
Zm00001eb005190	35.1931	2.56819	0.383945	6.68894	2.24793e-11	2.09641e-10
Zm00001eb005200	72.8071	2.99834	0.892248	3.36044	0.000778192	0.0020072
Zm00001eb005210	1.16289	2.54617	1.18958	2.14039	0.0323231	0.0564652
Zm00001eb005220	18.7739	-0.233566	0.33668	-0.693734	0.487849	0.568681
Zm00001eb005230	7.5324	0.755777	0.354864	2.12976	0.0331912	0.0577669
Zm00001eb005240	0.0822372	0.736995	3.61321	0.203972	0.838375	NA
Zm00001eb005250	12.6494	4.66147	0.681851	6.83649	8.11548e-12	8.11205e-11
Zm00001eb005260	0.0232205	1.21788	3.61321	0.337064	0.736069	NA
Zm00001eb005270	19.9687	0.539842	0.280036	1.92775	0.0538857	0.0880419
Zm00001eb005280	2.90791	0.142482	0.512258	0.278146	0.7809	0.827375
Zm00001eb005290	0.0392215	0.474694	3.61321	0.131377	0.895477	NA
Zm00001eb005300	0.224314	-0.130961	1.81007	-0.0723515	0.942322	NA
Zm00001eb005310	4.69032	0.632221	0.459234	1.37669	0.16861	0.234858
Zm00001eb005320	43.6095	-0.570218	0.251894	-2.26372	0.0235914	0.0428276
Zm00001eb005330	54.9473	0.748107	0.172177	4.345	1.39276e-05	5.05255e-05
Zm00001eb005340	4.8747	1.01155	0.44666	2.2647	0.023531	0.0427246
Zm00001eb005350	3.2575	-1.83158	0.55571	-3.29593	0.000980948	0.00247285
Zm00001eb005360	15.4388	0.377185	0.229916	1.64053	0.100894	0.151576
Zm00001eb005370	31.1581	0.119482	0.213921	0.558532	0.576481	0.651301
Zm00001eb005380	6.93669	4.40977	0.767976	5.74207	9.3527e-09	5.87118e-08
Zm00001eb005390	18.9303	0.352527	0.279331	1.26204	0.206935	0.279904
Zm00001eb005400	72.4374	-0.272085	0.14731	-1.84703	0.0647434	0.10332
Zm00001eb005410	0	NA	NA	NA	NA	NA
Zm00001eb005420	5.87388	0.084792	0.325931	0.260154	0.794745	0.838103
Zm00001eb005430	112.312	-0.763299	0.176823	-4.31675	1.5834e-05	5.68227e-05
Zm00001eb005440	1.8171	2.30629	0.770882	2.99176	0.00277375	0.0063115
Zm00001eb005450	0.876189	-1.27425	1.12381	-1.13387	0.256851	0.335695
Zm00001eb005460	66.0802	2.26703	0.336356	6.73996	1.58428e-11	1.51267e-10
Zm00001eb005470	0.157054	-0.945189	2.8036	-0.337133	0.736016	NA
Zm00001eb005480	0	NA	NA	NA	NA	NA
Zm00001eb005490	0	NA	NA	NA	NA	NA
Zm00001eb005500	0	NA	NA	NA	NA	NA
Zm00001eb005510	0.131007	1.01952	3.3908	0.300672	0.763665	NA
Zm00001eb005530	84.8814	1.87315	0.254791	7.35168	1.95732e-13	2.45548e-12
Zm00001eb005540	0	NA	NA	NA	NA	NA
Zm00001eb005550	1168.7	2.86341	0.321061	8.9186	4.72227e-19	1.23868e-17
Zm00001eb005560	1.21606	2.31273	0.870969	2.65535	0.00792255	0.0162433
Zm00001eb005570	0.737052	4.3987	1.43092	3.07403	0.0021119	0.00493117
Zm00001eb005580	0.0818739	0	3.61321	0	1	NA
Zm00001eb005590	0.0273083	0	3.61321	0	1	NA
Zm00001eb005600	3.06216	1.21001	0.458923	2.63664	0.00837319	0.017074
Zm00001eb005610	0.0204042	1.21788	3.61321	0.337064	0.736069	NA
Zm00001eb005630	157.136	-0.271969	0.108672	-2.50267	0.012326	0.0241138
Zm00001eb005640	5.10889	-1.00395	0.33016	-3.0408	0.00235948	0.00545541
Zm00001eb005650	0	NA	NA	NA	NA	NA
Zm00001eb005660	384.233	-1.04995	0.162297	-6.46935	9.84279e-11	8.32013e-10
Zm00001eb005670	27.0526	0.455714	0.176847	2.57688	0.00996954	0.0199458
Zm00001eb005680	0	NA	NA	NA	NA	NA
Zm00001eb005690	81.4912	2.15136	0.252954	8.50494	1.81682e-17	3.8761e-16
Zm00001eb005700	138.473	0.580895	0.193447	3.00287	0.00267444	0.00610491
Zm00001eb005710	42.8223	-1.06979	0.191223	-5.59447	2.21299e-08	1.31391e-07
Zm00001eb005740	23.3043	2.15254	0.463911	4.63998	3.48442e-06	1.40829e-05
Zm00001eb005760	9.57197	-0.526108	0.400774	-1.31273	0.189274	0.259457
Zm00001eb005770	7.42581	0.454057	0.368876	1.23092	0.218353	0.292854
Zm00001eb005780	8.50617	6.19625	1.4053	4.40921	1.03749e-05	3.85476e-05
Zm00001eb005800	0.844312	1.76789	1.73678	1.01791	0.30872	0.390563
Zm00001eb005810	9.16204	0.592195	0.392586	1.50845	0.131441	0.189905
Zm00001eb005820	28.4041	-0.234816	0.239875	-0.978908	0.327625	0.410464
Zm00001eb005830	3.26311	-0.193526	0.622533	-0.310869	0.7559	0.806357
Zm00001eb005840	130.711	-0.496224	0.157464	-3.15135	0.00162518	0.00389267
Zm00001eb005850	24.8245	0.628686	0.360585	1.74352	0.0812436	0.125783
Zm00001eb005860	7.52733	-0.871502	0.336582	-2.58927	0.009618	0.019316
Zm00001eb005870	0	NA	NA	NA	NA	NA
Zm00001eb005890	0.350286	1.87271	1.94172	0.964461	0.334815	0.417916
Zm00001eb005900	0.260908	1.79043	2.55143	0.701735	0.482844	NA
Zm00001eb005920	2.37477	2.29886	0.795906	2.88836	0.00387257	0.00853755
Zm00001eb005930	0	NA	NA	NA	NA	NA
Zm00001eb005940	9.17923	-0.791945	0.438169	-1.8074	0.0707002	0.111585
Zm00001eb005950	90.3535	0.783259	0.218604	3.583	0.000339673	0.00094627
Zm00001eb005960	170.68	-0.69351	0.100764	-6.88252	5.88011e-12	6.02266e-11
Zm00001eb005970	0.0214811	0	3.61321	0	1	NA
Zm00001eb005980	11.5371	3.43986	0.510542	6.73766	1.60958e-11	1.53498e-10
Zm00001eb005990	4.25802	2.08081	0.723209	2.8772	0.00401227	0.00881188
Zm00001eb006000	149.74	2.66048	0.439799	6.04931	1.45464e-09	1.0354e-08
Zm00001eb006010	5.97695	-0.484491	0.374602	-1.29335	0.19589	0.267087
Zm00001eb006020	128.922	2.95516	0.406219	7.2748	3.46936e-13	4.22031e-12
Zm00001eb006030	0	NA	NA	NA	NA	NA
Zm00001eb006040	28.6639	1.30531	0.307611	4.24338	2.20182e-05	7.68515e-05
Zm00001eb006050	0.497185	2.0574	1.38077	1.49004	0.136215	0.19591
Zm00001eb006060	0	NA	NA	NA	NA	NA
Zm00001eb006070	0	NA	NA	NA	NA	NA
Zm00001eb006080	12.4946	0.0441716	0.346342	0.127538	0.898515	0.922373
Zm00001eb006090	0	NA	NA	NA	NA	NA
Zm00001eb006100	1.86742	-0.00859917	0.579968	-0.014827	0.98817	0.99207
Zm00001eb006110	0	NA	NA	NA	NA	NA
Zm00001eb006120	0	NA	NA	NA	NA	NA
Zm00001eb006130	0	NA	NA	NA	NA	NA
Zm00001eb006140	0.939554	3.62117	0.865504	4.18389	2.86563e-05	9.79781e-05
Zm00001eb006150	79.0862	-1.54689	0.167854	-9.21569	3.09269e-20	9.46612e-19
Zm00001eb006160	18.2896	-2.18793	0.396916	-5.51232	3.54133e-08	2.03963e-07
Zm00001eb006170	5.55865	-3.82539	0.689943	-5.54451	2.94779e-08	1.71954e-07
Zm00001eb006180	5.83988	0.440271	0.465339	0.946129	0.344083	0.427708
Zm00001eb006190	0	NA	NA	NA	NA	NA
Zm00001eb006200	2.25042	2.53219	0.684692	3.69829	0.000217059	0.000627979
Zm00001eb006210	0.0174227	1.21788	3.61321	0.337064	0.736069	NA
Zm00001eb006240	0	NA	NA	NA	NA	NA
Zm00001eb006260	0.0480279	0.715132	3.61321	0.197921	0.843107	NA
Zm00001eb006270	84.4961	0.432868	0.170799	2.53437	0.0112649	0.0222681
Zm00001eb006280	0	NA	NA	NA	NA	NA
Zm00001eb006290	0.172512	0.0156782	1.86172	0.00842134	0.993281	NA
Zm00001eb006300	29.1778	-0.423559	0.167384	-2.53047	0.011391	0.0224855
Zm00001eb006310	19.0646	1.8355	0.375176	4.89236	9.96362e-07	4.46138e-06
Zm00001eb006320	12.5904	1.39327	0.322983	4.31376	1.60503e-05	5.75435e-05
Zm00001eb006330	0	NA	NA	NA	NA	NA
Zm00001eb006340	0	NA	NA	NA	NA	NA
Zm00001eb006350	0.445174	1.36786	1.60223	0.853723	0.393259	0.476934
Zm00001eb006360	10.5561	0.0410756	0.399821	0.102735	0.918173	0.938077
Zm00001eb006370	0	NA	NA	NA	NA	NA
Zm00001eb006380	34.6233	-0.180826	0.20271	-0.892042	0.37237	0.456538
Zm00001eb006390	15.9345	0.390048	0.312771	1.24707	0.212371	0.286113
Zm00001eb006400	111.764	-0.721616	0.116144	-6.21313	5.1941e-10	3.90879e-09
Zm00001eb006410	0.515285	3.69238	1.78616	2.06722	0.0387134	0.0661916
Zm00001eb006420	0	NA	NA	NA	NA	NA
Zm00001eb006430	2.60115	5.99487	3.38455	1.77125	0.0765195	0.119447
Zm00001eb006440	0.0475174	0.97744	3.61321	0.270518	0.786761	NA
Zm00001eb006450	28.8955	-0.0485405	0.273547	-0.177448	0.859156	0.891055
Zm00001eb006460	0	NA	NA	NA	NA	NA
Zm00001eb006470	42.9793	0.755756	0.212901	3.5498	0.000385518	0.00106348
Zm00001eb006480	39.1083	1.83214	0.240992	7.60251	2.90443e-14	4.10753e-13
Zm00001eb006490	0.0174227	1.21788	3.61321	0.337064	0.736069	NA
Zm00001eb006510	82.0293	0.564636	0.143488	3.93507	8.31741e-05	0.000260407
Zm00001eb006520	4.83427	-1.28134	0.48211	-2.65778	0.00786574	0.0161408
Zm00001eb006530	51.8534	1.10106	0.301512	3.65178	0.000260431	0.000742563
Zm00001eb006540	9.23822	-0.216994	0.363613	-0.596773	0.550659	0.62734
Zm00001eb006550	58.4296	-0.0864772	0.257018	-0.336463	0.736522	0.789977
Zm00001eb006560	64.617	-0.530363	0.166746	-3.18067	0.00146935	0.00355247
Zm00001eb006570	130.242	0.784432	0.1292	6.07144	1.26771e-09	9.08357e-09
Zm00001eb006590	3.45697	1.86361	0.545026	3.41931	0.000627792	0.00165315
Zm00001eb006600	0.0192979	0	3.61321	0	1	NA
Zm00001eb006610	6.04938	-0.259034	0.349015	-0.742186	0.457974	0.540136
Zm00001eb006620	446.65	0.445958	0.155352	2.87062	0.00409663	0.00897798
Zm00001eb006630	0	NA	NA	NA	NA	NA
Zm00001eb006640	0	NA	NA	NA	NA	NA
Zm00001eb006650	0	NA	NA	NA	NA	NA
Zm00001eb006660	192.282	1.72626	0.329267	5.24275	1.58203e-07	8.15489e-07
Zm00001eb006670	0.528793	3.71925	2.26036	1.64542	0.0998824	0.150284
Zm00001eb006680	4.10815	1.46452	0.459895	3.18447	0.00145018	0.00351119
Zm00001eb006690	1498.74	3.65385	0.483888	7.55102	4.31858e-14	5.94055e-13
Zm00001eb006700	3.45515	2.34934	0.555121	4.23213	2.31489e-05	8.04624e-05
Zm00001eb006710	0.10091	2.08306	3.60607	0.577654	0.563498	NA
Zm00001eb006720	6.41724	1.69921	0.593772	2.86173	0.00421339	0.00920913
Zm00001eb006730	0.235418	1.09367	1.78165	0.61385	0.539314	NA
Zm00001eb006740	0.0436248	1.49556	3.61265	0.41398	0.678889	NA
Zm00001eb006760	0.428132	1.89328	1.39494	1.35725	0.174703	0.242163
Zm00001eb006770	80.0678	3.45812	0.597103	5.79149	6.97642e-09	4.45632e-08
Zm00001eb006780	0.0448484	0.97744	3.61321	0.270518	0.786761	NA
Zm00001eb006790	0	NA	NA	NA	NA	NA
Zm00001eb006800	7.89465	0.590388	0.326607	1.80764	0.0706623	0.11154
Zm00001eb006830	18.2997	3.24029	0.475373	6.8163	9.34169e-12	9.24788e-11
Zm00001eb006840	0	NA	NA	NA	NA	NA
Zm00001eb006850	22.1362	0.00257757	0.279781	0.00921281	0.992649	0.995203
Zm00001eb006860	6.76775	1.49925	0.297933	5.03218	4.84943e-07	2.28834e-06
Zm00001eb006870	11.2052	0.950106	0.247959	3.83171	0.000127256	0.000385121
Zm00001eb006880	18.4371	-0.514398	0.226835	-2.26771	0.0233466	0.0424274
Zm00001eb006890	8.38326	2.2883	0.370063	6.18354	6.26807e-10	4.66654e-09
Zm00001eb006900	4.48592	1.16003	0.432651	2.68121	0.00733575	0.0151518
Zm00001eb006910	35.3052	0.646321	0.180087	3.58893	0.000332041	0.000927083
Zm00001eb006920	14.5762	-0.888482	0.315713	-2.81421	0.00488979	0.0105184
Zm00001eb006930	9.92613	4.10335	0.581234	7.05972	1.66838e-12	1.84717e-11
Zm00001eb006940	10.014	-0.0945701	0.313007	-0.302134	0.76255	0.812004
Zm00001eb006950	1.64245	2.03057	0.739447	2.74607	0.00603142	0.0127085
Zm00001eb006960	0	NA	NA	NA	NA	NA
Zm00001eb006970	0.137537	0.293225	3.37973	0.08676	0.930862	NA
Zm00001eb006990	0	NA	NA	NA	NA	NA
Zm00001eb007000	0.504	0.451235	1.50129	0.300564	0.763747	0.813096
Zm00001eb007010	21.0183	-0.863565	0.193301	-4.46746	7.91555e-06	3.0042e-05
Zm00001eb007020	1.5579	3.30944	1.58595	2.08672	0.0369134	0.0634487
Zm00001eb007030	70.0217	0.180259	0.160282	1.12464	0.260743	0.339788
Zm00001eb007040	0	NA	NA	NA	NA	NA
Zm00001eb007050	64.2309	0.747821	0.18054	4.14213	3.441e-05	0.000115958
Zm00001eb007060	162.284	0.287544	0.166208	1.73003	0.0836253	0.128914
Zm00001eb007070	20.622	-0.411563	0.344862	-1.19341	0.232707	0.309005
Zm00001eb007080	0.353201	0.34979	1.27378	0.274608	0.783617	0.829385
Zm00001eb007090	107.144	-0.250996	0.173368	-1.44776	0.147684	0.209724
Zm00001eb007100	1.16923	2.02383	0.895766	2.25933	0.0238629	0.0432475
Zm00001eb007110	0	NA	NA	NA	NA	NA
Zm00001eb007120	0.81925	0.614146	0.845473	0.726393	0.467598	0.549323
Zm00001eb007130	53.4002	-1.1684	0.204944	-5.70105	1.19069e-08	7.36323e-08
Zm00001eb007140	27.5842	0.159814	0.273686	0.583933	0.559265	0.635431
Zm00001eb007150	26.9296	-0.154128	0.257997	-0.597402	0.550239	0.626921
Zm00001eb007160	0.175121	1.14662	2.74422	0.41783	0.676072	NA
Zm00001eb007170	78.784	0.862644	0.277715	3.10623	0.00189491	0.00447441
Zm00001eb007180	53.0202	-1.01488	0.179081	-5.66716	1.45187e-08	8.89235e-08
Zm00001eb007190	4.65774	0.0457725	0.440819	0.103835	0.9173	0.937347
Zm00001eb007200	4.04688	0.43971	0.377129	1.16594	0.243639	0.321142
Zm00001eb007220	54.1225	-0.375997	0.209814	-1.79204	0.0731258	0.114793
Zm00001eb007230	0	NA	NA	NA	NA	NA
Zm00001eb007240	70.6726	-1.07549	0.165904	-6.4826	9.01579e-11	7.67867e-10
Zm00001eb007250	57.4112	0.576568	0.170749	3.37669	0.000733629	0.00190409
Zm00001eb007270	71.4173	1.72995	0.286826	6.03137	1.62575e-09	1.14651e-08
Zm00001eb007280	33.1242	5.86702	0.646031	9.08163	1.06957e-19	3.03066e-18
Zm00001eb007290	0	NA	NA	NA	NA	NA
Zm00001eb007300	0	NA	NA	NA	NA	NA
Zm00001eb007310	13.185	1.20633	0.259736	4.64445	3.40977e-06	1.3819e-05
Zm00001eb007320	4.50069	-0.354399	0.635507	-0.557664	0.577074	0.651723
Zm00001eb007330	0	NA	NA	NA	NA	NA
Zm00001eb007340	0	NA	NA	NA	NA	NA
Zm00001eb007350	0	NA	NA	NA	NA	NA
Zm00001eb007360	0	NA	NA	NA	NA	NA
Zm00001eb007370	0	NA	NA	NA	NA	NA
Zm00001eb007380	0	NA	NA	NA	NA	NA
Zm00001eb007390	0	NA	NA	NA	NA	NA
Zm00001eb007400	0	NA	NA	NA	NA	NA
Zm00001eb007410	0	NA	NA	NA	NA	NA
Zm00001eb007420	0	NA	NA	NA	NA	NA
Zm00001eb007430	0	NA	NA	NA	NA	NA
Zm00001eb007440	196.481	-1.38136	0.170072	-8.12224	4.57656e-16	8.26576e-15
Zm00001eb007450	0	NA	NA	NA	NA	NA
Zm00001eb007460	0.204775	0.848045	1.63779	0.517797	0.6046	NA
Zm00001eb007470	38.1455	0.873762	0.207214	4.21671	2.47891e-05	8.57584e-05
Zm00001eb007490	0.892016	2.1845	1.13327	1.92762	0.053903	0.0880581
Zm00001eb007500	0.174503	1.32765	2.38445	0.556793	0.577669	NA
Zm00001eb007510	26.8162	1.02286	0.334079	3.06175	0.00220049	0.00511781
Zm00001eb007540	0	NA	NA	NA	NA	NA
Zm00001eb007550	0.398748	-0.114553	1.25395	-0.0913544	0.927211	0.944699
Zm00001eb007560	0	NA	NA	NA	NA	NA
Zm00001eb007570	27.8279	-0.172034	0.247571	-0.69489	0.487124	0.56797
Zm00001eb007580	0.182422	2.60233	3.13114	0.831112	0.405911	NA
Zm00001eb007590	11.6633	0.0620965	0.242227	0.256356	0.797676	0.840481
Zm00001eb007600	28.4742	1.54772	0.2339	6.61701	3.66549e-11	3.31519e-10
Zm00001eb007610	0.952589	1.42393	1.22258	1.16469	0.244144	0.321685
Zm00001eb007630	0	NA	NA	NA	NA	NA
Zm00001eb007640	11.4281	1.44823	0.354328	4.08727	4.36484e-05	0.000144356
Zm00001eb007650	12.6258	1.58936	0.529356	3.00244	0.00267825	0.00611181
Zm00001eb007670	122.616	4.59014	0.434762	10.5578	4.67452e-26	2.68444e-24
Zm00001eb007680	11.7578	-0.488812	0.301226	-1.62274	0.104644	0.156454
Zm00001eb007690	31.9585	-0.339926	0.218504	-1.5557	0.11978	0.17548
Zm00001eb007700	52.2752	-0.881981	0.163975	-5.37874	7.50084e-08	4.07415e-07
Zm00001eb007720	0	NA	NA	NA	NA	NA
Zm00001eb007730	63.038	-1.14839	0.154767	-7.42013	1.17006e-13	1.51691e-12
Zm00001eb007740	4.00546	5.12275	1.10325	4.64333	3.4284e-06	1.38849e-05
Zm00001eb007750	36.247	-0.311042	0.251604	-1.23623	0.216372	0.290559
Zm00001eb007760	15.9704	1.40965	0.459577	3.06728	0.00216015	0.00503291
Zm00001eb007770	2.01062	-0.345172	0.500825	-0.689206	0.490693	0.571292
Zm00001eb007780	188.411	0.341951	0.109709	3.11689	0.00182769	0.00433211
Zm00001eb007790	0.128152	0.256122	2.49727	0.102561	0.918311	NA
Zm00001eb007800	22.109	-0.233343	0.207434	-1.1249	0.26063	0.339678
Zm00001eb007810	68.337	0.498191	0.185942	2.67929	0.0073779	0.0152296
Zm00001eb007820	24.0139	-1.26211	0.21251	-5.93907	2.86652e-09	1.94388e-08
Zm00001eb007830	12.8394	-0.280697	0.333857	-0.840769	0.400477	0.483936
Zm00001eb007840	0	NA	NA	NA	NA	NA
Zm00001eb007850	0	NA	NA	NA	NA	NA
Zm00001eb007860	1667.38	-1.03406	0.233011	-4.43781	9.08793e-06	3.41736e-05
Zm00001eb007870	25.2537	0.500078	0.228333	2.19012	0.0285154	0.0505563
Zm00001eb007880	0	NA	NA	NA	NA	NA
Zm00001eb007890	0	NA	NA	NA	NA	NA
Zm00001eb007900	4.329	2.91346	0.604916	4.81631	1.46236e-06	6.34736e-06
Zm00001eb007910	0	NA	NA	NA	NA	NA
Zm00001eb007920	20.3315	1.79636	0.327264	5.48901	4.04194e-08	2.29941e-07
Zm00001eb007930	17.0543	-0.487398	0.329123	-1.4809	0.138633	0.198934
Zm00001eb007940	0.317281	-1.25104	1.45253	-0.861288	0.38908	NA
Zm00001eb007950	144.647	6.58393	0.740651	8.88938	6.14508e-19	1.58552e-17
Zm00001eb007960	45.3229	1.27928	0.168873	7.57542	3.57973e-14	5.00866e-13
Zm00001eb007970	0	NA	NA	NA	NA	NA
Zm00001eb007990	0.501563	3.5334	1.39358	2.53549	0.011229	0.0222009
Zm00001eb008000	0	NA	NA	NA	NA	NA
Zm00001eb008010	15.212	2.58343	0.384611	6.717	1.85501e-11	1.75138e-10
Zm00001eb008030	0.260557	1.52831	1.45431	1.05088	0.293312	NA
Zm00001eb008040	0.572864	-1.12264	1.17608	-0.95456	0.3398	0.423096
Zm00001eb008050	0	NA	NA	NA	NA	NA
Zm00001eb008060	128.508	-0.230836	0.0842941	-2.73847	0.00617266	0.0129749
Zm00001eb008070	0.0272913	0	3.61321	0	1	NA
Zm00001eb008080	6.95892	2.45106	0.56127	4.367	1.25965e-05	4.6064e-05
Zm00001eb008090	9.82999	-1.33336	0.288992	-4.61382	3.95334e-06	1.58198e-05
Zm00001eb008100	62.7446	-0.5957	0.206703	-2.88191	0.0039527	0.00869719
Zm00001eb008130	3.50307	0.816915	0.613244	1.33212	0.182821	0.251836
Zm00001eb008140	198.907	1.13971	0.194004	5.87468	4.2366e-09	2.80072e-08
Zm00001eb008150	4.92889	-0.247474	0.493462	-0.501505	0.616016	0.68672
Zm00001eb008160	33.3121	-0.722289	0.425573	-1.69721	0.0896563	0.136953
Zm00001eb008170	66.2112	2.23683	0.251447	8.8958	5.79987e-19	1.50086e-17
Zm00001eb008180	2.82231	4.74859	1.12718	4.21282	2.52207e-05	8.71253e-05
Zm00001eb008190	0	NA	NA	NA	NA	NA
Zm00001eb008200	13.4576	5.09829	0.715176	7.12872	1.01309e-12	1.15349e-11
Zm00001eb008210	0	NA	NA	NA	NA	NA
Zm00001eb008220	0.0220215	1.21788	3.61321	0.337064	0.736069	NA
Zm00001eb008240	7.28151	-0.275534	0.437054	-0.630435	0.52841	0.606961
Zm00001eb008250	0.804248	-1.03693	1.01319	-1.02343	0.306105	0.387841
Zm00001eb008260	0	NA	NA	NA	NA	NA
Zm00001eb008270	0.0221797	0	3.61321	0	1	NA
Zm00001eb008280	0	NA	NA	NA	NA	NA
Zm00001eb008290	0	NA	NA	NA	NA	NA
Zm00001eb008300	0	NA	NA	NA	NA	NA
Zm00001eb008310	120.126	-0.526648	0.115984	-4.5407	5.60666e-06	2.18265e-05
Zm00001eb008320	0	NA	NA	NA	NA	NA
Zm00001eb008330	0.170136	0.29218	2.405	0.121489	0.903304	NA
Zm00001eb008340	98.9932	1.19425	0.186047	6.41909	1.37091e-10	1.1357e-09
Zm00001eb008350	0	NA	NA	NA	NA	NA
Zm00001eb008360	719.895	-0.279363	0.266462	-1.04842	0.294447	0.375883
Zm00001eb008370	131.138	0.134723	0.153631	0.876926	0.380527	0.464373
Zm00001eb008380	4.92396	1.17764	0.529266	2.22505	0.0260782	0.0467609
Zm00001eb008400	509.627	-1.65687	0.165028	-10.0399	1.01751e-23	4.74837e-22
Zm00001eb008410	0.0392882	0.474694	3.61321	0.131377	0.895477	NA
Zm00001eb008420	1.2312	-0.0521591	1.06395	-0.0490238	0.9609	0.971501
Zm00001eb008430	15.1546	0.576718	0.325519	1.77168	0.076447	0.119349
Zm00001eb008440	39.2345	1.47162	0.216502	6.79725	1.06632e-11	1.04599e-10
Zm00001eb008450	139.205	0.238886	0.21548	1.10862	0.267595	0.347147
Zm00001eb008460	65.9896	-0.59258	0.187451	-3.16126	0.00157089	0.0037718
Zm00001eb008470	8.47086	0.40093	0.348009	1.15207	0.249294	0.327355
Zm00001eb008480	101.457	0.689773	0.167331	4.12222	3.75241e-05	0.000125593
Zm00001eb008490	16.5838	-0.740276	0.291465	-2.53984	0.0110902	0.0219576
Zm00001eb008500	29.6226	-0.325303	0.246648	-1.3189	0.187204	0.256946
Zm00001eb008510	0	NA	NA	NA	NA	NA
Zm00001eb008520	29.1539	-0.0865648	0.201402	-0.429811	0.667333	0.730664
Zm00001eb008530	31.6347	0.780813	0.386109	2.02226	0.0431495	0.0726167
Zm00001eb008540	0	NA	NA	NA	NA	NA
Zm00001eb008550	3802.08	0.702508	0.292116	2.40489	0.0161772	0.0306325
Zm00001eb008560	0	NA	NA	NA	NA	NA
Zm00001eb008570	42.1723	0.54779	0.198145	2.76459	0.00569945	0.0120768
Zm00001eb008580	21.0267	1.18062	0.23947	4.93016	8.2162e-07	3.72905e-06
Zm00001eb008590	83.2575	-0.890247	0.173895	-5.11944	3.06444e-07	1.49679e-06
Zm00001eb008600	0	NA	NA	NA	NA	NA
Zm00001eb008610	539.661	-0.832665	0.148342	-5.61313	1.98695e-08	1.19076e-07
Zm00001eb008620	74.7911	1.52343	0.205974	7.3962	1.40135e-13	1.79513e-12
Zm00001eb008630	21.4918	-1.15726	0.30823	-3.75452	0.000173674	0.00051236
Zm00001eb008640	39.684	-0.788309	0.145499	-5.41798	6.02777e-08	3.32286e-07
Zm00001eb008650	115.238	0.111804	0.144806	0.772093	0.440059	0.52276
Zm00001eb008660	45.6991	-0.296181	0.294918	-1.00428	0.315241	0.397559
Zm00001eb008670	0	NA	NA	NA	NA	NA
Zm00001eb008680	14.9446	2.46351	0.535138	4.6035	4.15444e-06	1.65562e-05
Zm00001eb008690	37.1103	0.47048	0.566728	0.83017	0.406442	0.489809
Zm00001eb008700	139.379	-0.270923	0.186193	-1.45506	0.145652	0.207324
Zm00001eb008710	0.0725093	1.78906	3.61051	0.495516	0.620236	NA
Zm00001eb008720	53.1082	-0.674275	0.203185	-3.31852	0.00090496	0.00229859
Zm00001eb008730	3.73442	0.17336	0.42702	0.405975	0.684761	0.745635
Zm00001eb008740	0.319772	2.01304	1.56157	1.28911	0.197359	NA
Zm00001eb008750	6.48024	-2.33867	0.46983	-4.97769	6.43467e-07	2.9737e-06
Zm00001eb008770	0	NA	NA	NA	NA	NA
Zm00001eb008780	83.1392	-1.11889	0.183228	-6.10657	1.01795e-09	7.35414e-09
Zm00001eb008790	26.4359	3.97702	0.416692	9.54426	1.37086e-21	4.92179e-20
Zm00001eb008800	0.705296	0.0937678	1.5275	0.0613863	0.951052	0.963637
Zm00001eb008810	1.45981	3.41805	0.921722	3.70833	0.000208631	0.000605669
Zm00001eb008820	0	NA	NA	NA	NA	NA
Zm00001eb008830	64.8403	0.350687	0.215666	1.62606	0.103936	0.155513
Zm00001eb008850	33.5349	-0.539547	0.244458	-2.20711	0.0273063	0.0486679
Zm00001eb008860	0	NA	NA	NA	NA	NA
Zm00001eb008870	0	NA	NA	NA	NA	NA
Zm00001eb008880	29.3067	0.780931	0.23971	3.25781	0.00112275	0.0027892
Zm00001eb008890	32.4239	0.527773	0.189543	2.78445	0.00536194	0.0114322
Zm00001eb008900	74.7278	-1.2224	0.177773	-6.87621	6.1467e-12	6.27398e-11
Zm00001eb008910	109.804	-1.47093	0.214722	-6.85042	7.36335e-12	7.40403e-11
Zm00001eb008920	11.3432	1.93039	0.352404	5.47779	4.30674e-08	2.43949e-07
Zm00001eb008930	64.9031	0.503262	0.274422	1.8339	0.0666691	0.105979
Zm00001eb008940	2.5307	2.91496	0.704349	4.13852	3.49556e-05	0.000117666
Zm00001eb008950	96.8174	0.645505	0.195443	3.30278	0.000957302	0.00241985
Zm00001eb008960	0.200719	0.969015	1.84684	0.524689	0.599799	NA
Zm00001eb008970	0.134966	1.55162	3.37137	0.460235	0.645348	NA
Zm00001eb008980	7.21713	1.51646	0.406695	3.72873	0.000192447	0.000563109
Zm00001eb008990	0	NA	NA	NA	NA	NA
Zm00001eb009000	0	NA	NA	NA	NA	NA
Zm00001eb009010	59.0064	-0.78934	0.238807	-3.30535	0.000948577	0.00239984
Zm00001eb009020	0	NA	NA	NA	NA	NA
Zm00001eb009030	0	NA	NA	NA	NA	NA
Zm00001eb009040	0	NA	NA	NA	NA	NA
Zm00001eb009050	0.160851	0.764922	1.88139	0.406572	0.684322	NA
Zm00001eb009060	22.2132	-0.805055	0.197958	-4.06679	4.76656e-05	0.000156557
Zm00001eb009070	78.4811	-0.0776971	0.216691	-0.358561	0.719923	0.77615
Zm00001eb009080	0.319955	1.74245	2.28523	0.762486	0.44577	NA
Zm00001eb009090	25.3868	4.94243	0.867561	5.69693	1.21985e-08	7.53566e-08
Zm00001eb009100	36.6314	0.147051	0.218675	0.672462	0.50129	0.581284
Zm00001eb009110	170.765	0.150543	0.103362	1.45646	0.145264	0.206871
Zm00001eb009120	2.16453	-0.631934	0.701198	-0.90122	0.367471	0.451562
Zm00001eb009130	21.635	-0.414159	0.231411	-1.78971	0.0735002	0.115281
Zm00001eb009140	47.7771	-0.464775	0.17935	-2.59144	0.00955759	0.0192077
Zm00001eb009150	0.0447915	0.715132	3.61321	0.197922	0.843106	NA
Zm00001eb009160	198.572	1.07669	0.195043	5.52026	3.38495e-08	1.95527e-07
Zm00001eb009170	33.4678	0.405989	0.207701	1.95468	0.0506209	0.0834337
Zm00001eb009210	0	NA	NA	NA	NA	NA
Zm00001eb009230	0	NA	NA	NA	NA	NA
Zm00001eb009240	28.7167	1.5475	0.213295	7.25523	4.00979e-13	4.83792e-12
Zm00001eb009250	6.82554	4.50114	0.790186	5.6963	1.22433e-08	7.56141e-08
Zm00001eb009260	4.12283	1.28478	0.479266	2.68073	0.00734623	0.0151708
Zm00001eb009270	0	NA	NA	NA	NA	NA
Zm00001eb009280	0	NA	NA	NA	NA	NA
Zm00001eb009290	7.35567	-0.560351	0.3589	-1.5613	0.118453	0.173839
Zm00001eb009300	0.0381594	0.97744	3.61321	0.270518	0.786761	NA
Zm00001eb009310	61.1754	-1.1118	0.12676	-8.77091	1.77228e-18	4.31401e-17
Zm00001eb009320	4.63094	0.0926168	0.386299	0.239754	0.810521	0.851369
Zm00001eb009340	0.477683	1.56214	1.84038	0.848816	0.395984	0.479649
Zm00001eb009360	1.92999	2.54988	0.735038	3.46905	0.000522309	0.00140016
Zm00001eb009370	28.6721	-0.171626	0.153027	-1.12154	0.262058	0.341125
Zm00001eb009380	0.34076	-1.27619	1.81301	-0.703906	0.481491	0.562572
Zm00001eb009390	0	NA	NA	NA	NA	NA
Zm00001eb009400	1.69967	1.46702	0.766565	1.91376	0.0556506	0.0905798
Zm00001eb009410	0.0207366	0.715135	3.61321	0.197922	0.843106	NA
Zm00001eb009420	0	NA	NA	NA	NA	NA
Zm00001eb009430	69.7607	1.16525	0.195997	5.94523	2.76065e-09	1.87854e-08
Zm00001eb009460	25.7847	0.0603075	0.190273	0.316953	0.751279	0.802386
Zm00001eb009470	0	NA	NA	NA	NA	NA
Zm00001eb009480	44.2815	0.529619	0.21901	2.41824	0.0155959	0.0296355
Zm00001eb009490	10.6519	2.0789	0.444612	4.67576	2.92863e-06	1.19944e-05
Zm00001eb009500	14.1027	0.62966	0.314713	2.00074	0.0454203	0.0758607
Zm00001eb009510	92.238	1.75795	0.354356	4.96097	7.01407e-07	3.22301e-06
Zm00001eb009520	0.0175164	0.715135	3.61321	0.197922	0.843106	NA
Zm00001eb009530	0	NA	NA	NA	NA	NA
Zm00001eb009540	51.5445	8.08727	0.62831	12.8715	6.51536e-38	1.13348e-35
Zm00001eb009550	45.3606	1.86484	0.291863	6.38944	1.66494e-10	1.35649e-09
Zm00001eb009560	0	NA	NA	NA	NA	NA
Zm00001eb009570	5.09589	2.51999	0.578753	4.35417	1.33572e-05	4.86276e-05
Zm00001eb009580	30.0395	1.202	0.228473	5.26104	1.43246e-07	7.43736e-07
Zm00001eb009590	0	NA	NA	NA	NA	NA
Zm00001eb009600	0.387591	1.90312	1.94931	0.976307	0.328912	0.411619
Zm00001eb009610	0.0219169	0	3.61321	0	1	NA
Zm00001eb009620	0	NA	NA	NA	NA	NA
Zm00001eb009630	0	NA	NA	NA	NA	NA
Zm00001eb009640	23.8609	-0.017556	0.328621	-0.0534232	0.957395	0.968653
Zm00001eb009650	0.0199587	0.715135	3.61321	0.197922	0.843106	NA
Zm00001eb009660	6.39517	-0.381589	0.394778	-0.966592	0.333748	0.416811
Zm00001eb009670	0.178054	-0.957912	2.37828	-0.402775	0.687113	NA
Zm00001eb009690	0.0166272	0.715135	3.61321	0.197922	0.843106	NA
Zm00001eb009700	0	NA	NA	NA	NA	NA
Zm00001eb009710	0	NA	NA	NA	NA	NA
Zm00001eb009730	0.56582	2.2722	1.35622	1.6754	0.0938558	0.14243
Zm00001eb009750	0	NA	NA	NA	NA	NA
Zm00001eb009760	0	NA	NA	NA	NA	NA
Zm00001eb009770	8.49349	0.647374	0.27384	2.36406	0.0180758	0.0337382
Zm00001eb009780	4.66575	1.2507	0.44472	2.81234	0.00491832	0.0105712
Zm00001eb009800	0.0273083	0	3.61321	0	1	NA
Zm00001eb009810	116.693	-0.557159	0.129633	-4.29796	1.72379e-05	6.13874e-05
Zm00001eb009820	0	NA	NA	NA	NA	NA
Zm00001eb009830	0	NA	NA	NA	NA	NA
Zm00001eb009840	0.0312254	0	3.61321	0	1	NA
Zm00001eb009850	1.23509	1.89142	0.88715	2.13202	0.033005	0.0575059
Zm00001eb009860	0	NA	NA	NA	NA	NA
Zm00001eb009870	57.8355	-0.429491	0.161609	-2.6576	0.00786991	0.016148
Zm00001eb009880	160.576	0.38176	0.140202	2.72293	0.00647062	0.0135374
Zm00001eb009890	72.6417	2.20863	0.382649	5.77194	7.83635e-09	4.97339e-08
Zm00001eb009900	848.271	-1.86308	0.216123	-8.62048	6.66734e-18	1.50956e-16
Zm00001eb009910	0	NA	NA	NA	NA	NA
Zm00001eb009920	1994.83	-1.69092	0.174317	-9.70026	3.00739e-22	1.16647e-20
Zm00001eb009930	0	NA	NA	NA	NA	NA
Zm00001eb009940	9.05635	4.40161	0.506832	8.68455	3.80238e-18	8.85476e-17
Zm00001eb009950	0.39486	2.72516	1.51523	1.79851	0.0720959	0.113455
Zm00001eb009960	25.2532	0.37671	0.188209	2.00155	0.045333	0.0757471
Zm00001eb009970	0	NA	NA	NA	NA	NA
Zm00001eb009980	6.13747	1.56143	0.48987	3.18745	0.00143535	0.00347955
Zm00001eb009990	5.6629	3.68359	0.712636	5.16896	2.354e-07	1.17402e-06
Zm00001eb010000	0	NA	NA	NA	NA	NA
Zm00001eb010010	0	NA	NA	NA	NA	NA
Zm00001eb010020	12.7094	-2.25714	0.366413	-6.1601	7.27013e-10	5.3804e-09
Zm00001eb010030	256.944	-0.232849	0.0919754	-2.53165	0.0113528	0.0224231
Zm00001eb010040	578.741	0.719402	0.165847	4.33773	1.4396e-05	5.20704e-05
Zm00001eb010050	5.64024	1.80586	0.495071	3.64767	0.000264625	0.000753615
Zm00001eb010060	36.8882	-0.413293	0.401917	-1.02831	0.303806	0.385501
Zm00001eb010070	13.6939	1.78767	0.482879	3.70211	0.000213815	0.0006192
Zm00001eb010080	0	NA	NA	NA	NA	NA
Zm00001eb010090	0	NA	NA	NA	NA	NA
Zm00001eb010100	22.5176	0.0159963	0.239203	0.0668733	0.946683	0.960156
Zm00001eb010110	26.8177	-0.332567	0.257031	-1.29388	0.195707	0.266899
Zm00001eb010130	118.727	-1.4777	0.318512	-4.63937	3.49468e-06	1.41196e-05
Zm00001eb010140	466.257	3.25568	0.513297	6.34269	2.2579e-10	1.79569e-09
Zm00001eb010150	84.5087	1.37901	0.171513	8.04024	8.96597e-16	1.55524e-14
Zm00001eb010160	136.247	0.272156	0.189419	1.43679	0.150777	0.213488
Zm00001eb010170	18.7239	-1.22404	0.380178	-3.21966	0.00128344	0.00314643
Zm00001eb010180	0.0962958	2.03277	3.60705	0.563555	0.573057	NA
Zm00001eb010190	52.774	0.949145	0.204905	4.63213	3.61918e-06	1.45927e-05
Zm00001eb010200	167.064	-1.47755	0.14027	-10.5336	6.04537e-26	3.46328e-24
Zm00001eb010210	2.4499	0.958946	0.551123	1.73999	0.0818615	0.126583
Zm00001eb010220	0	NA	NA	NA	NA	NA
Zm00001eb010230	439.537	-1.09933	0.235584	-4.66639	3.06541e-06	1.25177e-05
Zm00001eb010240	911.73	-0.726149	0.129598	-5.60308	2.10575e-08	1.25623e-07
Zm00001eb010250	0	NA	NA	NA	NA	NA
Zm00001eb010260	0	NA	NA	NA	NA	NA
Zm00001eb010270	0	NA	NA	NA	NA	NA
Zm00001eb010280	26.2038	0.296512	0.225072	1.31741	0.187702	0.257526
Zm00001eb010290	0.0971834	-0.00619248	3.61321	-0.00171384	0.998633	NA
Zm00001eb010300	884.122	-1.15726	0.151977	-7.61473	2.64251e-14	3.75732e-13
Zm00001eb010310	65.6978	0.242031	0.135214	1.78998	0.0734564	0.115251
Zm00001eb010320	4.15949	3.10891	0.637654	4.87555	1.08508e-06	4.82538e-06
Zm00001eb010330	3.49392	0.590518	0.397332	1.48621	0.137225	0.197166
Zm00001eb010340	0.273197	1.96275	1.57733	1.24435	0.213371	NA
Zm00001eb010350	0	NA	NA	NA	NA	NA
Zm00001eb010360	78.6932	0.771654	0.146891	5.25323	1.49455e-07	7.73259e-07
Zm00001eb010370	154.423	1.43695	0.242199	5.93295	2.97542e-09	2.01254e-08
Zm00001eb010380	0	NA	NA	NA	NA	NA
Zm00001eb010390	0.0221797	0	3.61321	0	1	NA
Zm00001eb010400	238.129	-0.747818	0.155251	-4.81683	1.45856e-06	6.332e-06
Zm00001eb010410	122.258	1.71844	0.23555	7.29545	2.9766e-13	3.65661e-12
Zm00001eb010420	51.5759	-2.38079	0.395896	-6.01366	1.8138e-09	1.27116e-08
Zm00001eb010440	1.37848	-0.353137	0.988625	-0.357201	0.720941	0.777073
Zm00001eb010450	4.19221	1.70797	0.49726	3.43476	0.000593077	0.00156942
Zm00001eb010460	5.7511	1.68384	0.603227	2.79138	0.00524835	0.0112153
Zm00001eb010470	0	NA	NA	NA	NA	NA
Zm00001eb010480	50.484	-3.45083	0.240772	-14.3324	1.3738e-46	4.45261e-44
Zm00001eb010490	1.22192	-3.07048	0.990254	-3.1007	0.00193063	0.00454787
Zm00001eb010500	5.97259	2.14453	0.650581	3.29633	0.000979568	0.00247006
Zm00001eb010530	196.152	0.385061	0.555153	0.693613	0.487925	0.568741
Zm00001eb010540	1.144	-0.759462	0.896127	-0.847493	0.39672	0.480344
Zm00001eb010550	146.873	1.38022	0.286808	4.81234	1.4917e-06	6.46049e-06
Zm00001eb010560	361.995	0.665856	0.236999	2.80953	0.00496138	0.010654
Zm00001eb010570	40.081	3.98054	0.4727	8.42085	3.73773e-17	7.66331e-16
Zm00001eb010590	15.8009	-0.958521	0.272457	-3.51806	0.000434718	0.00118769
Zm00001eb010600	23.1953	0.34826	0.227533	1.53059	0.125871	0.183032
Zm00001eb010610	5.12901	2.9733	0.659102	4.51114	6.44805e-06	2.48551e-05
Zm00001eb010620	30.7475	1.39174	0.234951	5.92353	3.15095e-09	2.12579e-08
Zm00001eb010630	0	NA	NA	NA	NA	NA
Zm00001eb010640	0.0192628	0.715135	3.61321	0.197922	0.843106	NA
Zm00001eb010650	5.58486	-0.530536	0.373497	-1.42046	0.155475	0.219178
Zm00001eb010660	3.36936	2.35907	0.560398	4.20963	2.55788e-05	8.82595e-05
Zm00001eb010680	43.381	0.501288	0.175108	2.86273	0.00420008	0.00918512
Zm00001eb010690	105.156	-0.656517	0.104646	-6.2737	3.52574e-10	2.72879e-09
Zm00001eb010700	466.808	-1.43735	0.203357	-7.06811	1.57057e-12	1.74377e-11
Zm00001eb010710	31.3469	0.396473	0.205375	1.93048	0.0535468	0.0875729
Zm00001eb010720	0.318344	0.379183	1.49296	0.253981	0.79951	NA
Zm00001eb010730	19.0308	0.345745	0.365016	0.947205	0.343534	0.427157
Zm00001eb010740	42.0232	0.760998	0.267254	2.84747	0.00440679	0.00958668
Zm00001eb010750	0	NA	NA	NA	NA	NA
Zm00001eb010760	0	NA	NA	NA	NA	NA
Zm00001eb010770	0.23392	2.52842	3.00905	0.840272	0.400756	NA
Zm00001eb010780	0	NA	NA	NA	NA	NA
Zm00001eb010790	295.334	0.844426	0.106615	7.92034	2.36855e-15	3.9025e-14
Zm00001eb010800	0.805059	1.53076	1.00428	1.52424	0.127449	0.184917
Zm00001eb010810	160.992	-0.111507	0.118458	-0.941325	0.346538	0.430151
Zm00001eb010820	31.6745	0.601353	0.249122	2.41389	0.0157834	0.0299563
Zm00001eb010830	0.0175164	0.715135	3.61321	0.197922	0.843106	NA
Zm00001eb010840	0.76801	-1.03795	1.12696	-0.921023	0.357038	0.44092
Zm00001eb010850	0	NA	NA	NA	NA	NA
Zm00001eb010860	17.0638	0.404497	0.237117	1.7059	0.0880267	0.134786
Zm00001eb010870	0.0647979	1.25512	3.61265	0.347424	0.728273	NA
Zm00001eb010890	0	NA	NA	NA	NA	NA
Zm00001eb010900	151.325	0.752075	0.110624	6.79848	1.05727e-11	1.03753e-10
Zm00001eb010910	0.413881	1.21356	1.26005	0.963107	0.335494	0.418684
Zm00001eb010940	0	NA	NA	NA	NA	NA
Zm00001eb010950	386.852	0.209077	0.11376	1.83788	0.0660798	0.105183
Zm00001eb010960	2.95593	3.90131	1.13665	3.43227	0.000598546	0.00158195
Zm00001eb010980	66.6956	-1.56382	0.243905	-6.41159	1.44009e-10	1.18637e-09
Zm00001eb010990	3.79473	0.319482	0.494755	0.645738	0.518449	0.597841
Zm00001eb011000	14.8871	1.59026	0.319246	4.9813	6.3157e-07	2.92368e-06
Zm00001eb011010	305.32	0.916825	0.185152	4.95175	7.35482e-07	3.36782e-06
Zm00001eb011020	176.623	0.19853	0.146848	1.35194	0.176396	0.24421
Zm00001eb011030	0.177589	0.531922	2.0846	0.255167	0.798594	NA
Zm00001eb011040	22.1358	-0.0335452	0.203219	-0.165069	0.868889	0.898932
Zm00001eb011050	8.88401	4.09766	0.689991	5.93872	2.8725e-09	1.94737e-08
Zm00001eb011060	14.3356	-0.534462	0.252311	-2.11827	0.0341526	0.0592412
Zm00001eb011070	1.40422	2.17905	0.909588	2.39564	0.0165912	0.0313162
Zm00001eb011080	5.71878	1.0565	0.480512	2.19869	0.0279	0.0496103
Zm00001eb011090	0	NA	NA	NA	NA	NA
Zm00001eb011100	0	NA	NA	NA	NA	NA
Zm00001eb011110	0.270727	0.113177	1.61944	0.0698863	0.944284	NA
Zm00001eb011120	0	NA	NA	NA	NA	NA
Zm00001eb011140	1.88506	4.49149	1.44044	3.11814	0.00181999	0.00431688
Zm00001eb011150	212.898	-0.613668	0.13976	-4.39088	1.12895e-05	4.16318e-05
Zm00001eb011160	3.14124	-0.467365	0.495734	-0.942772	0.345797	0.429388
Zm00001eb011170	16.838	-0.0810306	0.229218	-0.353509	0.723707	0.779412
Zm00001eb011180	0	NA	NA	NA	NA	NA
Zm00001eb011190	0	NA	NA	NA	NA	NA
Zm00001eb011200	41.7397	-0.625117	0.207912	-3.00664	0.00264154	0.00603854
Zm00001eb011210	0.35028	2.56199	2.8471	0.899858	0.368196	0.452125
Zm00001eb011220	15.8394	3.88627	0.481814	8.06592	7.26887e-16	1.28153e-14
Zm00001eb011230	176.298	-1.43962	0.115677	-12.4451	1.48689e-35	2.19873e-33
Zm00001eb011240	0.20657	1.7396	2.62477	0.66276	0.507484	NA
Zm00001eb011250	0.483108	1.35718	1.32592	1.02357	0.306037	0.387832
Zm00001eb011270	31.2099	1.32568	0.567403	2.33639	0.0194708	0.0360553
Zm00001eb011280	0.185653	0.533073	2.7104	0.196677	0.844081	NA
Zm00001eb011290	0	NA	NA	NA	NA	NA
Zm00001eb011300	81.9368	-0.0907781	0.199178	-0.455764	0.64856	0.714815
Zm00001eb011310	24.2103	0.742947	0.360208	2.06255	0.0391557	0.066856
Zm00001eb011320	0	NA	NA	NA	NA	NA
Zm00001eb011330	0	NA	NA	NA	NA	NA
Zm00001eb011340	0.0773626	0	3.61321	0	1	NA
Zm00001eb011350	0	NA	NA	NA	NA	NA
Zm00001eb011360	0	NA	NA	NA	NA	NA
Zm00001eb011370	0.0273083	0	3.61321	0	1	NA
Zm00001eb011380	0.7688	2.65906	1.60522	1.6565	0.0976197	0.147395
Zm00001eb011410	0	NA	NA	NA	NA	NA
Zm00001eb011420	321.198	-0.867585	0.234794	-3.69509	0.000219807	0.000635152
Zm00001eb011430	13.3412	4.06526	0.442829	9.18021	4.30249e-20	1.29184e-18
Zm00001eb011440	1.80546	2.56332	0.725106	3.5351	0.000407617	0.00111921
Zm00001eb011450	112.06	-0.0677575	0.207889	-0.325931	0.744477	0.796641
Zm00001eb011460	1.39927	-1.00612	0.675701	-1.489	0.136489	0.196231
Zm00001eb011470	84.2942	-0.848716	0.127448	-6.6593	2.75126e-11	2.53642e-10
Zm00001eb011480	31.1813	-0.505477	0.197248	-2.56264	0.0103879	0.0207057
Zm00001eb011490	211.741	-0.358251	0.0975883	-3.67105	0.000241559	0.000693099
Zm00001eb011500	0	NA	NA	NA	NA	NA
Zm00001eb011510	0	NA	NA	NA	NA	NA
Zm00001eb011520	0	NA	NA	NA	NA	NA
Zm00001eb011530	32.7255	1.06255	0.338479	3.13918	0.00169419	0.00404201
Zm00001eb011550	1.95349	-2.06544	0.742066	-2.78337	0.0053798	0.0114651
Zm00001eb011560	0.0204042	1.21788	3.61321	0.337064	0.736069	NA
Zm00001eb011570	0	NA	NA	NA	NA	NA
Zm00001eb011580	43.0983	-0.922323	0.210572	-4.38008	1.18634e-05	4.36189e-05
Zm00001eb011590	142.025	-1.22388	0.222463	-5.5015	3.76573e-08	2.15575e-07
Zm00001eb011600	10.3739	-1.25332	0.381146	-3.28829	0.00100796	0.00253491
Zm00001eb011610	89.4652	0.183052	0.225169	0.812954	0.416244	0.499513
Zm00001eb011620	67.0175	-0.218274	0.164963	-1.32317	0.185779	0.255272
Zm00001eb011630	58.283	1.43105	0.128852	11.1062	1.171e-28	8.7125e-27
Zm00001eb011640	12.0925	0.72979	0.295547	2.46929	0.0135382	0.026208
Zm00001eb011650	37.6766	0.101214	0.209211	0.483789	0.628536	0.697887
Zm00001eb011670	476.487	-0.341062	0.0783465	-4.35325	1.34135e-05	4.88176e-05
Zm00001eb011680	5.57236	-1.00187	0.55991	-1.78934	0.0735606	0.115361
Zm00001eb011700	29.4691	-2.50315	0.273418	-9.15501	5.43522e-20	1.61352e-18
Zm00001eb011720	4.58273	2.27018	0.534122	4.25031	2.13477e-05	7.47058e-05
Zm00001eb011730	19.1557	1.17376	0.243659	4.81722	1.45575e-06	6.32333e-06
Zm00001eb011750	43.2125	1.46227	0.249625	5.85786	4.68876e-09	3.07302e-08
Zm00001eb011760	45.5787	-1.66971	0.262802	-6.35351	2.10457e-10	1.68394e-09
Zm00001eb011770	0	NA	NA	NA	NA	NA
Zm00001eb011780	67.3581	-0.497769	0.227667	-2.18639	0.0287873	0.0509925
Zm00001eb011800	118.264	0.873582	0.191075	4.57194	4.83229e-06	1.90141e-05
Zm00001eb011810	6.15756	0.997379	0.397003	2.51227	0.0119956	0.0235395
Zm00001eb011820	21.6891	0.43354	0.413122	1.04942	0.293983	0.375392
Zm00001eb011830	28.4791	-1.10595	0.227003	-4.87199	1.10482e-06	4.90617e-06
Zm00001eb011840	0.0562359	0.736998	3.61321	0.203973	0.838374	NA
Zm00001eb011850	0.188693	0.0156763	2.07373	0.00755944	0.993968	NA
Zm00001eb011860	8.78696	0.022747	0.330241	0.0688801	0.945085	0.958864
Zm00001eb011870	0.0207366	0.715135	3.61321	0.197922	0.843106	NA
Zm00001eb011880	3022.87	2.22807	0.331081	6.72968	1.7004e-11	1.61508e-10
Zm00001eb011890	0.695229	0.958134	1.03851	0.922604	0.356214	0.440151
Zm00001eb011900	3675.34	2.44106	0.284316	8.58574	9.02559e-18	1.99203e-16
Zm00001eb011910	37.2068	0.402289	0.138246	2.90996	0.00361472	0.00801915
Zm00001eb011920	117.74	0.299312	0.174845	1.71187	0.0869211	0.133326
Zm00001eb011930	284.441	-0.680734	0.735435	-0.925621	0.354643	0.438463
Zm00001eb011940	0.0879528	0.496557	3.61321	0.137428	0.890692	NA
Zm00001eb011950	27.8762	0.402955	0.259734	1.55142	0.120802	0.176682
Zm00001eb011960	207.645	0.51923	0.197403	2.6303	0.00853095	0.0173583
Zm00001eb011970	0.304184	0.873699	1.93901	0.450591	0.652284	NA
Zm00001eb011980	484.347	-0.565823	0.110122	-5.13816	2.77436e-07	1.36753e-06
Zm00001eb011990	37.0536	-0.854649	0.201408	-4.24337	2.20193e-05	7.68515e-05
Zm00001eb012000	101.367	2.17911	0.295099	7.38433	1.53226e-13	1.95435e-12
Zm00001eb012010	57.442	-0.17827	0.178946	-0.99622	0.319143	0.401624
Zm00001eb012020	672.02	1.4116	0.146549	9.63223	5.84454e-22	2.17766e-20
Zm00001eb012030	0.397978	3.09685	1.46647	2.11177	0.0347063	0.0601224
Zm00001eb012040	48.909	2.37263	0.263752	8.99569	2.34758e-19	6.41383e-18
Zm00001eb012060	176.415	-0.257039	0.123636	-2.079	0.037617	0.0645175
Zm00001eb012070	1.84203	1.16055	0.679772	1.70726	0.0877739	0.134451
Zm00001eb012080	4.83057	3.68731	0.86007	4.28723	1.80918e-05	6.40989e-05
Zm00001eb012090	0	NA	NA	NA	NA	NA
Zm00001eb012100	387.498	-0.010151	0.132396	-0.0766718	0.938885	0.954005
Zm00001eb012120	0.399711	0.956641	1.51016	0.633471	0.526426	0.605094
Zm00001eb012130	0.341356	2.23282	1.88768	1.18284	0.236873	0.313586
Zm00001eb012140	230.638	-1.26886	0.152448	-8.32325	8.55843e-17	1.68183e-15
Zm00001eb012150	1.7151	-0.824533	0.605542	-1.36164	0.17331	0.240599
Zm00001eb012160	13.0154	2.90176	0.420902	6.89415	5.41871e-12	5.57906e-11
Zm00001eb012180	17.6906	0.539927	0.238607	2.26283	0.0236461	0.0429203
Zm00001eb012190	0	NA	NA	NA	NA	NA
Zm00001eb012200	13.4482	0.422612	0.231178	1.82808	0.0675369	0.107157
Zm00001eb012210	15.1107	1.58295	0.471658	3.35613	0.000790412	0.00203539
Zm00001eb012220	130.893	-0.360496	0.103801	-3.47295	0.000514771	0.00138324
Zm00001eb012240	0	NA	NA	NA	NA	NA
Zm00001eb012250	0.189451	2.06182	3.118	0.661263	0.508444	NA
Zm00001eb012260	0.0332545	0.474694	3.61321	0.131377	0.895477	NA
Zm00001eb012270	87.4402	3.51003	0.483469	7.26009	3.86837e-13	4.67683e-12
Zm00001eb012280	52.9591	-0.195871	0.24261	-0.807351	0.419464	0.502609
Zm00001eb012290	0	NA	NA	NA	NA	NA
Zm00001eb012300	119.632	0.395083	0.238916	1.65364	0.0981999	0.148101
Zm00001eb012310	40.2276	0.88818	0.271884	3.26676	0.00108786	0.00270876
Zm00001eb012320	5.60538	0.901442	0.433574	2.0791	0.0376085	0.0645076
Zm00001eb012330	152.42	0.144869	0.163628	0.885357	0.375964	0.45992
Zm00001eb012340	10.2532	1.78627	0.393394	4.54068	5.6074e-06	2.18265e-05
Zm00001eb012350	5.2088	1.59456	0.530096	3.00806	0.00262919	0.00601437
Zm00001eb012360	45.9751	2.95234	0.238932	12.3564	4.49832e-35	6.1878e-33
Zm00001eb012370	0.0545826	0	3.61321	0	1	NA
Zm00001eb012380	32.0077	-0.750485	0.168003	-4.46709	7.92892e-06	3.00879e-05
Zm00001eb012390	20.5399	0.78759	0.278802	2.82491	0.00472945	0.0102153
Zm00001eb012400	0	NA	NA	NA	NA	NA
Zm00001eb012410	1108.84	-1.0045	0.173897	-5.77644	7.62986e-09	4.84885e-08
Zm00001eb012420	0	NA	NA	NA	NA	NA
Zm00001eb012430	233.973	-0.268117	0.156814	-1.70978	0.0873063	0.133813
Zm00001eb012440	0	NA	NA	NA	NA	NA
Zm00001eb012450	0	NA	NA	NA	NA	NA
Zm00001eb012460	0.123621	1.8551	2.89537	0.640714	0.521708	NA
Zm00001eb012470	357.814	-1.0492	0.444008	-2.36301	0.0181272	0.0338134
Zm00001eb012480	52.9332	-0.350393	0.202298	-1.73206	0.0832625	0.128413
Zm00001eb012490	0.0175812	0.715135	3.61321	0.197922	0.843106	NA
Zm00001eb012500	0.0523618	1.20776	3.61279	0.3343	0.738153	NA
Zm00001eb012510	0.0265923	0	3.61321	0	1	NA
Zm00001eb012530	6.06942	-1.11958	0.46585	-2.4033	0.0162479	0.030749
Zm00001eb012540	86.168	1.36035	0.183598	7.40939	1.26881e-13	1.63508e-12
Zm00001eb012550	44.6239	2.42138	0.442132	5.47659	4.33606e-08	2.45492e-07
Zm00001eb012560	9.31399	1.31376	0.381892	3.44014	0.00058141	0.00154234
Zm00001eb012570	1.09196	4.17261	2.68852	1.55201	0.12066	0.17654
Zm00001eb012580	6.42699	0.241309	0.566009	0.426335	0.669864	0.732867
Zm00001eb012590	67.1945	-0.14562	0.180635	-0.806156	0.420153	0.503383
Zm00001eb012600	169.137	-0.91684	0.106634	-8.59802	8.11056e-18	1.80353e-16
Zm00001eb012610	272.685	-0.236039	0.113895	-2.07243	0.0382254	0.0654234
Zm00001eb012620	0.0204042	1.21788	3.61321	0.337064	0.736069	NA
Zm00001eb012630	0.0299362	1.21788	3.61321	0.337064	0.736069	NA
Zm00001eb012640	0	NA	NA	NA	NA	NA
Zm00001eb012650	8.24307	-0.0156088	0.309894	-0.0503684	0.959829	0.970618
Zm00001eb012660	45.3961	-1.19237	0.296461	-4.02203	5.76996e-05	0.000186423
Zm00001eb012670	114.028	0.240532	0.172313	1.3959	0.162743	0.227881
Zm00001eb012680	0.398402	1.48425	1.43149	1.03685	0.299805	0.381446
Zm00001eb012690	47.8556	-1.10032	0.238965	-4.60453	4.13389e-06	1.64771e-05
Zm00001eb012700	0	NA	NA	NA	NA	NA
Zm00001eb012710	55.5321	-0.717447	0.174042	-4.12226	3.75178e-05	0.00012559
Zm00001eb012720	9.64623	-0.369797	0.295597	-1.25102	0.210928	0.284525
Zm00001eb012740	0.434919	0.172825	1.25984	0.13718	0.890889	0.916414
Zm00001eb012750	0	NA	NA	NA	NA	NA
Zm00001eb012760	29.2197	-0.149793	0.166403	-0.900182	0.368024	0.452022
Zm00001eb012770	50.2319	-0.875882	0.146286	-5.98748	2.13123e-09	1.47661e-08
Zm00001eb012780	20.1427	0.912457	0.324969	2.80783	0.00498763	0.0107036
Zm00001eb012790	12.8513	1.98324	0.475998	4.16649	3.09327e-05	0.000105018
Zm00001eb012800	0.780131	2.42649	1.01038	2.40156	0.0163254	0.0308761
Zm00001eb012820	0	NA	NA	NA	NA	NA
Zm00001eb012830	5.34916	0.475748	0.355614	1.33782	0.180955	0.249731
Zm00001eb012840	0.984675	1.07975	0.806736	1.33842	0.18076	0.249505
Zm00001eb012850	3.19312	3.12228	0.834411	3.74189	0.00018264	0.000536536
Zm00001eb012860	80.4912	0.307409	0.158791	1.93593	0.052876	0.086596
Zm00001eb012870	5.95961	-0.406711	0.377778	-1.07659	0.281664	0.36238
Zm00001eb012880	0.793349	1.9525	1.01238	1.92862	0.0537779	0.0878962
Zm00001eb012890	36.0852	0.926892	0.187477	4.94404	7.65215e-07	3.49045e-06
Zm00001eb012900	12.682	0.0490669	0.267025	0.183754	0.854206	0.88701
Zm00001eb012910	0.172916	-1.08679	3.2171	-0.337816	0.735502	NA
Zm00001eb012920	18.0037	-0.158903	0.267854	-0.593246	0.553017	0.629486
Zm00001eb012930	11.3168	5.68394	0.756059	7.51785	5.56851e-14	7.56321e-13
Zm00001eb012940	0.0772951	1.74008	3.61108	0.481874	0.629895	NA
Zm00001eb012950	84.958	-0.603369	0.201795	-2.99001	0.00278973	0.0063448
Zm00001eb012960	4.60764	-0.781466	0.441475	-1.77013	0.0767063	0.119675
Zm00001eb012970	0	NA	NA	NA	NA	NA
Zm00001eb012980	62.3035	1.19919	0.167153	7.17418	7.27432e-13	8.46168e-12
Zm00001eb012990	0.0265923	0	3.61321	0	1	NA
Zm00001eb013000	6.64144	0.404983	0.314302	1.28851	0.197567	0.269001
Zm00001eb013010	40.4733	-2.45183	0.234716	-10.446	1.52897e-25	8.43251e-24
Zm00001eb013020	13.139	-1.04911	0.285867	-3.66992	0.000242625	0.00069582
Zm00001eb013030	1.69805	0.491742	0.619126	0.794252	0.427049	0.510199
Zm00001eb013040	19.8169	-1.07793	0.289503	-3.72339	0.000196569	0.000574246
Zm00001eb013060	5.95517	1.17842	0.491292	2.39862	0.016457	0.0310973
Zm00001eb013070	0.0181991	0.715135	3.61321	0.197922	0.843106	NA
Zm00001eb013080	1159.29	0.35864	0.201155	1.7829	0.0746024	0.116778
Zm00001eb013090	0	NA	NA	NA	NA	NA
Zm00001eb013100	11.0098	4.03712	0.35407	11.402	4.08448e-30	3.59252e-28
Zm00001eb013110	34.6004	-0.430671	0.204984	-2.101	0.035641	0.0615567
Zm00001eb013120	79.5354	0.373072	0.142704	2.61431	0.00894087	0.0181222
Zm00001eb013130	138.621	-1.07338	0.181788	-5.90455	3.53611e-09	2.36808e-08
Zm00001eb013140	33.3027	0.932092	0.142707	6.53153	6.50996e-11	5.67314e-10
Zm00001eb013150	4.70869	4.06251	0.793933	5.11694	3.10534e-07	1.51469e-06
Zm00001eb013170	0	NA	NA	NA	NA	NA
Zm00001eb013180	10.9563	0.0926976	0.366598	0.252859	0.800377	0.84299
Zm00001eb013190	253.604	-1.0141	0.172219	-5.88844	3.89857e-09	2.59101e-08
Zm00001eb013220	32.6358	0.465232	0.207249	2.2448	0.0247811	0.0447164
Zm00001eb013230	51.281	0.504551	0.178392	2.82832	0.00467929	0.0101199
Zm00001eb013240	36.2258	-0.390871	0.252884	-1.54565	0.122189	0.178423
Zm00001eb013250	37.9048	0.111365	0.249564	0.446238	0.655425	0.720423
Zm00001eb013260	0	NA	NA	NA	NA	NA
Zm00001eb013270	66.7369	0.846427	0.262805	3.22074	0.00127861	0.00313523
Zm00001eb013280	0	NA	NA	NA	NA	NA
Zm00001eb013290	0	NA	NA	NA	NA	NA
Zm00001eb013300	39.2755	-0.23931	0.228055	-1.04935	0.294017	0.375415
Zm00001eb013310	0	NA	NA	NA	NA	NA
Zm00001eb013320	0	NA	NA	NA	NA	NA
Zm00001eb013330	0	NA	NA	NA	NA	NA
Zm00001eb013340	50.0324	0.0909324	0.235766	0.38569	0.699727	0.758628
Zm00001eb013350	0	NA	NA	NA	NA	NA
Zm00001eb013360	0	NA	NA	NA	NA	NA
Zm00001eb013370	0.585107	1.87605	1.06341	1.76418	0.077701	0.120987
Zm00001eb013380	0.0869609	1.01468	3.61265	0.280869	0.778811	NA
Zm00001eb013390	0.0221797	0	3.61321	0	1	NA
Zm00001eb013410	13.2847	0.203053	0.298322	0.680652	0.496092	0.576358
Zm00001eb013420	4.52188	1.61092	0.375114	4.2945	1.7509e-05	6.22298e-05
Zm00001eb013430	170.13	6.03658	0.477209	12.6498	1.12216e-36	1.77001e-34
Zm00001eb013440	0.329422	2.04136	3.31147	0.616453	0.537596	0.615619
Zm00001eb013450	44.2368	1.87727	0.471884	3.97825	6.94245e-05	0.000220778
Zm00001eb013460	47.884	-1.03739	0.178675	-5.80601	6.39806e-09	4.11354e-08
Zm00001eb013470	0	NA	NA	NA	NA	NA
Zm00001eb013480	3.13592	1.02658	0.640633	1.60245	0.109056	0.162076
Zm00001eb013490	1492.28	-1.00537	0.163326	-6.15562	7.47865e-10	5.5209e-09
Zm00001eb013500	0.547494	0.898205	1.28862	0.697028	0.485785	0.566638
Zm00001eb013510	13.0192	-0.916931	0.259747	-3.53009	0.000415423	0.00113826
Zm00001eb013520	429.181	0.370287	0.173353	2.13603	0.0326772	0.0569829
Zm00001eb013540	1.21528	-0.400829	0.849961	-0.471585	0.637223	0.704947
Zm00001eb013550	145.175	-0.0716022	0.199536	-0.358844	0.719712	0.775957
Zm00001eb013560	87.2099	0.627397	0.214632	2.92313	0.00346528	0.00771802
Zm00001eb013580	0	NA	NA	NA	NA	NA
Zm00001eb013590	36.7983	-2.01688	0.234905	-8.58594	9.00971e-18	1.99038e-16
Zm00001eb013600	0.15684	2.19582	3.59829	0.61024	0.541703	NA
Zm00001eb013610	12.5743	-0.174689	0.331089	-0.52762	0.597763	0.670288
Zm00001eb013620	22.7567	0.582642	0.25864	2.25272	0.0242769	0.0438969
Zm00001eb013630	0	NA	NA	NA	NA	NA
Zm00001eb013640	399.214	-0.427194	0.096014	-4.44928	8.61569e-06	3.25478e-05
Zm00001eb013650	0.987826	1.41171	0.821621	1.7182	0.0857604	0.131751
Zm00001eb013660	99.4013	1.91879	0.283112	6.77751	1.22262e-11	1.18846e-10
Zm00001eb013670	0.114892	0.736995	3.48748	0.211326	0.832633	NA
Zm00001eb013680	20.872	-1.36272	0.236364	-5.76534	8.14932e-09	5.15957e-08
Zm00001eb013690	2.4936	-0.732031	0.603613	-1.21275	0.225225	0.300843
Zm00001eb013700	85.9071	1.99273	0.324264	6.14541	7.97559e-10	5.86209e-09
Zm00001eb013710	339.307	-0.927584	0.128326	-7.22833	4.88962e-13	5.81349e-12
Zm00001eb013720	6.58742	-0.212172	0.323971	-0.65491	0.512526	0.592339
Zm00001eb013730	20.5314	-0.188959	0.255939	-0.738297	0.460334	0.542351
Zm00001eb013740	62.7485	-1.11041	0.369755	-3.0031	0.00267246	0.00610096
Zm00001eb013750	3816.4	-1.72693	0.176926	-9.76078	1.65879e-22	6.61839e-21
Zm00001eb013760	198.273	-1.83821	0.245225	-7.49603	6.57779e-14	8.8326e-13
Zm00001eb013770	0	NA	NA	NA	NA	NA
Zm00001eb013780	10.7648	1.08139	0.450063	2.40274	0.0162727	0.0307861
Zm00001eb013800	5.29332	0.624779	0.527439	1.18455	0.236195	0.312863
Zm00001eb013810	5.63819	3.01743	0.822878	3.66692	0.000245493	0.000703532
Zm00001eb013820	0	NA	NA	NA	NA	NA
Zm00001eb013830	12.2939	1.26135	0.344926	3.65686	0.000255323	0.000729143
Zm00001eb013840	309.068	-1.25912	0.131554	-9.57109	1.05784e-21	3.83872e-20
Zm00001eb013850	41.7134	0.493126	0.23051	2.13928	0.0324129	0.0566054
Zm00001eb013860	0.480597	0.00394529	1.3617	0.00289732	0.997688	0.998617
Zm00001eb013870	85.9132	-0.0285835	0.118799	-0.240603	0.809863	0.850935
Zm00001eb013880	0	NA	NA	NA	NA	NA
Zm00001eb013890	6.43253	6.7281	1.88496	3.56935	0.000357862	0.000992501
Zm00001eb013900	2533.48	-0.625622	0.13333	-4.69226	2.70199e-06	1.11413e-05
Zm00001eb013910	43.1828	2.69642	0.356864	7.55588	4.16042e-14	5.74974e-13
Zm00001eb013920	1.30043	0.759415	0.874024	0.868872	0.384917	0.468833
Zm00001eb013930	0.209317	2.53895	2.27738	1.11486	0.264912	NA
Zm00001eb013940	212.674	-0.734921	0.170113	-4.32021	1.55884e-05	5.60009e-05
Zm00001eb013950	111.319	0.984574	0.138075	7.13073	9.98385e-13	1.1384e-11
Zm00001eb013970	26.6041	-0.623288	0.263797	-2.36276	0.0181395	0.0338256
Zm00001eb013980	57.329	-1.45445	0.203392	-7.15096	8.61709e-13	9.90672e-12
Zm00001eb013990	16.9101	0.779564	0.553642	1.40807	0.159112	0.223563
Zm00001eb014000	1.48174	2.78683	1.06784	2.60978	0.00905997	0.0183288
Zm00001eb014010	0.557775	1.68868	2.18964	0.771213	0.440581	0.523194
Zm00001eb014020	3.26098	3.10129	0.913705	3.3942	0.000688302	0.00179749
Zm00001eb014030	173.069	1.16908	0.202279	5.77957	7.4892e-09	4.76457e-08
Zm00001eb014040	0.0199587	0.715135	3.61321	0.197922	0.843106	NA
Zm00001eb014050	24.5035	-0.0864896	0.410673	-0.210604	0.833196	0.869941
Zm00001eb014060	0	NA	NA	NA	NA	NA
Zm00001eb014070	0.0181991	0.715135	3.61321	0.197922	0.843106	NA
Zm00001eb014080	0.179017	1.27636	2.36154	0.540477	0.588868	NA
Zm00001eb014090	13.4818	1.27251	0.385669	3.29948	0.000968648	0.00244409
Zm00001eb014100	0	NA	NA	NA	NA	NA
Zm00001eb014110	22.0387	-1.23452	0.243181	-5.07654	3.84377e-07	1.84882e-06
Zm00001eb014120	24.151	0.339563	0.304289	1.11592	0.264456	0.343641
Zm00001eb014130	30.7635	0.0706493	0.165115	0.427878	0.66874	0.731856
Zm00001eb014140	0	NA	NA	NA	NA	NA
Zm00001eb014150	0	NA	NA	NA	NA	NA
Zm00001eb014160	4.75256	1.27451	0.561014	2.27179	0.023099	0.042053
Zm00001eb014170	0.116677	1.01421	2.94151	0.344794	0.730249	NA
Zm00001eb014180	11.5219	1.78929	0.415215	4.3093	1.63769e-05	5.86026e-05
Zm00001eb014190	24.6987	0.690889	0.259102	2.66647	0.00766513	0.0157784
Zm00001eb014210	36.9875	-0.755039	0.430745	-1.75287	0.0796249	0.123577
Zm00001eb014220	0	NA	NA	NA	NA	NA
Zm00001eb014230	0	NA	NA	NA	NA	NA
Zm00001eb014240	38.0954	0.937604	0.257946	3.63489	0.000278103	0.000789149
Zm00001eb014250	9.86891	2.10533	0.508502	4.14025	3.46923e-05	0.00011681
Zm00001eb014260	0.0378592	0.474694	3.61321	0.131377	0.895477	NA
Zm00001eb014280	0	NA	NA	NA	NA	NA
Zm00001eb014290	0	NA	NA	NA	NA	NA
Zm00001eb014320	0	NA	NA	NA	NA	NA
Zm00001eb014350	0.0175164	0.715135	3.61321	0.197922	0.843106	NA
Zm00001eb014370	0	NA	NA	NA	NA	NA
Zm00001eb014390	0.0194644	0.715135	3.61321	0.197922	0.843106	NA
Zm00001eb014420	0	NA	NA	NA	NA	NA
Zm00001eb014430	0.0332545	0.474694	3.61321	0.131377	0.895477	NA
Zm00001eb014440	0	NA	NA	NA	NA	NA
Zm00001eb014450	0.193576	0.736996	3.12508	0.235833	0.813562	NA
Zm00001eb014460	5.16761	-0.922886	0.416038	-2.21827	0.0265363	0.0474671
Zm00001eb014470	23.3358	3.23201	0.549159	5.88538	3.97141e-09	2.63573e-08
Zm00001eb014490	65.2443	-0.340058	0.208537	-1.63068	0.102958	0.154234
Zm00001eb014500	3.6556	1.58096	0.593106	2.66556	0.00768608	0.015816
Zm00001eb014510	1.48166	-1.15747	0.607711	-1.90463	0.056828	0.0922251
Zm00001eb014520	0.205647	0.49656	2.6598	0.186691	0.851903	NA
Zm00001eb014530	0	NA	NA	NA	NA	NA
Zm00001eb014540	0.0199587	0.715135	3.61321	0.197922	0.843106	NA
Zm00001eb014550	33.4025	0.892821	0.276339	3.23089	0.00123406	0.00303607
Zm00001eb014560	0.0438945	0.97744	3.61321	0.270518	0.786761	NA
Zm00001eb014570	0.348715	-0.710872	1.36107	-0.522291	0.601468	0.673836
Zm00001eb014580	0	NA	NA	NA	NA	NA
Zm00001eb014590	0.394376	3.35186	1.61256	2.07859	0.0376547	0.0645727
Zm00001eb014600	32.1371	0.456211	0.20096	2.27016	0.023198	0.0421976
Zm00001eb014610	0.0232205	1.21788	3.61321	0.337064	0.736069	NA
Zm00001eb014620	0	NA	NA	NA	NA	NA
Zm00001eb014630	38.5707	0.0401335	0.165541	0.242438	0.808441	0.849879
Zm00001eb014640	48.9652	-0.091565	0.172719	-0.530137	0.596017	0.668784
Zm00001eb014670	0	NA	NA	NA	NA	NA
Zm00001eb014680	0	NA	NA	NA	NA	NA
Zm00001eb014700	0	NA	NA	NA	NA	NA
Zm00001eb014710	0	NA	NA	NA	NA	NA
Zm00001eb014720	5.26879	1.18772	0.43634	2.72201	0.0064887	0.0135717
Zm00001eb014730	10.3027	-0.0550976	0.307722	-0.17905	0.857898	0.889946
Zm00001eb014740	83.4904	0.541512	0.214844	2.52049	0.0117192	0.0230584
Zm00001eb014750	21.7073	-0.562611	0.18907	-2.97568	0.0029234	0.00661512
Zm00001eb014760	395.871	0.877219	0.203751	4.30535	1.66718e-05	5.95314e-05
Zm00001eb014770	0	NA	NA	NA	NA	NA
Zm00001eb014780	20.7209	0.565183	0.200144	2.82389	0.00474448	0.0102412
Zm00001eb014790	12.8952	-1.45805	0.31324	-4.65474	3.24392e-06	1.3192e-05
Zm00001eb014800	0.0767632	-0.00618948	3.61321	-0.00171301	0.998633	NA
Zm00001eb014810	6.59736	0.279325	0.439781	0.635145	0.525334	0.604072
Zm00001eb014820	16.282	-0.0642356	0.211509	-0.303701	0.761355	0.811025
Zm00001eb014830	24.1072	-0.216283	0.306633	-0.705345	0.480595	0.561747
Zm00001eb014840	0.230105	0.67193	2.66945	0.251711	0.801265	NA
Zm00001eb014850	23.8827	0.251478	0.284305	0.884538	0.376406	0.460317
Zm00001eb014860	9.83404	-1.49167	0.417583	-3.57216	0.000354055	0.000982864
Zm00001eb014870	27.7922	0.22643	0.253488	0.893257	0.37172	0.455928
Zm00001eb014890	81.3753	0.2419	0.236465	1.02298	0.306316	0.388041
Zm00001eb014900	252.944	0.00793908	0.101656	0.0780973	0.937751	0.95314
Zm00001eb014920	0	NA	NA	NA	NA	NA
Zm00001eb014930	0.044043	1.49556	3.61265	0.41398	0.678889	NA
Zm00001eb014940	0	NA	NA	NA	NA	NA
Zm00001eb014950	0	NA	NA	NA	NA	NA
Zm00001eb014960	14.9953	-0.070934	0.241776	-0.293387	0.769226	0.817973
Zm00001eb014970	0	NA	NA	NA	NA	NA
Zm00001eb014980	20.5083	2.75323	0.380956	7.22715	4.9322e-13	5.86116e-12
Zm00001eb014990	0.0441621	0.97744	3.61321	0.270518	0.786761	NA
Zm00001eb015000	0.0232205	1.21788	3.61321	0.337064	0.736069	NA
Zm00001eb015010	716.222	-0.0499975	0.169515	-0.294945	0.768036	0.816817
Zm00001eb015020	88.8089	1.08236	0.257827	4.198	2.69278e-05	9.25093e-05
Zm00001eb015030	17.5639	0.978857	0.266827	3.6685	0.000243975	0.000699351
Zm00001eb015040	25.9353	-1.30817	0.212437	-6.15793	7.3702e-10	5.44934e-09
Zm00001eb015050	78.7801	2.58868	0.354001	7.31264	2.61951e-13	3.24661e-12
Zm00001eb015060	58.9265	-0.0523557	0.180589	-0.289917	0.77188	0.82024
Zm00001eb015070	71.6797	0.215731	0.1503	1.43534	0.151191	0.214023
Zm00001eb015080	0.197271	2.65689	2.64382	1.00494	0.314924	NA
Zm00001eb015090	22.6897	-0.252581	0.224085	-1.12717	0.259673	0.338654
Zm00001eb015100	0.658264	-0.499675	1.08575	-0.46021	0.645365	0.711956
Zm00001eb015110	1.49157	-1.51884	0.706453	-2.14996	0.0315587	0.0552927
Zm00001eb015120	2.0725	-1.63977	0.737969	-2.222	0.0262836	0.0470614
Zm00001eb015130	0.119665	0.496563	2.92497	0.169767	0.865193	NA
Zm00001eb015140	1.56212	-1.42198	0.770542	-1.84543	0.0649756	0.103628
Zm00001eb015150	33.3469	0.22103	0.257488	0.858409	0.390666	0.474325
Zm00001eb015160	0.334443	1.69936	1.73691	0.978379	0.327887	0.410727
Zm00001eb015170	99.4958	0.892698	0.196133	4.5515	5.32643e-06	2.08096e-05
Zm00001eb015190	4.64759	2.62964	0.480873	5.46848	4.53916e-08	2.56072e-07
Zm00001eb015200	944.176	-0.540234	0.154624	-3.49386	0.000476083	0.00128851
Zm00001eb015210	43.9739	1.33739	0.267031	5.00837	5.48943e-07	2.57086e-06
Zm00001eb015220	1.13759	3.95703	1.25498	3.15305	0.00161572	0.00387118
Zm00001eb015230	136.937	-2.57756	0.18075	-14.2604	3.86407e-46	1.18732e-43
Zm00001eb015240	16.3847	2.46616	0.481334	5.1236	2.99762e-07	1.46567e-06
Zm00001eb015250	0.0662369	1.25512	3.61265	0.347424	0.728273	NA
Zm00001eb015260	10.4746	-0.414274	0.284886	-1.45417	0.145899	0.207612
Zm00001eb015270	64.8719	-0.0665079	0.176431	-0.376962	0.706202	0.764282
Zm00001eb015290	108.932	-0.382996	0.158625	-2.41447	0.0157581	0.029913
Zm00001eb015300	0	NA	NA	NA	NA	NA
Zm00001eb015310	144.226	-0.108523	0.242243	-0.447995	0.654157	0.719342
Zm00001eb015320	3.27706	4.17022	0.975468	4.2751	1.91055e-05	6.73946e-05
Zm00001eb015330	351.319	-0.539638	0.159665	-3.37983	0.000725317	0.00188437
Zm00001eb015340	1.34679	1.10078	0.917284	1.20005	0.230122	0.306173
Zm00001eb015350	0.313713	0.937001	1.50089	0.624298	0.532432	NA
Zm00001eb015360	0	NA	NA	NA	NA	NA
Zm00001eb015370	0	NA	NA	NA	NA	NA
Zm00001eb015380	93.2087	1.16289	0.186994	6.21885	5.0081e-10	3.77843e-09
Zm00001eb015390	8.39183	1.18042	0.367158	3.21502	0.00130437	0.00319212
Zm00001eb015400	186.765	-1.23964	0.225449	-5.49851	3.83021e-08	2.19002e-07
Zm00001eb015410	9.77325	-0.914339	0.321065	-2.84783	0.00440178	0.00957711
Zm00001eb015420	151.01	-1.17055	0.127118	-9.20836	3.3116e-20	1.0097e-18
Zm00001eb015430	2.28731	0.272724	0.468087	0.582636	0.560138	0.636118
Zm00001eb015440	117.363	2.43837	0.263588	9.25068	2.23078e-20	6.92655e-19
Zm00001eb015450	0.612668	1.04247	1.4726	0.707911	0.479	0.560381
Zm00001eb015460	4.84871	-0.665833	0.470655	-1.41469	0.157158	0.221186
Zm00001eb015470	128.632	-0.897594	0.135076	-6.6451	3.03011e-11	2.77663e-10
Zm00001eb015480	0	NA	NA	NA	NA	NA
Zm00001eb015490	2.22232	5.31073	2.48586	2.13638	0.0326484	0.056941
Zm00001eb015500	1.42788	2.69385	0.837989	3.21466	0.00130599	0.00319543
Zm00001eb015510	3.53394	1.90173	0.497169	3.82512	0.000130707	0.000394555
Zm00001eb015520	0.0357804	0.474694	3.61321	0.131377	0.895477	NA
Zm00001eb015530	0.0411797	0.715132	3.61321	0.197922	0.843106	NA
Zm00001eb015540	45.1786	0.45744	0.127873	3.5773	0.000347159	0.000965079
Zm00001eb015550	174.043	3.42845	0.274004	12.5124	6.38618e-36	9.68571e-34
Zm00001eb015560	3.74655	-0.381358	0.394472	-0.966755	0.333667	0.416731
Zm00001eb015570	105.23	3.39681	0.407507	8.33558	7.71197e-17	1.52181e-15
Zm00001eb015580	0	NA	NA	NA	NA	NA
Zm00001eb015590	0	NA	NA	NA	NA	NA
Zm00001eb015600	0	NA	NA	NA	NA	NA
Zm00001eb015610	1.27358	4.47379	1.42416	3.14136	0.00168163	0.00401666
Zm00001eb015620	575.055	0.152551	0.198129	0.769959	0.441324	0.523894
Zm00001eb015630	7.52821	5.13901	0.876498	5.86311	4.54268e-09	2.98472e-08
Zm00001eb015640	0	NA	NA	NA	NA	NA
Zm00001eb015650	0	NA	NA	NA	NA	NA
Zm00001eb015660	74.7132	-0.0599638	0.135663	-0.442007	0.658484	0.723025
Zm00001eb015670	25.1567	0.18194	0.27135	0.670502	0.502538	0.582246
Zm00001eb015680	22.438	-0.029059	0.261096	-0.111297	0.911381	0.932829
Zm00001eb015690	44.4237	-0.35277	0.14895	-2.36839	0.0178659	0.0334156
Zm00001eb015700	2.14206	2.15466	0.632271	3.40782	0.000654844	0.0017177
Zm00001eb015710	32.0331	-0.136764	0.274889	-0.497525	0.618819	0.689195
Zm00001eb015720	4.04906	0.861612	0.66127	1.30297	0.192587	0.263235
Zm00001eb015730	22.9437	-1.06991	0.224053	-4.77528	1.79461e-06	7.6519e-06
Zm00001eb015740	0	NA	NA	NA	NA	NA
Zm00001eb015750	100.074	-0.412003	0.12563	-3.27951	0.00103989	0.00260275
Zm00001eb015760	27.8018	-0.818861	0.17126	-4.7814	1.74075e-06	7.43833e-06
Zm00001eb015770	1.65261	3.64088	1.08744	3.34811	0.000813637	0.00208906
Zm00001eb015780	0	NA	NA	NA	NA	NA
Zm00001eb015790	67.1616	-1.82776	0.237203	-7.70545	1.30383e-14	1.95219e-13
Zm00001eb015800	78.1619	3.83625	0.670906	5.71802	1.07773e-08	6.69617e-08
Zm00001eb015820	6.46186	5.3062	0.969977	5.47043	4.48935e-08	2.53685e-07
Zm00001eb015830	0.0602662	0.736998	3.61321	0.203973	0.838374	NA
Zm00001eb015840	45.114	-0.0558421	0.267151	-0.209028	0.834426	0.870853
Zm00001eb015850	18.0798	2.58418	0.414645	6.23229	4.59667e-10	3.49477e-09
Zm00001eb015860	148.208	1.27097	0.182313	6.97136	3.13887e-12	3.33628e-11
Zm00001eb015870	0.0394981	0.715132	3.61321	0.197922	0.843106	NA
Zm00001eb015880	108.852	-1.12881	0.189549	-5.95522	2.59717e-09	1.77753e-08
Zm00001eb015890	15.6545	1.78926	0.331362	5.39973	6.67424e-08	3.652e-07
Zm00001eb015900	33.3482	-0.24315	0.190129	-1.27887	0.200943	0.273064
Zm00001eb015910	214.314	-0.581558	0.132885	-4.37639	1.20663e-05	4.42961e-05
Zm00001eb015920	259.85	-0.425839	0.15094	-2.82124	0.00478383	0.0103168
Zm00001eb015930	281.747	0.546689	0.156874	3.4849	0.000492324	0.00132806
Zm00001eb015940	456.949	-1.15846	0.189315	-6.11921	9.40423e-10	6.82528e-09
Zm00001eb015950	4.15126	4.90324	0.708889	6.91679	4.61989e-12	4.80047e-11
Zm00001eb015960	36.1182	-0.325951	0.263169	-1.23856	0.215508	0.289596
Zm00001eb015970	10.5505	3.54113	0.54792	6.46285	1.02748e-10	8.66676e-10
Zm00001eb015980	39.3779	-0.024557	0.264222	-0.0929405	0.925951	0.9437
Zm00001eb015990	24.7386	0.361106	0.347597	1.03886	0.298868	0.380541
Zm00001eb016000	205.389	-0.38931	0.125733	-3.09633	0.00195935	0.0046091
Zm00001eb016020	44.3584	0.318541	0.141427	2.25234	0.024301	0.0439305
Zm00001eb016030	0	NA	NA	NA	NA	NA
Zm00001eb016040	7.78136	-0.172641	0.399456	-0.43219	0.665603	0.729183
Zm00001eb016050	0.160192	1.53619	2.79827	0.548978	0.583021	NA
Zm00001eb016060	0	NA	NA	NA	NA	NA
Zm00001eb016070	0	NA	NA	NA	NA	NA
Zm00001eb016080	0.855646	1.91329	1.15845	1.65159	0.0986188	0.148648
Zm00001eb016090	31.9713	3.72106	0.543558	6.84575	7.6076e-12	7.63017e-11
Zm00001eb016100	89.7583	0.660687	0.146748	4.5022	6.72545e-06	2.58444e-05
Zm00001eb016110	854.954	0.0805931	0.126397	0.637617	0.523723	0.602631
Zm00001eb016120	56.2953	3.20359	0.329494	9.72276	2.41154e-22	9.46221e-21
Zm00001eb016130	2.38517	-0.689371	0.597412	-1.15393	0.24853	0.326515
Zm00001eb016140	8.81892	1.05335	0.512253	2.05632	0.039752	0.0676886
Zm00001eb016150	0.0696616	1.79137	3.61048	0.496159	0.619782	NA
Zm00001eb016160	11.7369	2.06496	0.357137	5.78198	7.3826e-09	4.70308e-08
Zm00001eb016170	28.0892	-0.147225	0.234248	-0.628499	0.529677	0.608328
Zm00001eb016180	23.7197	1.41838	0.413751	3.42809	0.000607844	0.00160509
Zm00001eb016190	24.7895	0.564115	0.197153	2.86131	0.00421893	0.00921869
Zm00001eb016200	1.74694	0.286843	0.788654	0.363712	0.716073	0.772826
Zm00001eb016210	0.569259	2.34085	1.87706	1.24708	0.212367	0.286113
Zm00001eb016220	0	NA	NA	NA	NA	NA
Zm00001eb016230	4.72259	-2.44528	0.686323	-3.56288	0.000366815	0.00101519
Zm00001eb016240	21.4034	0.532711	0.334758	1.59133	0.111535	0.165273
Zm00001eb016250	558.973	2.92736	0.324066	9.03322	1.66699e-19	4.60221e-18
Zm00001eb016260	0	NA	NA	NA	NA	NA
Zm00001eb016270	0.0363983	0.474694	3.61321	0.131377	0.895477	NA
Zm00001eb016280	0.152747	1.56136	2.41838	0.645623	0.518524	NA
Zm00001eb016290	239.59	3.10156	0.370155	8.3791	5.33325e-17	1.073e-15
Zm00001eb016300	0	NA	NA	NA	NA	NA
Zm00001eb016310	0.0177595	0.715135	3.61321	0.197922	0.843106	NA
Zm00001eb016320	33.6996	0.514536	0.254343	2.023	0.0430735	0.0725197
Zm00001eb016330	29.5491	-0.601156	0.227799	-2.63898	0.0083157	0.0169685
Zm00001eb016340	0	NA	NA	NA	NA	NA
Zm00001eb016350	6.58313	-2.05983	0.472785	-4.3568	1.31977e-05	4.81211e-05
Zm00001eb016360	0	NA	NA	NA	NA	NA
Zm00001eb016370	48.4647	2.46955	0.412958	5.98015	2.22933e-09	1.54048e-08
Zm00001eb016390	0.103669	1.80164	3.61036	0.499019	0.617766	NA
Zm00001eb016400	6.31226	1.05617	0.442148	2.38874	0.0169064	0.0318272
Zm00001eb016410	0.0192979	0	3.61321	0	1	NA
Zm00001eb016420	107.962	5.36715	0.467625	11.4775	1.71201e-30	1.58848e-28
Zm00001eb016430	0.0397609	0.715132	3.61321	0.197922	0.843106	NA
Zm00001eb016440	166.387	-0.811331	0.154908	-5.23752	1.62753e-07	8.37844e-07
Zm00001eb016450	205.522	-0.417439	0.176375	-2.36676	0.0179444	0.0335438
Zm00001eb016460	116.065	-0.508178	0.116193	-4.37357	1.2223e-05	4.48018e-05
Zm00001eb016470	173.849	-0.806886	0.392467	-2.05593	0.0397889	0.067727
Zm00001eb016480	0	NA	NA	NA	NA	NA
Zm00001eb016490	0	NA	NA	NA	NA	NA
Zm00001eb016510	0	NA	NA	NA	NA	NA
Zm00001eb016520	0	NA	NA	NA	NA	NA
Zm00001eb016530	0.122265	0.256119	2.92978	0.087419	0.930338	NA
Zm00001eb016540	64.9885	0.0963044	0.151143	0.637173	0.524012	0.602873
Zm00001eb016550	0	NA	NA	NA	NA	NA
Zm00001eb016560	148.303	-0.0181208	0.144256	-0.125616	0.900036	0.923654
Zm00001eb016570	83.203	-1.1795	0.119103	-9.90322	4.03077e-23	1.74667e-21
Zm00001eb016580	2.96749	-0.477811	0.486001	-0.983149	0.325534	0.408211
Zm00001eb016590	29.8997	-0.338895	0.182261	-1.85939	0.0629717	0.100908
Zm00001eb016600	1409.97	-1.48278	0.184283	-8.04619	8.54092e-16	1.48806e-14
Zm00001eb016610	13.8182	-3.67401	0.537804	-6.83151	8.40281e-12	8.38155e-11
Zm00001eb016620	9.03164	2.34768	0.749318	3.13309	0.00172979	0.00411987
Zm00001eb016630	0	NA	NA	NA	NA	NA
Zm00001eb016640	42.9727	-0.300648	0.214999	-1.39837	0.162001	0.226989
Zm00001eb016650	0	NA	NA	NA	NA	NA
Zm00001eb016660	14.7399	-0.898823	0.241228	-3.72602	0.000194524	0.000568903
Zm00001eb016670	127.195	-1.01827	0.152348	-6.68382	2.3279e-11	2.16587e-10
Zm00001eb016680	44.3308	-0.505294	0.290115	-1.7417	0.0815605	0.126208
Zm00001eb016690	0	NA	NA	NA	NA	NA
Zm00001eb016700	0	NA	NA	NA	NA	NA
Zm00001eb016710	0	NA	NA	NA	NA	NA
Zm00001eb016720	34.8807	-0.522723	0.246354	-2.12184	0.033851	0.0587957
Zm00001eb016730	0	NA	NA	NA	NA	NA
Zm00001eb016740	2.85226	1.27093	0.576158	2.20588	0.0273925	0.0488068
Zm00001eb016750	10.0472	3.25622	0.485862	6.70196	2.05642e-11	1.93228e-10
Zm00001eb016760	104.477	-0.7654	0.186644	-4.10085	4.11636e-05	0.000136903
Zm00001eb016770	28.2257	0.340413	0.18959	1.79552	0.0725702	0.114057
Zm00001eb016780	410.421	-1.00134	0.208393	-4.80505	1.54709e-06	6.68203e-06
Zm00001eb016800	15.5266	1.99636	0.298853	6.68009	2.38788e-11	2.21819e-10
Zm00001eb016810	1.87726	0.185329	0.597014	0.310427	0.756236	0.806588
Zm00001eb016820	0	NA	NA	NA	NA	NA
Zm00001eb016830	2.02706	0.712279	0.598453	1.1902	0.233967	0.310452
Zm00001eb016850	62.4305	2.89134	0.446999	6.46833	9.90923e-11	8.3733e-10
Zm00001eb016860	0.253596	1.71709	1.98277	0.866004	0.386488	NA
Zm00001eb016870	0	NA	NA	NA	NA	NA
Zm00001eb016880	0	NA	NA	NA	NA	NA
Zm00001eb016890	0	NA	NA	NA	NA	NA
Zm00001eb016900	0	NA	NA	NA	NA	NA
Zm00001eb016910	12.6765	1.00705	0.316087	3.186	0.00144253	0.00349588
Zm00001eb016920	0	NA	NA	NA	NA	NA
Zm00001eb016930	40.2831	0.530077	0.208751	2.53928	0.0111081	0.0219894
Zm00001eb016940	1187.16	2.07743	0.213279	9.74046	2.02633e-22	8.04414e-21
Zm00001eb016950	0	NA	NA	NA	NA	NA
Zm00001eb016960	1035.03	-1.32476	0.123434	-10.7325	7.16138e-27	4.51835e-25
Zm00001eb016970	1007.24	-0.611342	0.234309	-2.60913	0.00907723	0.0183546
Zm00001eb016980	0	NA	NA	NA	NA	NA
Zm00001eb016990	707.765	0.387866	0.111235	3.4869	0.000488651	0.0013192
Zm00001eb017000	102.274	-0.214764	0.25748	-0.8341	0.404225	0.487658
Zm00001eb017010	0	NA	NA	NA	NA	NA
Zm00001eb017020	0	NA	NA	NA	NA	NA
Zm00001eb017030	0	NA	NA	NA	NA	NA
Zm00001eb017040	0	NA	NA	NA	NA	NA
Zm00001eb017050	67.8392	-0.30128	0.174728	-1.72428	0.0846578	0.130309
Zm00001eb017060	2.76198	1.57237	0.575857	2.73048	0.00632423	0.0132622
Zm00001eb017070	6.35373	2.12952	0.618345	3.4439	0.000573398	0.00152263
Zm00001eb017080	10.537	1.06536	0.330759	3.22095	0.00127764	0.00313319
Zm00001eb017100	6.89624	0.532836	0.411115	1.29607	0.19495	0.266042
Zm00001eb017110	0	NA	NA	NA	NA	NA
Zm00001eb017120	0.0392882	0.474694	3.61321	0.131377	0.895477	NA
Zm00001eb017130	69.7916	-0.244738	0.131008	-1.86812	0.0617452	0.0991982
Zm00001eb017140	353.167	-0.181848	0.14096	-1.29007	0.197026	0.268404
Zm00001eb017150	52.2732	-1.22009	0.212035	-5.75418	8.70625e-09	5.49453e-08
Zm00001eb017160	0	NA	NA	NA	NA	NA
Zm00001eb017170	1.82353	-1.3733	0.661615	-2.07567	0.0379243	0.0649696
Zm00001eb017180	21.4366	-2.09363	0.267088	-7.83873	4.55134e-15	7.20782e-14
Zm00001eb017190	0	NA	NA	NA	NA	NA
Zm00001eb017200	26.7768	1.86864	0.290797	6.42595	1.31052e-10	1.08872e-09
Zm00001eb017210	320.681	0.0671707	0.184107	0.364846	0.715226	0.772177
Zm00001eb017220	3.73923	0.224224	0.400035	0.560511	0.575131	0.650179
Zm00001eb017230	45.5696	-0.594563	0.138735	-4.28561	1.82235e-05	6.45365e-05
Zm00001eb017240	0.570716	-1.25607	0.997823	-1.25881	0.2081	0.281174
Zm00001eb017260	198.593	0.151998	0.177899	0.85441	0.392878	0.476643
Zm00001eb017270	0	NA	NA	NA	NA	NA
Zm00001eb017280	1.42546	2.33936	0.747225	3.13073	0.00174373	0.00414974
Zm00001eb017290	0.707879	0.555818	0.800965	0.693935	0.487723	0.568561
Zm00001eb017310	170.613	1.02935	0.112926	9.11523	7.85017e-20	2.2706e-18
Zm00001eb017320	27.3942	0.265683	0.193911	1.37013	0.170646	0.237327
Zm00001eb017330	3.01319	1.6732	0.59198	2.82645	0.00470664	0.0101716
Zm00001eb017340	23.1905	0.545447	0.214882	2.53836	0.0111375	0.0220402
Zm00001eb017350	0.946851	2.26066	1.23581	1.8293	0.067354	0.106924
Zm00001eb017360	0	NA	NA	NA	NA	NA
Zm00001eb017400	5.08563	4.28383	0.864765	4.95375	7.27951e-07	3.33656e-06
Zm00001eb017410	0	NA	NA	NA	NA	NA
Zm00001eb017420	0.0207366	0.715135	3.61321	0.197922	0.843106	NA
Zm00001eb017430	39.3554	0.62657	0.147614	4.24464	2.18946e-05	7.64502e-05
Zm00001eb017440	0	NA	NA	NA	NA	NA
Zm00001eb017450	2.3838	-0.640213	0.504759	-1.26835	0.204672	0.277335
Zm00001eb017460	103.322	1.15904	0.153083	7.57129	3.6955e-14	5.16149e-13
Zm00001eb017470	0	NA	NA	NA	NA	NA
Zm00001eb017480	0	NA	NA	NA	NA	NA
Zm00001eb017490	0	NA	NA	NA	NA	NA
Zm00001eb017500	0	NA	NA	NA	NA	NA
Zm00001eb017510	1.68462	1.28911	0.618635	2.08379	0.0371789	0.0638354
Zm00001eb017520	52.5209	0.620626	0.181622	3.41713	0.000632843	0.00166515
Zm00001eb017530	0.0696616	1.79137	3.61048	0.496159	0.619782	NA
Zm00001eb017540	0	NA	NA	NA	NA	NA
Zm00001eb017550	20.4178	-4.21792	0.436336	-9.66667	4.17757e-22	1.59165e-20
Zm00001eb017560	1.67363	-1.14711	0.624594	-1.83656	0.0662743	0.10542
Zm00001eb017570	0.114274	1.95305	2.95078	0.661877	0.50805	NA
Zm00001eb017580	0	NA	NA	NA	NA	NA
Zm00001eb017590	16.9561	-0.415023	0.397094	-1.04515	0.295954	0.377379
Zm00001eb017600	100.266	2.25592	0.23302	9.68124	3.62301e-22	1.38931e-20
Zm00001eb017610	1.23627	-0.12607	0.684546	-0.184165	0.853884	0.886792
Zm00001eb017620	0.417411	-2.22675	1.50195	-1.48257	0.138189	0.198407
Zm00001eb017630	15.9858	4.00885	0.455897	8.79333	1.4519e-18	3.58579e-17
Zm00001eb017640	0.0299362	1.21788	3.61321	0.337064	0.736069	NA
Zm00001eb017650	0	NA	NA	NA	NA	NA
Zm00001eb017660	0.241443	3.06287	2.53413	1.20865	0.226798	NA
Zm00001eb017670	0	NA	NA	NA	NA	NA
Zm00001eb017680	0.752627	1.3521	0.937694	1.44194	0.149319	0.211723
Zm00001eb017690	30.0539	0.470669	0.20452	2.30133	0.0213728	0.0392062
Zm00001eb017700	112.301	-0.458354	0.137942	-3.3228	0.000891183	0.00226734
Zm00001eb017710	0.597715	0.397859	0.976496	0.407435	0.683688	0.744651
Zm00001eb017720	0.053821	0.736998	3.61321	0.203973	0.838374	NA
Zm00001eb017730	4.39656	0.335328	0.450165	0.7449	0.456332	0.538521
Zm00001eb017750	0	NA	NA	NA	NA	NA
Zm00001eb017760	1.46818	-0.625404	0.864088	-0.723773	0.469205	0.550937
Zm00001eb017770	15.4611	-1.82593	0.345805	-5.28023	1.29019e-07	6.75349e-07
Zm00001eb017780	46.801	-0.385615	0.162525	-2.37266	0.0176606	0.033076
Zm00001eb017790	0.89739	2.55313	0.994585	2.56704	0.0102572	0.0204712
Zm00001eb017800	1.30474	4.07784	1.50631	2.70718	0.00678579	0.0141356
Zm00001eb017810	54.4396	3.17374	0.338624	9.37246	7.08641e-21	2.32544e-19
Zm00001eb017820	0	NA	NA	NA	NA	NA
Zm00001eb017830	22.5616	-1.6174	0.252655	-6.40163	1.53726e-10	1.25897e-09
Zm00001eb017840	0.0524266	1.20776	3.61279	0.3343	0.738153	NA
Zm00001eb017850	29.2518	-0.39561	0.199875	-1.97928	0.047784	0.0793326
Zm00001eb017860	9.97549	0.0550172	0.249064	0.220896	0.825174	0.863418
Zm00001eb017870	0	NA	NA	NA	NA	NA
Zm00001eb017880	0.187774	1.01832	2.69826	0.377398	0.705878	NA
Zm00001eb017900	2.40076	-0.668375	0.715219	-0.934503	0.350044	0.433592
Zm00001eb017910	76.9346	0.734989	0.181711	4.04483	5.2361e-05	0.000170689
Zm00001eb017920	86.1325	0.928801	0.262227	3.54198	0.000397134	0.00109245
Zm00001eb017930	0.337594	2.16761	1.74069	1.24526	0.213036	0.286845
Zm00001eb017940	0	NA	NA	NA	NA	NA
Zm00001eb017950	0.0177595	0.715135	3.61321	0.197922	0.843106	NA
Zm00001eb017960	0	NA	NA	NA	NA	NA
Zm00001eb017970	29.7467	0.147347	0.177717	0.829108	0.407043	0.49032
Zm00001eb017980	0	NA	NA	NA	NA	NA
Zm00001eb017990	0	NA	NA	NA	NA	NA
Zm00001eb018000	61.9654	1.07735	0.27101	3.97529	7.02921e-05	0.000223326
Zm00001eb018010	2.76621	1.81232	0.681128	2.66077	0.00779624	0.0160135
Zm00001eb018020	24.5516	-0.0135789	0.34601	-0.0392443	0.968696	0.977121
Zm00001eb018030	4.32558	-0.155643	0.50072	-0.310839	0.755923	0.806357
Zm00001eb018040	0.266989	-0.684659	2.25841	-0.303159	0.761769	NA
Zm00001eb018060	0	NA	NA	NA	NA	NA
Zm00001eb018070	0.0219169	0	3.61321	0	1	NA
Zm00001eb018090	35.6069	-0.125723	0.163533	-0.768795	0.442015	0.524609
Zm00001eb018100	0	NA	NA	NA	NA	NA
Zm00001eb018110	6.11767	-1.73983	0.530831	-3.27756	0.00104709	0.00261855
Zm00001eb018120	24.5355	-0.335929	0.193226	-1.73853	0.0821183	0.126914
Zm00001eb018130	0	NA	NA	NA	NA	NA
Zm00001eb018140	1.09362	-1.98542	0.894131	-2.22051	0.0263844	0.0472133
Zm00001eb018150	0	NA	NA	NA	NA	NA
Zm00001eb018170	0	NA	NA	NA	NA	NA
Zm00001eb018180	11.1717	2.86038	0.519003	5.51129	3.56208e-08	2.05008e-07
Zm00001eb018200	1.70012	0.92178	0.829668	1.11102	0.266559	0.346032
Zm00001eb018210	0	NA	NA	NA	NA	NA
Zm00001eb018220	0.493611	-0.686659	0.98257	-0.698839	0.484652	0.565595
Zm00001eb018230	0.0214811	0	3.61321	0	1	NA
Zm00001eb018240	0	NA	NA	NA	NA	NA
Zm00001eb018250	1.25102	-2.17459	0.8973	-2.42348	0.0153726	0.0292705
Zm00001eb018260	0.655941	2.33706	1.88053	1.24277	0.213953	0.28785
Zm00001eb018270	1.04423	0.865324	0.729663	1.18592	0.235653	0.312201
Zm00001eb018290	0	NA	NA	NA	NA	NA
Zm00001eb018300	128.832	-0.207178	0.123854	-1.67276	0.0943741	0.143125
Zm00001eb018320	184.581	-2.33741	0.16071	-14.5443	6.34692e-48	2.34638e-45
Zm00001eb018330	0	NA	NA	NA	NA	NA
Zm00001eb018340	0	NA	NA	NA	NA	NA
Zm00001eb018350	127.41	0.559521	0.108493	5.15722	2.50637e-07	1.24581e-06
Zm00001eb018360	46.3466	-0.314996	0.180027	-1.74972	0.080167	0.12432
Zm00001eb018380	30.5522	1.25753	0.374532	3.3576	0.000786217	0.00202635
Zm00001eb018400	0.0469966	1.21788	3.61321	0.337063	0.73607	NA
Zm00001eb018410	113.739	4.18672	0.459958	9.10239	8.83679e-20	2.54353e-18
Zm00001eb018420	1.79876	1.69149	0.876098	1.93071	0.0535186	0.0875389
Zm00001eb018430	10.136	-0.10251	0.2829	-0.362354	0.717088	0.773586
Zm00001eb018440	1.35811	0.861445	0.962684	0.894837	0.370874	0.454987
Zm00001eb018450	0	NA	NA	NA	NA	NA
Zm00001eb018460	25.5162	0.0287051	0.266229	0.107821	0.914138	0.934761
Zm00001eb018470	14.1003	-1.43566	0.381828	-3.75997	0.000169932	0.000502699
Zm00001eb018480	1.8205	2.58621	0.835917	3.09386	0.00197571	0.00464295
Zm00001eb018490	24.446	0.101025	0.23351	0.432637	0.665279	0.728929
Zm00001eb018520	35.6458	0.34033	0.202977	1.67669	0.0936022	0.142109
Zm00001eb018540	0	NA	NA	NA	NA	NA
Zm00001eb018550	0	NA	NA	NA	NA	NA
Zm00001eb018560	0.321233	-0.207458	1.20203	-0.17259	0.862974	NA
Zm00001eb018570	0	NA	NA	NA	NA	NA
Zm00001eb018590	0.639915	1.85643	1.11904	1.65895	0.0971258	0.146724
Zm00001eb018600	0.247416	3.09489	2.16169	1.4317	0.15223	NA
Zm00001eb018610	85.8779	0.912143	0.163555	5.57697	2.44744e-08	1.44658e-07
Zm00001eb018630	0	NA	NA	NA	NA	NA
Zm00001eb018640	0.756168	3.77286	1.79141	2.10608	0.0351972	0.0608839
Zm00001eb018650	0	NA	NA	NA	NA	NA
Zm00001eb018660	5.75802	6.56628	1.75687	3.73748	0.000185871	0.000545419
Zm00001eb018670	16.6241	0.231441	0.283851	0.81536	0.414866	0.498337
Zm00001eb018680	0	NA	NA	NA	NA	NA
Zm00001eb018690	2859.02	1.95179	0.224164	8.70701	3.11985e-18	7.35216e-17
Zm00001eb018700	14.3413	-0.614302	0.301458	-2.03777	0.0415727	0.0702931
Zm00001eb018710	0	NA	NA	NA	NA	NA
Zm00001eb018720	10.9087	-0.43475	0.387572	-1.12173	0.261978	0.341066
Zm00001eb018730	0.0545826	0	3.61321	0	1	NA
Zm00001eb018750	0.0592527	0.736998	3.61321	0.203973	0.838374	NA
Zm00001eb018810	69.6367	-0.977178	0.20495	-4.76788	1.86171e-06	7.91378e-06
Zm00001eb018820	0.03589	0.474694	3.61321	0.131377	0.895477	NA
Zm00001eb018830	684.837	1.22623	0.173811	7.05495	1.72663e-12	1.9072e-11
Zm00001eb018840	13.5518	2.38364	0.366495	6.50388	7.82735e-11	6.71727e-10
Zm00001eb018850	55.937	0.760986	0.223339	3.40731	0.00065607	0.00172015
Zm00001eb018860	53.9842	-1.17434	0.242822	-4.83623	1.32327e-06	5.79896e-06
Zm00001eb018870	1.28614	2.56004	0.934995	2.73802	0.00618095	0.01299
Zm00001eb018880	2.27067	-0.740906	0.618632	-1.19765	0.231053	0.307239
Zm00001eb018890	1.68092	4.59846	1.3307	3.45568	0.000548914	0.00146303
Zm00001eb018900	0.104507	2.11838	3.60525	0.587583	0.556812	NA
Zm00001eb018910	78.6097	6.76362	1.1097	6.09501	1.09429e-09	7.88633e-09
Zm00001eb018920	0	NA	NA	NA	NA	NA
Zm00001eb018930	2.24845	1.30308	0.670358	1.94386	0.0519128	0.0852069
Zm00001eb018940	0.0773626	0	3.61321	0	1	NA
Zm00001eb018950	0	NA	NA	NA	NA	NA
Zm00001eb018960	0.0403518	0.474694	3.61321	0.131377	0.895477	NA
Zm00001eb018970	36.577	-0.067576	0.17053	-0.396269	0.691906	0.752079
Zm00001eb018980	285.211	-0.372568	0.140983	-2.64264	0.0082263	0.0168005
Zm00001eb018990	2811.95	0.159279	0.183653	0.86728	0.385788	0.469631
Zm00001eb019000	0	NA	NA	NA	NA	NA
Zm00001eb019010	0.618944	-1.32827	1.09011	-1.21847	0.223045	0.298318
Zm00001eb019020	0.194797	0.474679	3.61321	0.131373	0.89548	NA
Zm00001eb019030	0.95352	-0.704734	1.06745	-0.660205	0.509122	0.588837
Zm00001eb019040	0	NA	NA	NA	NA	NA
Zm00001eb019050	9.36821	7.02727	1.42331	4.93726	7.92274e-07	3.60415e-06
Zm00001eb019060	0	NA	NA	NA	NA	NA
Zm00001eb019070	0.0221797	0	3.61321	0	1	NA
Zm00001eb019080	0	NA	NA	NA	NA	NA
Zm00001eb019090	49.7018	3.60931	0.318736	11.3238	1.00007e-29	8.42055e-28
Zm00001eb019100	0	NA	NA	NA	NA	NA
Zm00001eb019110	0	NA	NA	NA	NA	NA
Zm00001eb019120	0.0207366	0.715135	3.61321	0.197922	0.843106	NA
Zm00001eb019130	11.7742	0.785249	0.381555	2.05802	0.0395882	0.067463
Zm00001eb019140	123.707	-1.21349	0.0889115	-13.6483	2.06751e-42	5.04301e-40
Zm00001eb019160	1.09612	-0.301771	1.04104	-0.289874	0.771913	0.82024
Zm00001eb019170	0	NA	NA	NA	NA	NA
Zm00001eb019180	0	NA	NA	NA	NA	NA
Zm00001eb019190	0	NA	NA	NA	NA	NA
Zm00001eb019200	0	NA	NA	NA	NA	NA
Zm00001eb019210	29.7341	-0.525459	0.330008	-1.59226	0.111325	0.165014
Zm00001eb019220	6.42416	1.50239	0.390461	3.84772	0.000119223	0.000362666
Zm00001eb019230	511.098	-1.68324	0.227759	-7.39045	1.46335e-13	1.86948e-12
Zm00001eb019240	22.4836	1.80715	0.182044	9.92697	3.17774e-23	1.3975e-21
Zm00001eb019250	28.6762	1.09761	0.27365	4.01099	6.04638e-05	0.00019453
Zm00001eb019260	213.181	-0.22929	0.199243	-1.15081	0.249812	0.327872
Zm00001eb019280	89.8535	1.3381	0.238298	5.61523	1.96302e-08	1.17761e-07
Zm00001eb019290	116.422	0.503386	0.135675	3.71023	0.000207075	0.000601521
Zm00001eb019300	0.315446	1.48936	1.48412	1.00353	0.315605	NA
Zm00001eb019320	2.4896	-1.04744	0.533648	-1.96279	0.0496701	0.0820896
Zm00001eb019330	38.3594	0.373693	0.201746	1.85229	0.0639839	0.102267
Zm00001eb019340	5.08482	-1.12981	0.460565	-2.45309	0.0141634	0.0272599
Zm00001eb019350	13.9227	0.0555899	0.211142	0.263282	0.792333	0.836153
Zm00001eb019360	45.3848	0.0818794	0.376573	0.217433	0.827871	0.865413
Zm00001eb019370	19.9284	3.13458	0.35237	8.89572	5.80425e-19	1.50086e-17
Zm00001eb019380	1.11083	4.39734	1.72319	2.55187	0.0107147	0.0212873
Zm00001eb019390	4.70237	3.30917	0.554528	5.96754	2.40854e-09	1.6585e-08
Zm00001eb019410	0	NA	NA	NA	NA	NA
Zm00001eb019420	16.5323	-0.373172	0.241817	-1.5432	0.122782	0.179178
Zm00001eb019440	0.124244	1.79137	3.61048	0.496157	0.619784	NA
Zm00001eb019450	1.00863	0.630952	0.987935	0.638657	0.523046	0.601998
Zm00001eb019460	80.8725	-0.386763	0.195247	-1.98089	0.0476035	0.0790773
Zm00001eb019470	51.7598	-0.683435	0.184686	-3.70054	0.000215145	0.000622746
Zm00001eb019480	0.0595611	0.977437	3.61321	0.270518	0.786762	NA
Zm00001eb019490	0	NA	NA	NA	NA	NA
Zm00001eb019500	0	NA	NA	NA	NA	NA
Zm00001eb019510	21.1806	-1.23088	0.287387	-4.28299	1.84397e-05	6.52534e-05
Zm00001eb019520	135.67	3.13297	0.344989	9.08135	1.07232e-19	3.03482e-18
Zm00001eb019530	680.36	0.166277	0.237426	0.70033	0.483721	0.564731
Zm00001eb019540	0	NA	NA	NA	NA	NA
Zm00001eb019550	2.70504	0.589749	0.653612	0.902291	0.366902	0.450956
Zm00001eb019570	0.0532799	1.49556	3.61265	0.41398	0.678889	NA
Zm00001eb019580	13.3982	4.38107	0.455473	9.61873	6.665e-22	2.45629e-20
Zm00001eb019590	45.1369	1.84045	0.234516	7.84786	4.23182e-15	6.7243e-14
Zm00001eb019600	0.656154	1.89611	1.27084	1.49201	0.135696	0.195266
Zm00001eb019610	0.029357	1.21788	3.61321	0.337064	0.736069	NA
Zm00001eb019620	0.678312	3.87166	1.56133	2.47972	0.0131484	0.0255496
Zm00001eb019630	36.6667	0.796372	0.198124	4.01956	5.83072e-05	0.000188206
Zm00001eb019640	0	NA	NA	NA	NA	NA
Zm00001eb019650	53.0745	3.82746	0.338181	11.3178	1.07141e-29	8.95743e-28
Zm00001eb019660	9.90151	-4.26693	0.514989	-8.28549	1.17625e-16	2.2737e-15
Zm00001eb019680	84.1038	1.3788	0.321987	4.28218	1.85075e-05	6.54737e-05
Zm00001eb019690	0	NA	NA	NA	NA	NA
Zm00001eb019700	80.8085	2.16771	0.384749	5.63409	1.75983e-08	1.06661e-07
Zm00001eb019710	0.239483	0.289741	1.64245	0.176408	0.859973	NA
Zm00001eb019720	5.82375	0.865576	0.421409	2.054	0.0399753	0.0680003
Zm00001eb019730	742.218	-1.78239	0.177893	-10.0195	1.25167e-23	5.75039e-22
Zm00001eb019740	0	NA	NA	NA	NA	NA
Zm00001eb019750	0	NA	NA	NA	NA	NA
Zm00001eb019760	3.45921	-0.199036	0.495011	-0.402084	0.687622	0.748075
Zm00001eb019770	91.8289	-0.375275	0.202176	-1.85618	0.0634278	0.101522
Zm00001eb019780	12.7397	-0.0435621	0.291776	-0.1493	0.881317	0.908463
Zm00001eb019800	148.773	0.827226	0.172008	4.80921	1.51524e-06	6.55645e-06
Zm00001eb019810	0	NA	NA	NA	NA	NA
Zm00001eb019820	0	NA	NA	NA	NA	NA
Zm00001eb019830	21.4428	4.22685	0.525213	8.04787	8.4246e-16	1.46887e-14
Zm00001eb019840	1.49877	1.62236	0.675323	2.40235	0.0162903	0.030812
Zm00001eb019850	149.632	0.145279	0.132135	1.09948	0.27156	0.351676
Zm00001eb019860	18.1673	3.94068	0.703559	5.60106	2.13043e-08	1.2684e-07
Zm00001eb019870	1.63978	0.570713	0.699782	0.815558	0.414753	0.498277
Zm00001eb019880	0.428573	3.47614	2.09453	1.65963	0.0969888	0.146545
Zm00001eb019890	0.629656	2.96051	1.20327	2.4604	0.0138782	0.026807
Zm00001eb019900	7.28089	-0.0469631	0.300689	-0.156185	0.875887	0.904074
Zm00001eb019920	0	NA	NA	NA	NA	NA
Zm00001eb019930	143.627	-2.50614	0.247646	-10.1198	4.51143e-24	2.15203e-22
Zm00001eb019950	0	NA	NA	NA	NA	NA
Zm00001eb019960	0.0175812	0.715135	3.61321	0.197922	0.843106	NA
Zm00001eb019970	0.035519	0.474694	3.61321	0.131377	0.895477	NA
Zm00001eb019980	0	NA	NA	NA	NA	NA
Zm00001eb019990	0	NA	NA	NA	NA	NA
Zm00001eb020000	183.922	-1.43037	0.266093	-5.37546	7.63894e-08	4.14345e-07
Zm00001eb020010	0.566427	-1.13429	0.936914	-1.21066	0.226025	0.301792
Zm00001eb020020	10.2261	1.07514	0.314397	3.41969	0.00062692	0.00165122
Zm00001eb020040	16.01	-0.76447	0.246149	-3.10572	0.00189815	0.00448028
Zm00001eb020050	0	NA	NA	NA	NA	NA
Zm00001eb020060	0.345204	1.53278	1.45145	1.05603	0.290956	0.37226
Zm00001eb020070	0	NA	NA	NA	NA	NA
Zm00001eb020080	0.417579	-1.64811	1.38947	-1.18614	0.235566	0.312117
Zm00001eb020090	16.5334	4.49474	0.541317	8.30334	1.01228e-16	1.97448e-15
Zm00001eb020100	49.6482	-1.10223	0.298149	-3.69692	0.000218231	0.000630907
Zm00001eb020110	1467.99	-0.46228	0.185375	-2.49376	0.01264	0.024675
Zm00001eb020120	87.498	2.07552	0.139897	14.8361	8.56349e-50	3.5546e-47
Zm00001eb020130	174.491	-0.830266	0.202762	-4.09478	4.22561e-05	0.000140143
Zm00001eb020140	0.500368	2.15326	1.65053	1.30458	0.192034	0.262571
Zm00001eb020150	9.15451	0.0316748	0.31047	0.102022	0.918739	0.938452
Zm00001eb020160	0.0366855	0.97744	3.61321	0.270518	0.786761	NA
Zm00001eb020170	15.1245	-2.01857	0.339114	-5.95248	2.64108e-09	1.80549e-08
Zm00001eb020180	7.09009	0.0758659	0.377377	0.201035	0.840671	0.876262
Zm00001eb020190	0	NA	NA	NA	NA	NA
Zm00001eb020200	4870.89	-0.726804	0.136114	-5.33966	9.31216e-08	4.97462e-07
Zm00001eb020210	0	NA	NA	NA	NA	NA
Zm00001eb020220	0	NA	NA	NA	NA	NA
Zm00001eb020230	0	NA	NA	NA	NA	NA
Zm00001eb020240	0	NA	NA	NA	NA	NA
Zm00001eb020250	18.6258	1.38041	0.282307	4.88974	1.00968e-06	4.51502e-06
Zm00001eb020260	3.34879	2.64463	0.729706	3.62424	0.000289811	0.00081913
Zm00001eb020270	3.13433	-0.171911	0.446968	-0.384617	0.700521	0.759319
Zm00001eb020280	25.6295	-0.100225	0.257852	-0.388691	0.697505	0.756704
Zm00001eb020300	0.0232205	1.21788	3.61321	0.337064	0.736069	NA
Zm00001eb020310	9.3754	-0.0801867	0.41471	-0.193356	0.84668	0.880818
Zm00001eb020320	15.3904	-0.760201	0.276443	-2.74993	0.00596072	0.0125785
Zm00001eb020330	111.468	0.028509	0.313284	0.0910003	0.927492	0.944823
Zm00001eb020340	37.9356	5.21622	1.05542	4.9423	7.72052e-07	3.51825e-06
Zm00001eb020350	42.3003	1.20354	0.207274	5.8065	6.37917e-09	4.1025e-08
Zm00001eb020360	23.8021	-0.0344543	0.199521	-0.172685	0.862899	0.894074
Zm00001eb020370	68.024	0.451491	0.153653	2.93838	0.0032993	0.00737472
Zm00001eb020380	12.9564	-0.0206087	0.275334	-0.0748496	0.940334	0.955027
Zm00001eb020390	0	NA	NA	NA	NA	NA
Zm00001eb020400	0.0818017	1.83774	3.60996	0.509076	0.610699	NA
Zm00001eb020410	0.564079	2.33414	1.3208	1.76722	0.0771912	0.120322
Zm00001eb020420	124.462	-0.493249	0.137544	-3.58611	0.00033565	0.000936054
Zm00001eb020430	0	NA	NA	NA	NA	NA
Zm00001eb020440	0.210405	0.737001	3.07549	0.239637	0.810612	NA
Zm00001eb020450	0.150246	1.49555	3.61265	0.413977	0.678891	NA
Zm00001eb020460	7.61847	-0.565749	0.349511	-1.61869	0.105514	0.157545
Zm00001eb020470	0.394499	-0.343249	1.14008	-0.301074	0.763358	0.812792
Zm00001eb020490	0	NA	NA	NA	NA	NA
Zm00001eb020500	48.9624	-0.662495	0.180312	-3.67416	0.000238637	0.000685379
Zm00001eb020510	96.0307	0.276315	0.313379	0.881729	0.377923	0.461863
Zm00001eb020520	0	NA	NA	NA	NA	NA
Zm00001eb020530	0	NA	NA	NA	NA	NA
Zm00001eb020540	9.18521	0.568842	0.366178	1.55346	0.120313	0.17613
Zm00001eb020560	0	NA	NA	NA	NA	NA
Zm00001eb020570	0	NA	NA	NA	NA	NA
Zm00001eb020580	0.0175812	0.715135	3.61321	0.197922	0.843106	NA
Zm00001eb020590	99.8779	0.201702	0.202488	0.996121	0.319191	0.401663
Zm00001eb020600	5.81404	3.43411	0.724513	4.73988	2.13845e-06	8.9916e-06
Zm00001eb020610	0	NA	NA	NA	NA	NA
Zm00001eb020620	0.0175164	0.715135	3.61321	0.197922	0.843106	NA
Zm00001eb020630	0	NA	NA	NA	NA	NA
Zm00001eb020640	0.0232205	1.21788	3.61321	0.337064	0.736069	NA
Zm00001eb020650	0	NA	NA	NA	NA	NA
Zm00001eb020660	62.6846	0.528107	0.239498	2.20506	0.02745	0.0488872
Zm00001eb020670	0	NA	NA	NA	NA	NA
Zm00001eb020680	392.182	0.970669	0.158581	6.12097	9.30076e-10	6.76263e-09
Zm00001eb020690	21.9211	1.64404	0.414578	3.96559	7.32158e-05	0.000231992
Zm00001eb020700	0.0891429	1.01468	3.61265	0.280869	0.778811	NA
Zm00001eb020710	83.5775	0.80479	0.298503	2.69609	0.00701584	0.0145622
Zm00001eb020720	26.0685	0.241172	0.1925	1.25284	0.210264	0.283726
Zm00001eb020730	0.188363	2.773	2.27677	1.21795	0.223242	NA
Zm00001eb020740	5.58578	4.21251	0.946398	4.4511	8.54299e-06	3.22887e-05
Zm00001eb020750	0.125883	1.88831	3.605	0.523803	0.600416	NA
Zm00001eb020770	0	NA	NA	NA	NA	NA
Zm00001eb020780	15.576	0.739546	0.204824	3.61064	0.000305446	0.000859828
Zm00001eb020790	34.4851	2.50878	0.59454	4.2197	2.4463e-05	8.47183e-05
Zm00001eb020800	0.749453	1.74115	1.26083	1.38096	0.167292	0.233317
Zm00001eb020810	0.0166272	0.715135	3.61321	0.197922	0.843106	NA
Zm00001eb020820	0	NA	NA	NA	NA	NA
Zm00001eb020830	0.0518531	1.21788	3.61321	0.337063	0.73607	NA
Zm00001eb020840	0	NA	NA	NA	NA	NA
Zm00001eb020850	0.160404	1.25446	2.75463	0.455399	0.648822	NA
Zm00001eb020860	54.6997	0.240735	0.196788	1.22332	0.221209	0.296164
Zm00001eb020870	39.9816	-0.191249	0.22958	-0.833039	0.404823	0.48828
Zm00001eb020880	0	NA	NA	NA	NA	NA
Zm00001eb020890	2.40195	-2.50637	0.820845	-3.0534	0.00226262	0.00525046
Zm00001eb020900	0.0730752	1.80164	3.61036	0.49902	0.617765	NA
Zm00001eb020920	0	NA	NA	NA	NA	NA
Zm00001eb020930	0	NA	NA	NA	NA	NA
Zm00001eb020940	179.681	0.663895	0.262581	2.52834	0.0114603	0.0226035
Zm00001eb020950	5.19527	1.86551	0.496143	3.76002	0.000169903	0.000502677
Zm00001eb020960	0.671921	2.69771	1.7154	1.57265	0.115801	0.170505
Zm00001eb020970	6.21712	4.02999	0.778239	5.17835	2.23857e-07	1.12284e-06
Zm00001eb020980	0.178181	2.72102	3.59321	0.757266	0.44889	NA
Zm00001eb021000	0	NA	NA	NA	NA	NA
Zm00001eb021010	19.1383	1.29251	0.395037	3.27188	0.00106835	0.00266553
Zm00001eb021020	13.3479	2.59776	0.407647	6.37258	1.85876e-10	1.50404e-09
Zm00001eb021030	48.8117	-1.2144	0.197388	-6.15237	7.63356e-10	5.62488e-09
Zm00001eb021040	1003.67	1.34864	0.405727	3.32401	0.000887329	0.0022589
Zm00001eb021050	129.386	-0.917631	0.401757	-2.28404	0.022369	0.0408593
Zm00001eb021060	14.2855	-0.357272	0.683722	-0.52254	0.601295	0.673705
Zm00001eb021070	25.7646	0.250008	0.179192	1.3952	0.162955	0.228137
Zm00001eb021080	0.193533	1.05045	2.3559	0.445881	0.655683	NA
Zm00001eb021090	1.73468	3.79978	1.227	3.09681	0.00195616	0.00460218
Zm00001eb021100	0	NA	NA	NA	NA	NA
Zm00001eb021110	0	NA	NA	NA	NA	NA
Zm00001eb021120	0	NA	NA	NA	NA	NA
Zm00001eb021140	0	NA	NA	NA	NA	NA
Zm00001eb021150	0	NA	NA	NA	NA	NA
Zm00001eb021160	0	NA	NA	NA	NA	NA
Zm00001eb021170	9.99952	-2.92719	0.416689	-7.02488	2.14256e-12	2.33824e-11
Zm00001eb021200	1.89143	4.57161	0.873462	5.2339	1.65972e-07	8.53304e-07
Zm00001eb021210	67.2634	0.0431948	0.14514	0.297608	0.766003	0.815094
Zm00001eb021220	23.3221	-1.15992	0.206194	-5.62538	1.85099e-08	1.11806e-07
Zm00001eb021230	1.7209	0.229816	0.871393	0.263734	0.791985	0.835937
Zm00001eb021240	65.9723	0.283605	0.117467	2.41434	0.0157638	0.0299214
Zm00001eb021260	40.109	-0.316751	0.223049	-1.4201	0.155579	0.219264
Zm00001eb021270	33.5854	-1.05833	0.229506	-4.61133	4.00104e-06	1.59987e-05
Zm00001eb021280	0	NA	NA	NA	NA	NA
Zm00001eb021290	17.0067	-0.579557	0.226735	-2.5561	0.0105854	0.0210621
Zm00001eb021300	36.9612	-1.14516	0.164958	-6.94211	3.86279e-12	4.07098e-11
Zm00001eb021310	7.07573	3.94925	0.780015	5.06304	4.12616e-07	1.97262e-06
Zm00001eb021320	45.4858	1.26769	0.237489	5.33789	9.40346e-08	5.01886e-07
Zm00001eb021340	45.564	1.05295	0.176213	5.97544	2.29465e-09	1.58284e-08
Zm00001eb021350	45.8723	1.63917	0.352075	4.65575	3.22798e-06	1.31385e-05
Zm00001eb021360	27.3889	2.90229	0.273456	10.6134	2.58257e-26	1.51999e-24
Zm00001eb021370	1.94508	2.1552	0.699135	3.08267	0.00205155	0.00480591
Zm00001eb021380	91.0203	1.97128	0.21022	9.3772	6.77451e-21	2.23238e-19
Zm00001eb021390	43.0734	0.578285	0.179803	3.21622	0.00129891	0.00318008
Zm00001eb021400	21.6209	2.19613	0.393519	5.58076	2.39471e-08	1.41718e-07
Zm00001eb021410	0.056773	0.474691	3.61321	0.131376	0.895478	NA
Zm00001eb021420	0.0464411	1.49556	3.61265	0.41398	0.678889	NA
Zm00001eb021430	0	NA	NA	NA	NA	NA
Zm00001eb021440	0.255494	2.66302	2.22379	1.19751	0.231106	NA
Zm00001eb021450	16.5264	2.76363	0.567045	4.87374	1.09502e-06	4.86449e-06
Zm00001eb021470	0	NA	NA	NA	NA	NA
Zm00001eb021500	0.122608	0.496566	2.52091	0.196978	0.843844	NA
Zm00001eb021510	12.6756	0.551445	0.324555	1.69908	0.0893039	0.136494
Zm00001eb021520	0	NA	NA	NA	NA	NA
Zm00001eb021530	51.9849	1.3893	0.350887	3.95939	7.5143e-05	0.000237272
Zm00001eb021550	1.43432	2.31205	0.718363	3.2185	0.00128865	0.0031579
Zm00001eb021570	0	NA	NA	NA	NA	NA
Zm00001eb021580	0	NA	NA	NA	NA	NA
Zm00001eb021590	0.375395	1.23513	1.59077	0.776439	0.43749	0.520216
Zm00001eb021600	1.43209	-0.204801	0.762323	-0.268653	0.788196	0.832793
Zm00001eb021610	0.484336	2.73849	2.10586	1.30041	0.193459	0.264306
Zm00001eb021620	0.213439	1.49556	3.61265	0.413977	0.678891	NA
Zm00001eb021630	0	NA	NA	NA	NA	NA
Zm00001eb021640	0.0460986	0.97744	3.61321	0.270518	0.786761	NA
Zm00001eb021650	13.1645	2.8001	0.430745	6.50059	8.00079e-11	6.85865e-10
Zm00001eb021660	0	NA	NA	NA	NA	NA
Zm00001eb021670	0.0503404	1.49556	3.61265	0.41398	0.678889	NA
Zm00001eb021690	17.2258	5.92653	0.770936	7.68745	1.50093e-14	2.22089e-13
Zm00001eb021700	0	NA	NA	NA	NA	NA
Zm00001eb021710	0.96032	0.632151	0.88789	0.71197	0.476483	0.557961
Zm00001eb021720	39.1341	-2.6344	0.409512	-6.43303	1.25081e-10	1.04242e-09
Zm00001eb021750	15.0884	3.21735	0.595976	5.39846	6.7215e-08	3.67616e-07
Zm00001eb021760	92.9173	-0.255759	0.250283	-1.02188	0.306837	0.388639
Zm00001eb021780	16.0384	2.24072	0.416517	5.37965	7.46298e-08	4.05451e-07
Zm00001eb021790	2.75346	2.27174	0.957831	2.37176	0.0177038	0.0331491
Zm00001eb021800	0.355099	2.59519	1.3238	1.96041	0.0499484	0.0824804
Zm00001eb021820	30.7342	0.319297	0.29481	1.08306	0.278782	0.359278
Zm00001eb021830	85.7451	1.06575	0.329113	3.23825	0.00120264	0.00296711
Zm00001eb021840	2.19542	2.26402	0.749998	3.0187	0.00253863	0.00582524
Zm00001eb021850	4.27701	0.211275	0.463815	0.455516	0.648738	0.714911
Zm00001eb021880	29.2713	0.0920363	0.223686	0.411452	0.680741	0.742254
Zm00001eb021890	85.6484	-0.350144	0.120872	-2.89683	0.00376954	0.00833292
Zm00001eb021900	87.6459	0.358118	0.147566	2.42683	0.0152312	0.0290504
Zm00001eb021910	0	NA	NA	NA	NA	NA
Zm00001eb021920	0.222315	0.740727	2.0256	0.365684	0.714601	NA
Zm00001eb021930	0	NA	NA	NA	NA	NA
Zm00001eb021940	32.1681	-0.0350908	0.200336	-0.17516	0.860954	0.892489
Zm00001eb021950	0.115314	1.3971	2.96492	0.471211	0.63749	NA
Zm00001eb021960	0	NA	NA	NA	NA	NA
Zm00001eb021970	0	NA	NA	NA	NA	NA
Zm00001eb021980	0	NA	NA	NA	NA	NA
Zm00001eb021990	2.27022	1.63966	0.588271	2.78726	0.00531561	0.0113427
Zm00001eb022000	253.075	-0.44774	0.137199	-3.26344	0.00110067	0.00273836
Zm00001eb022010	0.468358	-0.197027	1.24392	-0.158392	0.874148	0.902923
Zm00001eb022020	0	NA	NA	NA	NA	NA
Zm00001eb022040	1.15989	1.94026	0.971865	1.99643	0.0458871	0.0765486
Zm00001eb022050	7.78344	3.74543	0.693322	5.40216	6.58445e-08	3.60788e-07
Zm00001eb022060	0	NA	NA	NA	NA	NA
Zm00001eb022070	0.58955	1.05806	1.39921	0.75618	0.449542	0.532074
Zm00001eb022080	43.4164	2.46488	0.271893	9.06564	1.23878e-19	3.4727e-18
Zm00001eb022110	0.34348	1.0669	1.33844	0.797121	0.425381	0.508694
Zm00001eb022120	25.5511	0.976389	0.292738	3.33537	0.000851854	0.00217914
Zm00001eb022130	13.3186	0.53789	0.25679	2.09467	0.0362005	0.062382
Zm00001eb022160	1.1435	1.16199	0.730133	1.59148	0.111502	0.165246
Zm00001eb022170	0	NA	NA	NA	NA	NA
Zm00001eb022180	22.8763	0.167848	0.229839	0.730285	0.465216	0.547117
Zm00001eb022190	0	NA	NA	NA	NA	NA
[truncated: 37,759 more rows]

## Sheet: ped-dap9_ws2.c
Suppl Table S2.Setter & Morrison (2026). Differential Expression contrasts and statistics
ped-dap9_ws2.c	control [c], mild WS (ws2), severe WS (ws3), shade (sh)
	baseMean	log2FoldChange	lfcSE	stat	pvalue	padj
Zm00001eb000010	10.4962	0.560213	0.425126	1.31776	0.187585	0.577124
Zm00001eb000020	36.723	-0.444089	0.325485	-1.36439	0.172444	0.554579
Zm00001eb000050	0.139016	0.278434	4.2965	0.0648049	0.948329	NA
Zm00001eb000060	0.185177	0.278455	2.19749	0.126715	0.899166	NA
Zm00001eb000070	0.29952	0.184355	1.68066	0.109692	0.912654	NA
Zm00001eb000080	50.4761	0.0902508	0.236715	0.381264	0.703008	0.919998
Zm00001eb000100	0	NA	NA	NA	NA	NA
Zm00001eb000110	0	NA	NA	NA	NA	NA
Zm00001eb000120	2.01443	-0.819868	0.680342	-1.20508	0.228171	NA
Zm00001eb000140	0	NA	NA	NA	NA	NA
Zm00001eb000150	0	NA	NA	NA	NA	NA
Zm00001eb000170	95.1146	0.367429	0.302527	1.21453	0.224545	0.625161
Zm00001eb000180	0.115956	0.27845	3.09766	0.0898903	0.928374	NA
Zm00001eb000190	31.3979	-0.649776	0.233452	-2.78334	0.00538022	0.0806127
Zm00001eb000200	38.9922	1.26226	0.494983	2.5501	0.0107691	0.125032
Zm00001eb000210	21.2236	-0.47259	0.347675	-1.35929	0.174056	0.556296
Zm00001eb000220	324.294	0.617002	0.256055	2.40965	0.0159678	0.156234
Zm00001eb000230	195.6	0.159452	0.217459	0.733252	0.463405	0.817297
Zm00001eb000240	14.3663	-0.425003	0.430372	-0.987526	0.323385	0.72181
Zm00001eb000250	0	NA	NA	NA	NA	NA
Zm00001eb000270	0.54973	-0.583297	1.39858	-0.417065	0.676631	NA
Zm00001eb000290	0	NA	NA	NA	NA	NA
Zm00001eb000300	0.0629727	1.099	4.42229	0.248514	0.803737	NA
Zm00001eb000310	10.6305	0.473912	0.584757	0.810442	0.417686	0.788398
Zm00001eb000320	471.33	0.12644	0.189157	0.668436	0.503855	0.839887
Zm00001eb000330	68.7805	-0.216418	0.207608	-1.04244	0.297209	0.700331
Zm00001eb000340	104.029	0.036226	0.179709	0.201581	0.840244	0.964656
Zm00001eb000360	0	NA	NA	NA	NA	NA
Zm00001eb000370	0	NA	NA	NA	NA	NA
Zm00001eb000380	231.445	-0.241302	0.444354	-0.543041	0.587101	0.880145
Zm00001eb000390	0.0181992	0.278448	4.43353	0.0628049	0.949922	NA
Zm00001eb000400	2.58497	-0.42308	0.542796	-0.779446	0.435717	NA
Zm00001eb000410	0.0876983	-0.335922	4.43238	-0.0757881	0.939588	NA
Zm00001eb000420	1053.97	0.0668233	0.217533	0.307186	0.758701	0.937757
Zm00001eb000430	0.0563961	0	4.43353	0	1	NA
Zm00001eb000440	4572.31	0.020355	0.204243	0.0996606	0.920614	0.984443
Zm00001eb000450	225.436	-0.51568	0.227909	-2.26266	0.0236567	0.197455
Zm00001eb000460	0.473913	-1.34042	1.44131	-0.930001	0.352371	NA
Zm00001eb000470	23.8272	0.193312	0.477771	0.404612	0.685763	0.915279
Zm00001eb000480	1118.34	0.0867799	0.311894	0.278235	0.780832	0.945781
Zm00001eb000490	239.993	-0.87287	0.258351	-3.37862	0.000728507	0.0215558
Zm00001eb000500	6.86869	-0.437817	0.383198	-1.14254	0.253231	0.658637
Zm00001eb000510	32.8734	0.400093	0.289597	1.38155	0.167109	0.547189
Zm00001eb000520	29.4422	-0.13851	0.326739	-0.423917	0.671626	0.910438
Zm00001eb000530	0	NA	NA	NA	NA	NA
Zm00001eb000540	5.41259	0.609123	0.472825	1.28826	0.197654	0.590937
Zm00001eb000550	118.728	-0.122284	0.281323	-0.434675	0.663799	0.906544
Zm00001eb000560	0.0512026	-0.04471	4.43344	-0.0100847	0.991954	NA
Zm00001eb000570	5.80926	0.214994	0.429484	0.500586	0.616662	0.889962
Zm00001eb000580	0	NA	NA	NA	NA	NA
Zm00001eb000590	158.173	-0.135377	0.210281	-0.643794	0.519709	0.848153
Zm00001eb000600	0.368502	-0.617533	1.78422	-0.346109	0.729261	NA
Zm00001eb000620	19.5631	0.86111	0.51855	1.66061	0.0967916	0.422284
Zm00001eb000630	0.226835	-1.44145	2.40906	-0.598347	0.549608	NA
Zm00001eb000640	8.08126	0.39524	0.395676	0.998898	0.317844	0.71764
Zm00001eb000650	12.9106	-0.266965	0.304678	-0.87622	0.380911	0.765044
Zm00001eb000660	1.72851	-0.456235	0.924653	-0.493412	0.621721	NA
Zm00001eb000670	93.7805	0.315584	0.298453	1.0574	0.29033	0.694327
Zm00001eb000680	13.8084	-0.166407	0.41221	-0.403696	0.686437	0.915654
Zm00001eb000690	43.6286	-0.230452	0.265217	-0.868916	0.384893	0.768766
Zm00001eb000700	365.235	-0.618293	0.161822	-3.82082	0.000133007	0.00644358
Zm00001eb000710	63.3634	-0.210111	0.255198	-0.823325	0.410323	0.784098
Zm00001eb000720	10.6597	-0.488846	0.380096	-1.28611	0.198405	0.5914
Zm00001eb000740	11.4588	0.720941	0.435947	1.65373	0.0981814	0.423747
Zm00001eb000750	4.23607	0.425252	0.768812	0.553129	0.580175	NA
Zm00001eb000760	0.113604	-1.34743	4.42734	-0.304342	0.760867	NA
Zm00001eb000770	2161.93	-0.0394165	0.134576	-0.292895	0.769603	0.941857
Zm00001eb000780	215.019	-0.0795884	0.35098	-0.226761	0.82061	0.958146
Zm00001eb000790	95.6453	0.469193	0.221941	2.11405	0.0345114	0.244838
Zm00001eb000800	91.9651	-0.453664	0.137128	-3.30832	0.00093858	0.0258982
Zm00001eb000810	0.0626958	0	4.43353	0	1	NA
Zm00001eb000820	219.997	-0.17074	0.155796	-1.09592	0.273115	0.679874
Zm00001eb000830	0.332557	0.126559	1.57678	0.0802641	0.936027	NA
Zm00001eb000840	16.0666	-0.787837	0.363987	-2.16446	0.0304288	0.229037
Zm00001eb000850	217.248	0.608729	0.487985	1.24743	0.212239	0.610696
Zm00001eb000860	108.934	0.098534	0.124805	0.789506	0.429816	0.794224
Zm00001eb000870	50.0094	-0.105533	0.183199	-0.576054	0.564579	0.869112
Zm00001eb000880	4.43984	-0.139851	0.758579	-0.184359	0.853732	0.967105
Zm00001eb000890	25.0681	-0.695259	0.349212	-1.99093	0.0464882	0.289541
Zm00001eb000900	24.7985	-0.339399	0.412528	-0.82273	0.410662	0.78453
Zm00001eb000910	82.6649	-0.264503	0.44077	-0.600092	0.548445	0.861247
Zm00001eb000920	163.624	0.123227	0.12602	0.977833	0.328157	0.725833
Zm00001eb000930	3.38074	0.590188	0.645961	0.913659	0.360896	NA
Zm00001eb000940	0.359575	0.884708	2.16336	0.40895	0.682576	NA
Zm00001eb000960	3.61552	-0.116805	0.605848	-0.192795	0.847119	NA
Zm00001eb000970	163.506	-0.248757	0.168493	-1.47637	0.139845	0.502986
Zm00001eb000980	127.741	0.0864215	0.358583	0.241008	0.809549	0.957067
Zm00001eb000990	127.158	-0.467017	0.254866	-1.8324	0.0668914	0.351741
Zm00001eb001000	129.949	0.0214313	0.287336	0.0745862	0.940544	0.987774
Zm00001eb001010	44.2157	-0.325154	0.383546	-0.847756	0.396574	0.775674
Zm00001eb001020	11.1995	-0.366315	0.379953	-0.964107	0.334993	0.729469
Zm00001eb001030	0.428479	0.00695363	1.80534	0.00385171	0.996927	NA
Zm00001eb001040	73.5172	-0.231406	0.271092	-0.853609	0.393321	0.773851
Zm00001eb001050	13.7868	0.328693	0.290842	1.13014	0.258416	0.664635
Zm00001eb001060	123.859	0.658067	0.403914	1.62922	0.103266	0.434198
Zm00001eb001070	81.3105	-0.368243	0.212198	-1.73538	0.0826741	0.391648
Zm00001eb001090	1.06696	1.37521	1.24728	1.10257	0.270214	NA
Zm00001eb001100	0.0567567	0	4.43353	0	1	NA
Zm00001eb001110	121.194	-0.0794835	0.181663	-0.437533	0.661724	0.906024
Zm00001eb001120	11.384	0.297711	0.646233	0.460687	0.645023	0.900902
Zm00001eb001130	128.624	0.0339952	0.153352	0.221681	0.824562	0.959181
Zm00001eb001140	0.861956	-0.170105	0.967984	-0.175732	0.860505	NA
Zm00001eb001150	17.4008	0.46772	0.378897	1.23443	0.217044	0.616379
Zm00001eb001160	0.419331	-1.18969	1.6045	-0.741468	0.45841	NA
Zm00001eb001170	37.6282	0.856816	0.539896	1.587	0.112512	0.4538
Zm00001eb001180	9.40423	0.21311	0.409789	0.520047	0.603031	0.885656
Zm00001eb001190	49.0637	-0.557766	0.212311	-2.62711	0.00861131	0.109303
Zm00001eb001200	49.4568	0.556805	0.25824	2.15615	0.0310719	0.230781
Zm00001eb001210	0	NA	NA	NA	NA	NA
Zm00001eb001220	4.38062	1.17503	0.64118	1.8326	0.0668624	0.351682
Zm00001eb001230	0	NA	NA	NA	NA	NA
Zm00001eb001240	316.511	-0.449387	0.208004	-2.16048	0.0307355	0.230268
Zm00001eb001250	0	NA	NA	NA	NA	NA
Zm00001eb001260	47.8507	-0.206854	0.169555	-1.21998	0.222472	0.622316
Zm00001eb001270	31.3467	0.328172	0.216866	1.51325	0.130217	0.486373
Zm00001eb001280	22.5217	0.840569	0.548023	1.53382	0.125074	0.477073
Zm00001eb001290	78.5506	0.209538	0.295186	0.70985	0.477797	0.826175
Zm00001eb001300	0	NA	NA	NA	NA	NA
Zm00001eb001310	0	NA	NA	NA	NA	NA
Zm00001eb001320	0	NA	NA	NA	NA	NA
Zm00001eb001330	0	NA	NA	NA	NA	NA
Zm00001eb001340	23.7236	0.146463	0.395176	0.370626	0.710916	0.922501
Zm00001eb001350	9.99246	0.0180168	0.349938	0.0514857	0.958939	0.991768
Zm00001eb001360	37.7009	0.0696263	0.205555	0.338724	0.734817	0.931915
Zm00001eb001370	10.5881	0.999119	0.81506	1.22582	0.220265	0.620491
Zm00001eb001400	52.9906	-0.347711	0.647445	-0.537052	0.591232	0.881831
Zm00001eb001410	0	NA	NA	NA	NA	NA
Zm00001eb001420	0	NA	NA	NA	NA	NA
Zm00001eb001430	244.854	-0.118154	0.172428	-0.685234	0.493196	0.832607
Zm00001eb001440	3.29496	-0.632883	0.547972	-1.15496	0.248108	NA
Zm00001eb001460	452.471	-0.978313	0.246264	-3.97263	7.10846e-05	0.00399173
Zm00001eb001470	26.8394	-0.0613087	0.244718	-0.250528	0.802179	0.954316
Zm00001eb001480	0	NA	NA	NA	NA	NA
Zm00001eb001490	16.3864	0.307358	0.37636	0.816661	0.414122	0.786732
Zm00001eb001500	5.02117	-0.195748	0.439694	-0.445191	0.656181	0.903968
Zm00001eb001510	24.2155	-0.350924	0.589541	-0.595249	0.551677	0.862664
Zm00001eb001520	3.20877	-0.330321	0.735138	-0.449332	0.653192	NA
Zm00001eb001530	132.724	0.831605	0.491769	1.69105	0.090828	0.408862
Zm00001eb001550	0.405695	-0.304196	1.50725	-0.201822	0.840056	NA
Zm00001eb001560	416.331	0.500025	0.176857	2.82728	0.00469451	0.0736024
Zm00001eb001570	44.99	0.134719	0.389184	0.346157	0.729224	0.929727
Zm00001eb001580	0	NA	NA	NA	NA	NA
Zm00001eb001590	21.4506	0.18251	0.291519	0.626065	0.531272	0.853093
Zm00001eb001600	4.80956	0.602887	0.502753	1.19917	0.230461	0.631887
Zm00001eb001610	0	NA	NA	NA	NA	NA
Zm00001eb001620	0	NA	NA	NA	NA	NA
Zm00001eb001630	3.57379	0.291348	0.917849	0.317425	0.750921	NA
Zm00001eb001640	4.40161	-0.339882	0.604123	-0.562604	0.573704	0.873339
Zm00001eb001650	99.5199	-0.204201	0.370165	-0.551648	0.581189	0.876966
Zm00001eb001660	0	NA	NA	NA	NA	NA
Zm00001eb001670	78.2706	-0.139357	0.26992	-0.516292	0.605651	0.88734
Zm00001eb001680	968.347	-0.1041	0.179524	-0.579869	0.562003	0.867733
Zm00001eb001690	0	NA	NA	NA	NA	NA
Zm00001eb001700	89.8262	-0.241128	0.235007	-1.02605	0.30487	0.705877
Zm00001eb001710	44.9463	0.339238	0.272086	1.2468	0.21247	0.611002
Zm00001eb001720	133.742	0.091213	0.324942	0.280705	0.778936	0.945633
Zm00001eb001740	0.215063	-0.985705	2.13478	-0.461736	0.644271	NA
Zm00001eb001760	96.0711	0.0492554	0.280522	0.175585	0.86062	0.968476
Zm00001eb001770	21.1934	-0.32976	0.388403	-0.849016	0.395873	0.775443
Zm00001eb001780	50.7481	0.235321	0.354927	0.663012	0.507323	0.841184
Zm00001eb001790	0	NA	NA	NA	NA	NA
Zm00001eb001800	0	NA	NA	NA	NA	NA
Zm00001eb001810	173.724	0.0968908	0.211402	0.458324	0.64672	0.901391
Zm00001eb001820	6.83343	-0.792473	0.499106	-1.58778	0.112335	0.453366
Zm00001eb001830	257.241	0.0236975	0.301167	0.0786854	0.937283	0.987202
Zm00001eb001840	80.654	0.536619	0.265612	2.02031	0.0433514	0.279437
Zm00001eb001860	147.595	-0.362073	0.217201	-1.66699	0.0955155	0.418772
Zm00001eb001870	49.7452	-0.197367	0.330058	-0.597978	0.549854	0.861247
Zm00001eb001880	42.823	0.187253	0.294364	0.636128	0.524693	0.85088
Zm00001eb001890	110.377	0.054752	0.453728	0.120671	0.903951	0.980298
Zm00001eb001900	78.6879	0.340034	0.223191	1.52351	0.127631	0.481855
Zm00001eb001910	37.541	0.0810266	0.186678	0.434046	0.664255	0.906591
Zm00001eb001920	0.372482	-1.81924	1.76927	-1.02825	0.303834	NA
Zm00001eb001940	48.5159	0.039206	0.332979	0.117743	0.906271	0.980365
Zm00001eb001950	227.861	0.316443	0.346748	0.912601	0.361452	0.751793
Zm00001eb001960	0.11454	-0.817308	3.68544	-0.221767	0.824496	NA
Zm00001eb001970	16.4703	0.370533	0.351234	1.05495	0.29145	0.695208
Zm00001eb001980	23.5736	-0.00347852	0.255996	-0.0135882	0.989159	0.998181
Zm00001eb001990	0.189389	0	2.8522	0	1	NA
Zm00001eb002000	105.196	-0.465658	0.327237	-1.423	0.154736	0.528403
Zm00001eb002010	26.3984	-0.432369	0.339515	-1.27349	0.202844	0.5976
Zm00001eb002020	17.0101	-0.157483	0.300711	-0.523702	0.600486	0.884171
Zm00001eb002030	9.56287	0.816714	0.422955	1.93097	0.0534865	0.311529
Zm00001eb002040	51.0004	0.131064	0.287737	0.455498	0.648751	0.901738
Zm00001eb002050	0	NA	NA	NA	NA	NA
Zm00001eb002060	423.551	-0.359175	0.125719	-2.85697	0.00427701	0.0698571
Zm00001eb002070	25.6796	0.13492	0.251528	0.536403	0.59168	0.882007
Zm00001eb002080	0	NA	NA	NA	NA	NA
Zm00001eb002090	59.5408	-0.189054	0.282589	-0.669005	0.503492	0.839496
Zm00001eb002100	80.1091	0.698536	0.204111	3.42233	0.00062088	0.0191321
Zm00001eb002140	0	NA	NA	NA	NA	NA
Zm00001eb002150	0.42128	-0.156873	1.64749	-0.0952195	0.92414	NA
Zm00001eb002170	53.9933	0.0136016	0.316812	0.0429328	0.965755	0.993441
Zm00001eb002180	193.671	-0.0628552	0.180299	-0.348617	0.727377	0.928673
Zm00001eb002190	1.41317	0.725057	0.888744	0.815822	0.414602	NA
Zm00001eb002200	26.2538	0.585288	0.390935	1.49715	0.134354	0.492901
Zm00001eb002210	0	NA	NA	NA	NA	NA
Zm00001eb002220	114.702	-0.255516	0.19783	-1.29159	0.196499	0.588837
Zm00001eb002240	6.98976	-0.00807523	0.38837	-0.0207926	0.983411	0.997076
Zm00001eb002250	5.58916	-0.550722	0.87177	-0.631729	0.527564	0.851543
Zm00001eb002260	52.2274	-0.218325	0.211879	-1.03042	0.302813	0.704314
Zm00001eb002270	119.283	0.285222	0.417209	0.683643	0.4942	0.833219
Zm00001eb002280	0.0844969	-0.55236	4.43162	-0.124641	0.900808	NA
Zm00001eb002290	5.33289	0.289867	0.630417	0.459802	0.645658	0.901119
Zm00001eb002300	0	NA	NA	NA	NA	NA
Zm00001eb002310	0.211917	1.01348	2.82349	0.358948	0.719634	NA
Zm00001eb002320	270.832	-0.181377	0.24655	-0.735661	0.461937	0.816177
Zm00001eb002330	0.0275	-0.525598	4.43344	-0.118553	0.905629	NA
Zm00001eb002340	0	NA	NA	NA	NA	NA
Zm00001eb002350	0	NA	NA	NA	NA	NA
Zm00001eb002360	0.0685355	0.278442	4.43353	0.0628036	0.949923	NA
Zm00001eb002370	0	NA	NA	NA	NA	NA
Zm00001eb002380	18.5158	0.316553	0.657918	0.481144	0.630414	0.895344
Zm00001eb002390	1.22603	-1.16803	1.00485	-1.1624	0.245073	NA
Zm00001eb002410	0.0248165	0	4.43353	0	1	NA
Zm00001eb002420	12.5431	-0.296776	0.312903	-0.948463	0.342894	0.736355
Zm00001eb002430	59.0262	0.251588	0.327294	0.768689	0.442078	0.802983
Zm00001eb002440	19.1604	-0.406976	0.357856	-1.13726	0.255429	0.660933
Zm00001eb002450	90.8558	0.147356	0.265473	0.555069	0.578847	0.876207
Zm00001eb002460	33.4346	0.464392	0.190594	2.43655	0.0148282	0.150776
Zm00001eb002470	28.3763	0.0698455	0.207948	0.33588	0.736961	0.932483
Zm00001eb002480	17.3321	0.120928	0.465468	0.259798	0.79502	0.951272
Zm00001eb002490	86.6588	-0.00429023	0.184203	-0.0232908	0.981418	0.996402
Zm00001eb002510	17.3987	0.358735	0.589781	0.608251	0.543021	0.857952
Zm00001eb002520	66.5551	-0.659511	0.274933	-2.3988	0.0164487	0.158681
Zm00001eb002530	742.884	0.0430205	0.263821	0.163067	0.870466	0.971164
Zm00001eb002540	21.9039	0.130233	0.366232	0.355603	0.722138	0.926148
Zm00001eb002550	16.2819	-0.0326832	0.363723	-0.0898573	0.928401	0.98575
Zm00001eb002560	26.413	0.259236	0.312576	0.829351	0.406906	0.781741
Zm00001eb002570	237.456	0.189797	0.15056	1.2606	0.207452	0.604681
Zm00001eb002590	0	NA	NA	NA	NA	NA
Zm00001eb002600	0.694154	0.444242	1.59524	0.278479	0.780644	NA
Zm00001eb002610	19.65	-0.0194765	0.416303	-0.0467846	0.962685	0.992854
Zm00001eb002620	13396.8	1.34301	0.391969	3.42632	0.000611817	0.0189849
Zm00001eb002640	156.993	-0.761392	0.214058	-3.55694	0.000375198	0.013492
Zm00001eb002650	0	NA	NA	NA	NA	NA
Zm00001eb002660	118.91	2.64562	0.677062	3.9075	9.32569e-05	0.00483505
Zm00001eb002680	9.46966	0.289388	0.402026	0.719824	0.471633	0.821608
Zm00001eb002690	132.403	-0.614388	0.334558	-1.83642	0.0662958	0.350395
Zm00001eb002700	13.8749	0.744212	0.689092	1.07999	0.280147	0.685759
Zm00001eb002710	0.0340205	0	4.43353	0	1	NA
Zm00001eb002720	0	NA	NA	NA	NA	NA
Zm00001eb002730	0	NA	NA	NA	NA	NA
Zm00001eb002740	32.1174	-0.775869	0.417185	-1.85977	0.0629175	0.342011
Zm00001eb002750	0	NA	NA	NA	NA	NA
Zm00001eb002760	0.105202	-0.766142	4.429	-0.172983	0.862665	NA
Zm00001eb002770	0	NA	NA	NA	NA	NA
Zm00001eb002780	2.84426	-2.23445	1.27782	-1.74864	0.0803532	NA
Zm00001eb002790	21.9051	0.637305	0.456512	1.39603	0.162705	0.540921
Zm00001eb002800	14.823	-0.692507	0.706357	-0.980392	0.326893	0.724301
Zm00001eb002810	41.9921	-0.100022	0.231938	-0.431243	0.666292	0.908153
Zm00001eb002820	22.8761	-0.297947	0.230254	-1.29399	0.195668	0.587846
Zm00001eb002830	61.8371	0.96189	0.629134	1.52891	0.126286	0.479737
Zm00001eb002840	0.58227	0.104396	1.35436	0.0770814	0.938559	NA
Zm00001eb002850	98.3409	-0.0690491	0.21442	-0.322028	0.747432	0.93423
Zm00001eb002860	0.102736	0	4.43353	0	1	NA
Zm00001eb002870	144.573	0.00956161	0.301241	0.0317408	0.974679	0.995016
Zm00001eb002880	0.297403	0.38574	2.13426	0.180737	0.856574	NA
Zm00001eb002890	0	NA	NA	NA	NA	NA
Zm00001eb002900	0	NA	NA	NA	NA	NA
Zm00001eb002910	35.1036	-0.0935209	0.414299	-0.225733	0.821409	0.958146
Zm00001eb002920	29.0444	-0.157193	0.446145	-0.352335	0.724587	0.927104
Zm00001eb002930	9.78869	0.906924	0.330036	2.74796	0.0059968	0.0867986
Zm00001eb002940	39.9822	-0.293151	0.163011	-1.79835	0.072121	0.366797
Zm00001eb002950	13.9377	-0.459148	0.449369	-1.02176	0.306894	0.707421
Zm00001eb002960	125.826	-0.295505	0.165066	-1.79022	0.073419	0.369887
Zm00001eb002970	0.432119	0.848985	1.43368	0.592173	0.553735	NA
Zm00001eb002980	0.0656271	-0.525607	4.43344	-0.118555	0.905628	NA
Zm00001eb002990	0.0259188	0	4.43353	0	1	NA
Zm00001eb003000	23.8011	-0.0771612	0.313929	-0.245792	0.805843	0.955865
Zm00001eb003010	61.5016	0.0768208	0.202571	0.379228	0.704518	0.9206
Zm00001eb003020	108.079	0.10481	0.324243	0.323245	0.74651	0.93423
Zm00001eb003030	60.6472	0.267847	0.240951	1.11162	0.2663	0.673258
Zm00001eb003040	91.4239	0.242095	0.210957	1.1476	0.251133	0.655966
Zm00001eb003050	0	NA	NA	NA	NA	NA
Zm00001eb003060	0	NA	NA	NA	NA	NA
Zm00001eb003070	71.4153	0.0581274	0.202472	0.287088	0.774045	0.944017
Zm00001eb003080	4.16432	-0.613178	0.602681	-1.01742	0.308955	NA
Zm00001eb003090	1.84335	-1.82262	0.755697	-2.41185	0.015872	NA
Zm00001eb003100	0	NA	NA	NA	NA	NA
Zm00001eb003110	57.2111	-0.121622	0.35469	-0.342898	0.731675	0.930877
Zm00001eb003120	19.7829	-0.517064	0.435339	-1.18773	0.23494	0.637362
Zm00001eb003130	0.562715	0.119537	1.26944	0.0941654	0.924978	NA
Zm00001eb003140	8.2799	-0.204839	0.359975	-0.569036	0.569331	0.871751
Zm00001eb003150	0.487118	0.27845	2.16995	0.128321	0.897895	NA
Zm00001eb003160	0	NA	NA	NA	NA	NA
Zm00001eb003170	106.756	0.561513	0.349616	1.60608	0.108255	0.443959
Zm00001eb003180	1190.92	-0.769672	0.251714	-3.05773	0.00223021	0.0455713
Zm00001eb003190	25.9023	0.453902	0.333055	1.36284	0.172932	0.555037
Zm00001eb003200	67.5306	0.241572	0.271284	0.890476	0.37321	0.75952
Zm00001eb003210	0.119114	-1.60492	4.42356	-0.362813	0.716744	NA
Zm00001eb003220	0.354134	0.823371	1.32068	0.623445	0.532992	NA
Zm00001eb003230	70.2661	-0.326036	0.350897	-0.929151	0.352811	0.745165
Zm00001eb003240	3.57719	0.497118	0.76247	0.651983	0.514412	NA
Zm00001eb003270	0.191039	1.26215	2.45552	0.514005	0.607248	NA
Zm00001eb003280	1.03585	0.84323	0.947531	0.889923	0.373507	NA
Zm00001eb003290	0	NA	NA	NA	NA	NA
Zm00001eb003300	0	NA	NA	NA	NA	NA
Zm00001eb003310	0.0852922	-0.0447123	4.43344	-0.0100852	0.991953	NA
Zm00001eb003330	4.65492	-0.395327	0.435014	-0.908767	0.363473	0.7521
Zm00001eb003340	0.592537	2.64744	1.31568	2.01222	0.0441965	NA
Zm00001eb003350	125.654	-0.334791	0.137218	-2.43985	0.0146935	0.149903
Zm00001eb003360	121.668	0.0584444	0.357908	0.163294	0.870287	0.971164
Zm00001eb003370	0.123632	0.601693	4.35667	0.138109	0.890155	NA
Zm00001eb003380	0.0236792	-0.525598	4.43344	-0.118553	0.905629	NA
Zm00001eb003390	0	NA	NA	NA	NA	NA
Zm00001eb003400	7.69872	-0.162787	0.38991	-0.417501	0.676312	0.912033
Zm00001eb003420	131.557	-1.08794	0.38144	-2.85218	0.00434201	0.0701867
Zm00001eb003440	152.286	0.929274	0.460271	2.01897	0.0434904	0.279726
Zm00001eb003450	0.448679	-1.22255	1.42708	-0.856675	0.391625	NA
Zm00001eb003460	1.89297	0.143919	0.690089	0.208551	0.834799	NA
Zm00001eb003470	0.12221	0	4.40729	0	1	NA
Zm00001eb003480	252.35	0.495349	0.193084	2.56545	0.0103041	0.121651
Zm00001eb003490	272.144	-0.274856	0.241336	-1.13889	0.254749	0.660564
Zm00001eb003510	10.4303	-0.546977	0.435565	-1.25579	0.209193	0.606594
Zm00001eb003520	0	NA	NA	NA	NA	NA
Zm00001eb003530	0.0340205	0	4.43353	0	1	NA
Zm00001eb003540	64.2676	0.252118	0.238381	1.05763	0.290226	0.694327
Zm00001eb003550	155.151	-0.0911284	0.115111	-0.791656	0.428561	0.793675
Zm00001eb003560	0.0248165	0	4.43353	0	1	NA
Zm00001eb003570	3.37773	0.171347	0.610158	0.280825	0.778845	NA
Zm00001eb003580	11.5062	-0.341115	0.314526	-1.08453	0.278128	0.684256
Zm00001eb003590	0.049356	-0.0400761	4.43346	-0.00903948	0.992788	NA
Zm00001eb003600	0	NA	NA	NA	NA	NA
Zm00001eb003610	0	NA	NA	NA	NA	NA
Zm00001eb003620	0.464182	-0.179244	1.32579	-0.135198	0.892455	NA
Zm00001eb003630	0.0423111	0	4.43353	0	1	NA
Zm00001eb003650	52.0841	0.232678	0.39435	0.59003	0.555171	0.864572
Zm00001eb003660	0.0166472	-0.520965	4.43346	-0.117508	0.906458	NA
Zm00001eb003670	25.5279	-0.318899	0.213522	-1.49352	0.135301	0.494542
Zm00001eb003680	0.356844	0.577923	2.59712	0.222525	0.823905	NA
Zm00001eb003690	177.233	-0.109642	0.151825	-0.722165	0.470193	0.820995
Zm00001eb003700	144.62	0.179854	0.452377	0.397575	0.690943	0.917349
Zm00001eb003710	0	NA	NA	NA	NA	NA
Zm00001eb003720	0	NA	NA	NA	NA	NA
Zm00001eb003730	965.761	0.877536	0.386896	2.26815	0.0233203	0.195855
Zm00001eb003740	0.0576997	-0.525601	4.43344	-0.118554	0.905629	NA
Zm00001eb003750	93.2702	0.38791	0.271718	1.42762	0.153402	0.526179
Zm00001eb003760	77.964	0.375627	0.293623	1.27928	0.200798	0.594426
Zm00001eb003770	0	NA	NA	NA	NA	NA
Zm00001eb003780	33.8208	0.313817	0.290422	1.08055	0.279896	0.685759
Zm00001eb003790	0.417843	-1.40038	1.51699	-0.923136	0.355936	NA
Zm00001eb003800	0	NA	NA	NA	NA	NA
Zm00001eb003810	45.2953	0.108503	0.343795	0.315603	0.752304	0.935759
Zm00001eb003820	53.1346	0.413197	0.554916	0.744611	0.456507	0.813186
Zm00001eb003830	203.605	0.970499	0.260702	3.72263	0.000197158	0.00845494
Zm00001eb003840	122.342	-0.0819995	0.19926	-0.41152	0.680691	0.913336
Zm00001eb003850	6.88368	0.197991	0.396187	0.499741	0.617257	0.890206
Zm00001eb003860	3.90412	0.334621	0.633443	0.528258	0.597321	NA
Zm00001eb003870	6.14829	-0.0829145	0.488063	-0.169885	0.865101	0.96974
Zm00001eb003880	95.1248	0.0586175	0.163351	0.358845	0.719711	0.925472
Zm00001eb003890	59.155	0.421789	0.24773	1.70262	0.0886399	0.404462
Zm00001eb003900	23.3348	0.0758599	0.310864	0.244029	0.807208	0.956333
Zm00001eb003910	0	NA	NA	NA	NA	NA
Zm00001eb003920	0	NA	NA	NA	NA	NA
Zm00001eb003930	0.210457	0.973657	2.50043	0.389396	0.696983	NA
Zm00001eb003940	3.68091	1.26815	0.637273	1.98996	0.0465949	NA
Zm00001eb003950	0	NA	NA	NA	NA	NA
Zm00001eb003960	8.99571	0.671516	0.608881	1.10287	0.270084	0.676522
Zm00001eb003970	21.1298	-0.26885	0.238907	-1.12533	0.260449	0.666702
Zm00001eb004000	6.92113	1.1294	0.672988	1.67819	0.0933101	0.414248
Zm00001eb004020	0	NA	NA	NA	NA	NA
Zm00001eb004030	117.859	-0.46091	0.247716	-1.86064	0.062795	0.341564
Zm00001eb004040	0.0175551	0.278448	4.43353	0.0628049	0.949922	NA
Zm00001eb004050	3.8133	-0.258082	0.552498	-0.467118	0.640416	NA
Zm00001eb004060	1.02847	0.824552	1.44635	0.570091	0.568616	NA
Zm00001eb004070	0	NA	NA	NA	NA	NA
Zm00001eb004080	3.97295	0.25409	0.587466	0.432519	0.665365	NA
Zm00001eb004090	168.835	0.148188	0.180328	0.821769	0.411208	0.784737
Zm00001eb004100	0.0286753	0	4.43353	0	1	NA
Zm00001eb004110	0	NA	NA	NA	NA	NA
Zm00001eb004120	70.6486	-0.314692	0.183718	-1.71291	0.0867291	0.401094
Zm00001eb004130	0	NA	NA	NA	NA	NA
Zm00001eb004140	223.674	-0.0648681	0.267951	-0.24209	0.808711	0.957067
Zm00001eb004150	0	NA	NA	NA	NA	NA
Zm00001eb004160	267.513	-0.206176	0.283025	-0.728474	0.466323	0.818907
Zm00001eb004170	229.563	-0.147892	0.185404	-0.797673	0.42506	0.792109
Zm00001eb004180	41.3758	0.763481	0.392171	1.9468	0.0515582	0.305176
Zm00001eb004190	48.6626	-0.0920745	0.389875	-0.236164	0.813305	0.957067
Zm00001eb004200	2.2001	0.658522	1.13875	0.578284	0.563073	NA
Zm00001eb004210	51.218	0.251062	0.220855	1.13677	0.255635	0.661289
Zm00001eb004220	0	NA	NA	NA	NA	NA
Zm00001eb004230	0.0653414	-0.525601	4.43344	-0.118554	0.905629	NA
Zm00001eb004240	7.33541	-0.245154	0.35282	-0.694841	0.487155	0.830935
Zm00001eb004250	7.16381	-0.832184	0.433174	-1.92113	0.0547152	0.314552
Zm00001eb004260	0	NA	NA	NA	NA	NA
Zm00001eb004280	0	NA	NA	NA	NA	NA
Zm00001eb004290	508.26	-0.257344	0.234027	-1.09964	0.27149	0.678083
Zm00001eb004300	0.163191	0.657492	3.43582	0.191364	0.84824	NA
Zm00001eb004310	184.451	-0.219015	0.15868	-1.38023	0.167516	0.547802
Zm00001eb004320	143.145	0.214495	0.355869	0.602736	0.546684	0.860556
Zm00001eb004330	0	NA	NA	NA	NA	NA
Zm00001eb004340	10.4666	-0.150024	0.359493	-0.417321	0.676443	0.912033
Zm00001eb004350	0	NA	NA	NA	NA	NA
Zm00001eb004360	0	NA	NA	NA	NA	NA
Zm00001eb004370	193.606	-0.193175	0.14191	-1.36125	0.173435	0.55557
Zm00001eb004380	0.394601	-0.521721	1.64702	-0.316766	0.751421	NA
Zm00001eb004390	379.813	-0.318294	0.236272	-1.34715	0.177931	0.562507
Zm00001eb004400	198.462	-0.338662	0.193206	-1.75286	0.0796267	0.383704
Zm00001eb004410	0.408165	-1.52861	1.4735	-1.0374	0.299549	NA
Zm00001eb004420	2202.7	0.00886026	0.236321	0.0374925	0.970092	0.993877
Zm00001eb004430	5.52495	1.17725	0.48909	2.40703	0.0160829	0.156837
Zm00001eb004440	8.63412	0.634416	0.505107	1.256	0.209115	0.606594
Zm00001eb004450	0.0553516	0.685474	4.42884	0.154775	0.876999	NA
Zm00001eb004460	61.006	0.693064	0.52312	1.32487	0.185215	0.573021
Zm00001eb004470	42.9026	2.14165	0.493783	4.33722	1.44296e-05	0.00117341
Zm00001eb004480	4.51566	-0.215047	0.501064	-0.429182	0.667791	0.908827
Zm00001eb004490	608.549	1.28274	0.339422	3.7792	0.000157332	0.00719435
Zm00001eb004500	71.9656	0.227656	0.337288	0.67496	0.499701	0.837236
Zm00001eb004510	4.48404	-0.440156	0.416869	-1.05586	0.291032	0.695059
Zm00001eb004530	0	NA	NA	NA	NA	NA
Zm00001eb004540	8.02166	-1.057	0.529684	-1.99552	0.0459857	0.287749
Zm00001eb004550	9.67431	-0.111407	0.335611	-0.331953	0.739924	0.932694
Zm00001eb004560	5.02997	0.136263	0.576593	0.236325	0.813181	0.957067
Zm00001eb004570	20.4427	-0.095254	0.293017	-0.32508	0.74512	0.933921
Zm00001eb004590	15.3548	0.197772	0.298849	0.66178	0.508112	0.84161
Zm00001eb004600	0.0523164	-0.525603	4.43344	-0.118554	0.905629	NA
Zm00001eb004610	0.0645461	-0.0447142	4.43344	-0.0100857	0.991953	NA
Zm00001eb004630	163.763	2.79286	0.356937	7.82451	5.09631e-15	7.13411e-12
Zm00001eb004640	0	NA	NA	NA	NA	NA
Zm00001eb004650	0	NA	NA	NA	NA	NA
Zm00001eb004660	573.457	0.100561	0.240485	0.418162	0.675829	0.912033
Zm00001eb004670	9.95679	-0.325565	0.728141	-0.447118	0.65479	0.903448
Zm00001eb004690	1.0181	0.00987849	0.946198	0.0104402	0.99167	NA
Zm00001eb004710	0.0511276	-0.883928	4.43217	-0.199435	0.841923	NA
Zm00001eb004720	0	NA	NA	NA	NA	NA
Zm00001eb004730	480.779	-0.575619	0.346254	-1.66242	0.0964294	0.421459
Zm00001eb004740	0.122197	0	4.36438	0	1	NA
Zm00001eb004750	184.709	0.312397	0.19542	1.5986	0.10991	0.448007
Zm00001eb004760	0.851479	0.30341	1.06797	0.284099	0.776335	NA
Zm00001eb004770	9.46806	-0.193005	0.34937	-0.552438	0.580648	0.876765
Zm00001eb004780	174.861	0.140998	0.350441	0.402346	0.687429	0.916074
Zm00001eb004790	46.8169	-0.102811	0.206626	-0.497571	0.618786	0.890692
Zm00001eb004800	0	NA	NA	NA	NA	NA
Zm00001eb004810	0	NA	NA	NA	NA	NA
Zm00001eb004820	0	NA	NA	NA	NA	NA
Zm00001eb004830	0	NA	NA	NA	NA	NA
Zm00001eb004840	0	NA	NA	NA	NA	NA
Zm00001eb004850	0	NA	NA	NA	NA	NA
Zm00001eb004860	0	NA	NA	NA	NA	NA
Zm00001eb004880	0	NA	NA	NA	NA	NA
Zm00001eb004890	0.0684832	-0.520971	4.43346	-0.117509	0.906457	NA
Zm00001eb004900	5.97711	-0.291365	0.63407	-0.459515	0.645864	0.901137
Zm00001eb004920	0.497249	-1.53605	1.3652	-1.12515	0.260525	NA
Zm00001eb004940	49.9257	0.255486	0.200066	1.27701	0.201599	0.595559
Zm00001eb004950	0.0294634	0	4.43353	0	1	NA
Zm00001eb004960	0	NA	NA	NA	NA	NA
Zm00001eb004970	0	NA	NA	NA	NA	NA
Zm00001eb004980	0	NA	NA	NA	NA	NA
Zm00001eb004990	70.5423	-0.185072	0.236574	-0.782301	0.434038	0.797831
Zm00001eb005000	23.987	0.0627039	0.202143	0.310196	0.756412	0.936815
Zm00001eb005010	8.72673	-0.928354	0.471038	-1.97087	0.0487392	0.296275
Zm00001eb005020	52.9041	-0.202797	0.311921	-0.650154	0.515593	0.845672
Zm00001eb005030	139.492	-0.307619	0.2013	-1.52816	0.126472	0.479977
Zm00001eb005040	0	NA	NA	NA	NA	NA
Zm00001eb005060	33.3427	0.169024	0.241538	0.699783	0.484063	0.829472
Zm00001eb005070	223.874	0.0989855	0.204965	0.482938	0.62914	0.894637
Zm00001eb005080	0.0363984	0.696724	4.42867	0.157321	0.874992	NA
Zm00001eb005100	133.741	-0.306739	0.742822	-0.412938	0.679652	0.913132
Zm00001eb005110	3.05431	-0.134085	0.643834	-0.20826	0.835026	NA
Zm00001eb005120	0.0610571	0	4.43353	0	1	NA
Zm00001eb005130	782.385	0.354496	0.32659	1.08545	0.277724	0.68397
Zm00001eb005140	311.565	-0.828057	0.30431	-2.72109	0.00650664	0.0905661
Zm00001eb005150	0	NA	NA	NA	NA	NA
Zm00001eb005160	0	NA	NA	NA	NA	NA
Zm00001eb005170	0.294922	-1.12711	2.16621	-0.520315	0.602844	NA
Zm00001eb005180	0.152758	-1.36246	4.17927	-0.326005	0.744421	NA
Zm00001eb005190	58.1081	0.449124	0.340017	1.32089	0.186539	0.575083
Zm00001eb005200	668.764	0.586872	0.37275	1.57444	0.115386	0.458781
Zm00001eb005210	13.4425	0.0392284	0.455106	0.0861962	0.93131	0.986118
Zm00001eb005220	14.483	-0.559892	0.399264	-1.40231	0.160823	0.538034
Zm00001eb005230	8.86689	0.48511	0.32765	1.48057	0.138721	0.501624
Zm00001eb005240	0.0227597	0	4.43353	0	1	NA
Zm00001eb005250	8.97248	5.01355	1.13555	4.41509	1.00967e-05	0.000895363
Zm00001eb005260	0.019584	0	4.43353	0	1	NA
Zm00001eb005270	15.6372	0.0485453	0.306052	0.158618	0.87397	0.971459
Zm00001eb005280	3.17098	-0.571336	0.6256	-0.913262	0.361105	NA
Zm00001eb005290	0	NA	NA	NA	NA	NA
Zm00001eb005300	0.0275	-0.525598	4.43344	-0.118553	0.905629	NA
Zm00001eb005310	1.68039	-0.952803	0.743678	-1.2812	0.200122	NA
Zm00001eb005320	24.5623	-0.156835	0.328004	-0.478148	0.632545	0.896421
Zm00001eb005330	143.604	0.117297	0.227424	0.515764	0.60602	0.887585
Zm00001eb005340	4.37568	0.0832203	0.46098	0.180529	0.856737	NA
Zm00001eb005350	1.56809	-0.347208	0.853153	-0.406971	0.684029	NA
Zm00001eb005360	11.2944	0.447846	0.302782	1.4791	0.139112	0.501993
Zm00001eb005370	37.0803	-0.249916	0.197764	-1.26371	0.206335	0.603435
Zm00001eb005380	56.0915	1.02027	0.326928	3.12077	0.0018038	0.0390617
Zm00001eb005390	13.4229	0.190165	0.469985	0.404619	0.685758	0.915279
Zm00001eb005400	73.1392	-0.138637	0.169906	-0.815959	0.414523	0.786732
Zm00001eb005410	0	NA	NA	NA	NA	NA
Zm00001eb005420	6.1559	0.130585	0.393926	0.331497	0.740269	0.932844
Zm00001eb005430	86.3545	-0.539587	0.292283	-1.84611	0.0648755	0.346628
Zm00001eb005440	11.7103	-0.0171593	0.419436	-0.0409105	0.967367	0.993689
Zm00001eb005450	3.46598	-0.986051	0.806692	-1.22234	0.22158	NA
Zm00001eb005460	645.521	-0.0911682	0.319179	-0.285634	0.775159	0.944055
Zm00001eb005470	0.0259188	0	4.43353	0	1	NA
Zm00001eb005480	0	NA	NA	NA	NA	NA
Zm00001eb005490	0	NA	NA	NA	NA	NA
Zm00001eb005500	0.0175551	0.278448	4.43353	0.0628049	0.949922	NA
Zm00001eb005510	0.331512	-0.767489	1.66338	-0.461403	0.64451	NA
Zm00001eb005530	266.993	-0.183953	0.262551	-0.700637	0.48353	0.829391
Zm00001eb005540	0	NA	NA	NA	NA	NA
Zm00001eb005550	277.827	0.238308	0.226284	1.05314	0.292278	0.695663
Zm00001eb005560	0.493729	1.38489	1.44356	0.959359	0.337378	NA
Zm00001eb005570	3.12918	1.11367	0.835649	1.3327	0.182632	NA
Zm00001eb005580	2.14436	-0.309538	1.62956	-0.189952	0.849347	NA
Zm00001eb005590	0	NA	NA	NA	NA	NA
Zm00001eb005600	13.1016	0.153549	0.270162	0.56836	0.569791	0.87179
Zm00001eb005610	0.0540732	0	4.43353	0	1	NA
Zm00001eb005630	187.002	-0.188299	0.104159	-1.80781	0.0706363	0.362849
Zm00001eb005640	2.09536	0.059749	0.603281	0.0990401	0.921106	NA
Zm00001eb005650	0	NA	NA	NA	NA	NA
Zm00001eb005660	296.743	-0.110424	0.148978	-0.741209	0.458567	0.814015
Zm00001eb005670	47.7687	-0.00185654	0.230358	-0.00805937	0.99357	0.998909
Zm00001eb005680	0.035878	-0.525598	4.43344	-0.118553	0.905629	NA
Zm00001eb005690	54.1373	0.421865	0.320495	1.3163	0.188075	0.577636
Zm00001eb005700	196.102	0.307491	0.212168	1.44928	0.147259	0.51548
Zm00001eb005710	30.2767	0.070508	0.230656	0.305684	0.759845	0.937796
Zm00001eb005740	8.36326	0.257924	0.637175	0.404794	0.685629	0.915279
Zm00001eb005760	4.57327	-0.780376	0.615638	-1.26759	0.204945	0.601437
Zm00001eb005770	8.90974	0.182321	0.454613	0.401047	0.688385	0.916085
Zm00001eb005780	141.754	0.866715	0.425341	2.03769	0.0415807	0.273731
Zm00001eb005800	1.34621	0.430818	1.1618	0.370819	0.710773	NA
Zm00001eb005810	14.0566	-0.561641	0.38066	-1.47544	0.140094	0.503009
Zm00001eb005820	78.4874	0.644686	0.277774	2.3209	0.0202923	0.180112
Zm00001eb005830	3.9288	-0.188588	0.508675	-0.370744	0.710828	NA
Zm00001eb005840	69.3437	-0.477466	0.278397	-1.71505	0.0863358	0.400628
Zm00001eb005850	48.792	-0.233895	0.283539	-0.824913	0.409421	0.783118
Zm00001eb005860	3.81247	0.567281	0.611801	0.927231	0.353806	NA
Zm00001eb005870	0	NA	NA	NA	NA	NA
Zm00001eb005890	0.283611	-0.128794	1.8752	-0.0686826	0.945242	NA
Zm00001eb005900	3.65664	0.487686	0.698644	0.698046	0.485149	NA
Zm00001eb005920	15.1402	0.171511	0.428574	0.400191	0.689016	0.916575
Zm00001eb005930	0	NA	NA	NA	NA	NA
Zm00001eb005940	29.214	0.299912	0.566337	0.529565	0.596414	0.88303
Zm00001eb005950	234.52	0.28965	0.25413	1.13977	0.254383	0.660162
Zm00001eb005960	204.913	-0.175861	0.0941199	-1.86847	0.061696	0.338499
Zm00001eb005970	0.180014	-0.525598	4.43344	-0.118553	0.905629	NA
Zm00001eb005980	74.53	0.168403	0.408154	0.412596	0.679903	0.913132
Zm00001eb005990	21.2951	1.39901	0.771782	1.8127	0.0698788	0.36069
Zm00001eb006000	1184.64	1.08484	0.412789	2.62807	0.00858713	0.109209
Zm00001eb006010	3.0145	-0.18621	0.642105	-0.29	0.771816	NA
Zm00001eb006020	292.8	0.332741	0.359651	0.925178	0.354874	0.747123
Zm00001eb006030	0	NA	NA	NA	NA	NA
Zm00001eb006040	57.0109	0.384222	0.362632	1.05954	0.289355	0.693896
Zm00001eb006050	0.938061	-0.057338	1.39612	-0.0410696	0.96724	NA
Zm00001eb006060	0	NA	NA	NA	NA	NA
Zm00001eb006070	0	NA	NA	NA	NA	NA
Zm00001eb006080	19.8735	0.495946	0.253916	1.95319	0.0507974	0.302776
Zm00001eb006090	0	NA	NA	NA	NA	NA
Zm00001eb006100	1.45236	1.02746	0.87679	1.17185	0.241259	NA
Zm00001eb006110	0	NA	NA	NA	NA	NA
Zm00001eb006120	0	NA	NA	NA	NA	NA
Zm00001eb006130	0	NA	NA	NA	NA	NA
Zm00001eb006140	3.72409	0.403092	0.728849	0.553052	0.580228	NA
Zm00001eb006150	43.4855	-0.811008	0.25639	-3.16318	0.00156058	0.036044
Zm00001eb006160	8.745	-0.115836	0.321249	-0.360582	0.718412	0.925472
Zm00001eb006170	2.33656	0.0281587	0.739374	0.0380845	0.96962	NA
Zm00001eb006180	74.2728	-1.06811	0.207811	-5.13984	2.7497e-07	5.03632e-05
Zm00001eb006190	0	NA	NA	NA	NA	NA
Zm00001eb006200	7.64922	-0.146835	0.65271	-0.224961	0.822009	0.958146
Zm00001eb006210	0.173624	-0.0445831	3.36666	-0.0132425	0.989434	NA
Zm00001eb006240	0	NA	NA	NA	NA	NA
Zm00001eb006260	0.0497964	0	4.43353	0	1	NA
Zm00001eb006270	194.085	0.596911	0.190853	3.12759	0.00176248	0.0383658
Zm00001eb006280	0	NA	NA	NA	NA	NA
Zm00001eb006290	0.146403	-0.399976	2.98328	-0.134073	0.893345	NA
Zm00001eb006300	48.0521	0.144182	0.241326	0.597454	0.550204	0.861247
Zm00001eb006310	81.4387	0.912601	0.499367	1.82752	0.0676224	0.354307
Zm00001eb006320	30.5639	0.53725	0.415329	1.29355	0.19582	0.587933
Zm00001eb006330	0	NA	NA	NA	NA	NA
Zm00001eb006340	0	NA	NA	NA	NA	NA
Zm00001eb006350	67.2782	0.408042	0.390829	1.04404	0.296466	0.69951
Zm00001eb006360	5.09351	-0.525838	0.478589	-1.09873	0.271887	0.678682
Zm00001eb006370	0	NA	NA	NA	NA	NA
Zm00001eb006380	38.3237	-0.215309	0.182382	-1.18054	0.237785	0.64039
Zm00001eb006390	13.156	0.326913	0.392885	0.832083	0.405362	0.781415
Zm00001eb006400	58.0503	-0.320265	0.147789	-2.16705	0.0302313	0.228225
Zm00001eb006410	5.23561	1.5491	0.679883	2.27848	0.022698	0.192919
Zm00001eb006420	0.0589268	0	4.43353	0	1	NA
Zm00001eb006430	7.38955	1.08434	0.93779	1.15627	0.247569	0.652745
Zm00001eb006440	0.182727	0.775322	2.48362	0.312174	0.754908	NA
Zm00001eb006450	24.219	0.0804816	0.258572	0.311254	0.755607	0.936564
Zm00001eb006460	0	NA	NA	NA	NA	NA
Zm00001eb006470	32.6799	0.101079	0.187094	0.540259	0.589019	0.880787
[truncated: 39,171 more rows]

## Sheet: ped-dap9_ws3.c
Suppl Table S2.Setter & Morrison (2026). Differential Expression contrasts and statistics
[truncated: 39,758 more rows]

[truncated: 7 more sheets: ped-dap9_sh-c, endo-dap12_ws2-c, endo-dap12_ws3-c, endo-dap12_sh-c, ped-dap12_ws2_c, ped-dap12_ws3-c, ped-dap12.sh.c]
