# Supplementary material for: Water Stress and Shade Elicit Similar Convergent Responses in Maize Kernel Development and Gene Expression During Early Post-Pollination
Source: Plants (Basel). 2026 Jul 10;15(14):2130. doi: 10.3390/plants15142130 (PMC13415133; doi:10.3390/plants15142130)
Supplement: Supplementary file 1 [file plants-15-02130-s001.zip › Suppl Table S3. Differentially expressed genes in select categories(setter&morrison).xlsx]

## Sheet: CHO_metab_p
Carbohydrate metabolism gene expression in pedicel-placenta at 9 and 12 DAP in control [c], mild water stress (ws2), severe water stress (ws3), and shade (sh)
	a_9c_p	b_9ws2_p	c_9ws3_p	d_9sh_p	e_12c_p	f_12ws2_p	g_12ws3_p	h_12sh_p		chromosome #	gene function (Phytozome 14)
Zm00001eb421950 invertase Incw5	2.13027	0.0234967	-0.286618	-1.19618	0.0219082	0.29943	-0.0684154	-0.92389		10	(1 of 1) PTHR31953:SF18 - BETA-FRUCTOFURANOSIDASE, INSOLUBLE ISOENZYME 2
Zm00001eb083790 invertase Incw2,Mn1	1.21272	1.0674	-0.733753	-1.11581	0.836126	0.434	-0.480943	-1.21974		2	(1 of 1) PTHR31953:SF99 - CELL WALL INVERTASE
Zm00001eb392880 suc syn'ase Sus1	1.27532	0.860505	-1.30272	-1.27621	1.04009	-0.0458665	-0.464708	-0.0864116		9	(1 of 1) PTHR45839:SF29 - SUCROSE SYNTHASE 1
Zm00001eb364620 SPS SPS6	1.22702	0.723464	-0.911321	-1.13237	1.25815	0.220388	-0.327148	-1.05818		8	(1 of 2) PTHR46039:SF5 - SUCROSE-PHOSPHATE SYNTHASE 3-RELATED
Zm00001eb143360 SPS SPS1	1.336	0.680023	-0.405066	-1.38862	1.09761	0.184827	-0.372112	-1.13266		3	(1 of 2) PTHR46039:SF5 - SUCROSE-PHOSPHATE SYNTHASE 3-RELATED
Zm00001eb351280 SPP SPP1	1.10242	0.658994	-0.32944	-1.96598	0.953572	-0.378283	0.381569	-0.422854		8	(1 of 1) PTHR46521:SF4 - SUCROSE-PHOSPHATASE 2-RELATED
Zm00001eb084160 starch syn Sbe4	1.01633	0.620356	-0.922495	-1.77133	1.00844	0.363329	0.287195	-0.60183		2	(1 of 1) PTHR43651:SF3 - 1,4-ALPHA-GLUCAN-BRANCHING ENZYME
Zm00001eb057840 starch syn Pho1	1.26352	0.893115	-0.752754	-1.05787	1.14775	0.199866	-0.593173	-1.10046		1	(1 of 1) PTHR11468:SF28 - ALPHA-GLUCAN PHOSPHORYLASE 1
Zm00001eb056340 starch syn AGPL4	1.04503	0.694678	-1.32927	-1.78102	0.430293	0.361394	0.328485	0.250406		1	(1 of 8) K00975 - glucose-1-phosphate adenylyltransferase (glgC)
Zm00001eb296990 starch syn AGP2	0.99607	0.543853	-0.936631	-1.53489	0.948979	-0.241104	0.976493	-0.752766		6	(1 of 2) PTHR43523:SF29 - GLUCOSE-1-PHOSPHATE ADENYLYLTRANSFERASE LARGE SUBUNIT 2, CHLOROPLASTIC
Zm00001eb305810 starch syn Gbss,Waxy	0.870348	0.65679	-1.0012	-1.30448	1.50267	0.186299	-0.0080716	-0.902361		7	(1 of 2) K13679 - granule-bound starch synthase [EC:2.4.1.242] Glc a1-4 Glc (WAXY)
Zm00001eb242610 starch syn Sbe2,Ae1	1.27827	0.942361	-0.430004	-0.649704	1.01965	0.0946915	-0.753993	-1.50127		5	(1 of 1) PTHR43651:SF13 - 1,4-ALPHA-GLUCAN-BRANCHING ENZYME 2, CHLOROPLASTIC_AMYLOPLASTIC
Zm00001eb304130 starch syn AGPL2	1.35289	1.1905	-0.864422	-0.678924	1.04606	-0.570794	-0.603619	-0.871687		7	(1 of 1) PTHR43523:SF15 - GLUCOSE-1-PHOSPHATE ADENYLYLTRANSFERASE LARGE SUBUNIT 4, CHLOROPLASTIC_AMYLOPLASTIC
Zm00001eb279740 starch syn SSS2-3,Su2	1.41818	0.194234	-0.515564	-1.37024	1.07608	0.53081	-0.177434	-1.15607		6	(1 of 1) PTHR45825:SF4 - SOLUBLE STARCH SYNTHASE 2-3, CHLOROPLASTIC_AMYLOPLASTIC
Zm00001eb413290 starch syn Ss3, Du1	1.20087	1.29748	-0.952782	-0.682373	0.980124	-0.0962216	-0.92334	-0.823756		10	(1 of 1) PTHR46083:SF5 - STARCH SYNTHASE 3, CHLOROPLASTIC_AMYLOPLASTIC
Zm00001eb176800 starch syn AGP, Bt2	0.804135	0.589912	-0.581554	-0.970726	1.71325	0.288183	-0.98447	-0.858728		4	(1 of 8) K00975 - glucose-1-phosphate adenylyltransferase (glgC)
Zm00001eb191890 starch syn Ss5	1.36624	1.64378	-0.405342	-1.22679	-0.0285911	-0.166076	-0.461886	-0.72134		4	(1 of 1) PTHR46083:SF3 - UDP-GLYCOSYLTRANSFERASE SUPERFAMILY PROTEIN
Zm00001eb323450 amylase Amyb5	0.871331	0.452245	-1.31868	-1.24782	1.3223	0.691727	-0.056891	-0.714214		7	(1 of 1) PTHR31352:SF57 - BETA-AMYLASE
Zm00001eb222250 amylase Amyb	-1.14588	-0.531367	1.49652	0.363979	-1.36122	-0.15965	1.02905	0.308559		5	(1 of 1) PTHR31352:SF31 - BETA-AMYLASE 1, CHLOROPLASTIC
Zm00001eb311730 amylase Amya 2A	-1.06462	-0.874204	0.707312	1.06267	-1.36475	0.0834018	0.199839	1.25034		7	(1 of 2) PTHR43447:SF38 - ALPHA-AMYLASE ISOZYME 2A
Zm00001eb293670 hexokinase Hex2	-0.726286	-0.150702	0.0653785	0.452953	-1.00429	-1.29908	1.35291	1.30912		6	(1 of 9) K00844 - hexokinase (HK)
Zm00001eb091640 invertase Invan5	-1.23738	-0.445751	-0.0519839	1.33044	-1.21998	0.457016	-0.164013	1.33165		2	(1 of 22) 3.2.1.26 - beta-fructofuranosidase. / saccharase.
Zm00001eb242820 invertase Incw1	-1.36276	-0.937644	0.0894859	0.969489	-0.995852	0.657307	0.222592	1.35738		5	(1 of 1) PTHR31953:SF102 - BETA-FRUCTOFURANOSIDASE, INSOLUBLE ISOENZYME CWINV2
Zm00001eb229460 invertase VIN,Ivr2	-1.19412	-0.599179	0.395757	1.16635	-1.34822	-0.236982	0.612783	1.20361		5	(1 of 2) PTHR31953:SF42 - OS02G0106100 PROTEIN
Zm00001eb417940 SPP SPP2	-0.24937	-1.32674	0.775916	1.20209	-1.14477	-0.392518	-0.146933	1.28232		10	(1 of 1) PTHR46521:SF2 - SUCROSE-PHOSPHATASE 3-RELATED
Zm00001eb177450 SPS SPS3	-0.692652	-0.200406	1.22635	0.0590687	-1.33981	-1.0568	1.16367	0.840578		4	(1 of 1) PTHR46039:SF2 - SUCROSE-PHOSPHATE SYNTHASE 1
Zm00001eb374090 suc syn'ase Sh1	-0.962755	-1.38256	1.68737	1.10476	-0.0772756	-0.214788	-0.199551	0.0448013		9	(1 of 1) PTHR45839:SF7 - SUCROSE SYNTHASE 1
Zm00001eb190590 suc syn'ase Sus6	-1.1706	0.310338	0.91726	1.77682	-0.0222688	-1.13914	-0.262988	-0.409426		4	(1 of 1) PTHR45839:SF16 - SUCROSE SYNTHASE 6
Zm00001eb005460 suc transp Sut1	-0.980328	-1.16891	1.78044	1.1065	-0.148822	-0.0492053	-0.502348	-0.0373247		1	(1 of 2) PTHR19432:SF64 - SUCROSE TRANSPORT PROTEIN SUT1

## Sheet: CHO_metab_e
Suppl. Table S3. Setter & Morrison (2026) Differentially expressed genes in select categories.
Carbohydrate metabolism gene expression in endosperm-nucellus at 9 and 12 DAP in control [c], mild water stress (ws2), severe water stress (ws3), and shade (sh)
	a_9c_e	b_9ws2_e	c_9ws3_e	d_9sh_e	e_12c_e	f_12ws2_e	g_12ws3_e	h_12sh_e		chromosome #	gene function (Phytozome 14)
Zm00001eb323450 amylase Amyb5	1.3746	0.0396658	-0.401009	-1.69417	0.878959	0.816653	-0.258772	-0.755929		7	(1 of 1) PTHR31352:SF57 - BETA-AMYLASE
Zm00001eb177450 SPS SPS3	1.41341	-0.835117	0.980704	-0.786496	-0.263254	-1.24369	1.0148	-0.280353		4	(1 of 1) PTHR46039:SF2 - SUCROSE-PHOSPHATE SYNTHASE 1
Zm00001eb042990 starch syn AGPS1	1.00396	0.232497	-0.458481	-1.26568	1.21437	0.622457	0.148133	-1.49726		1	(1 of 8) K00975 - glucose-1-phosphate adenylyltransferase (glgC)
Zm00001eb304130 starch syn AGPL2	0.833718	-0.364048	2.03742	-0.618953	0.0847691	-0.745272	-0.212561	-1.01508		7	(1 of 1) PTHR43523:SF15 - GLUCOSE-1-PHOSPHATE ADENYLYLTRANSFERASE LARGE SUBUNIT 4, CHLOROPLASTIC_AMYLOPLASTIC
Zm00001eb084160 starch syn Sbe4	0.640212	1.53284	0.0914273	-1.05781	0.361989	0.105419	0.0489081	-1.72299		2	(1 of 1) PTHR43651:SF3 - 1,4-ALPHA-GLUCAN-BRANCHING ENZYME
Zm00001eb056340 starch syn AGPL4	0.595557	0.176314	0.707887	-1.72248	0.943591	0.205709	0.496067	-1.40264		1	(1 of 8) K00975 - glucose-1-phosphate adenylyltransferase (glgC)
Zm00001eb057840 starch syn Pho1	0.463294	0.926896	0.184477	-1.28665	0.887205	0.610962	-0.0325418	-1.75364		1	(1 of 1) PTHR11468:SF28 - ALPHA-GLUCAN PHOSPHORYLASE 1
Zm00001eb191890 starch syn Ss5	0.432475	-0.412455	0.929848	-1.32426	1.48439	0.254497	-0.0397966	-1.32469		4	(1 of 1) PTHR46083:SF3 - UDP-GLYCOSYLTRANSFERASE SUPERFAMILY PROTEIN
Zm00001eb176800 starch syn AGP, Bt2	0.34083	0.663914	0.374212	-1.55841	1.16742	0.665932	-0.235202	-1.41871		4	(1 of 8) K00975 - glucose-1-phosphate adenylyltransferase (glgC)
Zm00001eb279740 starch syn SSS2-3,Su2	0.305914	0.186226	1.27357	-1.49375	0.669721	0.0760659	0.502626	-1.52037		6	(1 of 1) PTHR45825:SF4 - SOLUBLE STARCH SYNTHASE 2-3, CHLOROPLASTIC_AMYLOPLASTIC
Zm00001eb242610 starch syn Sbe2,Ae1	0.161147	0.50468	0.625436	-1.21255	0.948009	0.681566	0.154691	-1.86298		5	(1 of 1) PTHR43651:SF13 - 1,4-ALPHA-GLUCAN-BRANCHING ENZYME 2, CHLOROPLASTIC_AMYLOPLASTIC
Zm00001eb413290 starch syn Ss3, Du1	-0.0667773	0.194313	0.729031	-1.93803	1.05289	0.811221	0.155208	-0.937854		10	(1 of 1) PTHR46083:SF5 - STARCH SYNTHASE 3, CHLOROPLASTIC_AMYLOPLASTIC
Zm00001eb378140 starch syn Gbss1,Wx1	-0.947216	0.410041	0.10102	-0.991332	1.39633	1.32643	-0.203957	-1.09131		9	(1 of 1) PTHR45825:SF3 - GRANULE-BOUND STARCH SYNTHASE 1, CHLOROPLASTIC_AMYLOPLASTIC
Zm00001eb296990 starch syn AGP2	-1.15101	1.41985	-1.09496	0.791165	-0.228891	1.03056	0.0781156	-0.844829		6	(1 of 2) PTHR43523:SF29 - GLUCOSE-1-PHOSPHATE ADENYLYLTRANSFERASE LARGE SUBUNIT 2, CHLOROPLASTIC
Zm00001eb305810 starch syn Gbss,Waxy	-1.68357	-0.258372	-0.978931	0.457715	-0.0444504	1.49414	0.204234	0.809234		7	(1 of 2) K13679 - granule-bound starch synthase [EC:2.4.1.242] Glc a1-4 Glc (WAXY)
Zm00001eb255870 amylase Amya	-1.07964	-1.58495	0.737036	-0.0357011	-0.563786	0.454723	0.806012	1.26631		5	(1 of 1) PTHR43447:SF11 - ALPHA-AMYLASE
Zm00001eb222250 amylase Amyb	-0.604433	-0.75678	1.26589	1.08724	-0.364749	-1.0058	-0.825823	1.20446		5	(1 of 1) PTHR31352:SF31 - BETA-AMYLASE 1, CHLOROPLASTIC
Zm00001eb311730 amylase Amya 2A	-0.667311	-0.667311	0.0758894	1.24664	-0.667311	-0.499693	-0.667311	1.84641		7	(1 of 2) PTHR43447:SF38 - ALPHA-AMYLASE ISOZYME 2A
Zm00001eb100790 amylase Amya3	-0.71726	-0.71726	-0.71726	1.51104	-0.607686	0.111016	-0.466891	1.6043		2	(1 of 1) PTHR43447:SF48 - ALPHA-AMYLASE ISOZYME 3C
Zm00001eb143360 SPS SPS1	-0.655399	-1.4632	1.10414	-0.572997	-0.138688	-0.213899	0.286219	1.65383		3	(1 of 2) PTHR46039:SF5 - SUCROSE-PHOSPHATE SYNTHASE 3-RELATED
Zm00001eb364620 SPS SPS6	0.357272	-0.777155	-0.293893	0.352429	0.158893	-0.356913	1.97508	-1.41571		8	(1 of 2) PTHR46039:SF5 - SUCROSE-PHOSPHATE SYNTHASE 3-RELATED
Zm00001eb275240 SPS SPS5	0.0327234	-1.56501	0.656698	0.80006	-0.766336	-1.00797	0.638442	1.21139		6	(1 of 2) PTHR46039:SF4 - SUCROSE-PHOSPHATE SYNTHASE 3-RELATED
Zm00001eb387040 SPP Suc6PP	0.367876	-0.359306	0.643249	-1.78126	1.22746	0.401938	0.573341	-1.07331		9	(1 of 1) PF00534//PF05116 - Glycosyl transferases group 1 (Glycos_transf_1) // Sucrose-6F-phosphate phosphohydrolase (S6PP)
Zm00001eb417940 SPP SPP2	-0.735249	-0.966268	-0.0706962	0.910064	-0.870489	-0.174973	-0.0671407	1.97475		10	(1 of 1) PTHR46521:SF2 - SUCROSE-PHOSPHATASE 3-RELATED
Zm00001eb091640 invertase Invan5	0.143974	-0.672058	-0.120765	0.598842	-0.619481	-0.872047	-0.611626	2.15316		2	(1 of 22) 3.2.1.26 - beta-fructofuranosidase. / saccharase.
Zm00001eb242820 invertase Incw1	-0.0860321	-0.728923	-0.475613	0.700179	-0.596034	-0.628175	-0.386643	2.20124		5	(1 of 1) PTHR31953:SF102 - BETA-FRUCTOFURANOSIDASE, INSOLUBLE ISOENZYME CWINV2
Zm00001eb075530 invertase VIN,Ivr1	-0.0920033	-1.15986	-0.504268	0.723501	-0.980064	-0.154223	0.206985	1.95994		2	(1 of 2) PTHR31953:SF84 - ACID BETA-FRUCTOFURANOSIDASE
Zm00001eb229460 invertase VIN,Ivr2	-0.650294	-0.991032	0.186791	1.55017	-0.702101	-0.895386	0.144867	1.35698		5	(1 of 2) PTHR31953:SF42 - OS02G0106100 PROTEIN
Zm00001eb421950 invertase Incw5	-0.718452	-0.718452	-0.159547	0.206982	-0.52536	-0.264264	-0.171266	2.35036		10	(1 of 1) PTHR31953:SF18 - BETA-FRUCTOFURANOSIDASE, INSOLUBLE ISOENZYME 2
Zm00001eb067230 invertase Incw4	-1.31325	-0.805586	-1.00974	1.68335	0.35298	0.416633	-0.0134418	0.689049		2	(1 of 2) KOG0228 - Beta-fructofuranosidase (invertase)
Zm00001eb374090 suc syn'ase Sh1	-0.0911334	0.609225	0.426003	-1.60757	1.21687	0.998677	-0.482626	-1.06945		9	(1 of 1) PTHR45839:SF7 - SUCROSE SYNTHASE 1
Zm00001eb190590 suc syn'ase Sus6	-0.6494	-0.892219	-1.29441	1.4378	0.577854	0.357214	1.0891	-0.625944		4	(1 of 1) PTHR45839:SF16 - SUCROSE SYNTHASE 6
Zm00001eb016290 suc syn'ase Sus2	-1.0128	0.520476	-1.01987	1.4836	-0.774714	0.404376	-0.700207	1.09914		1	(1 of 5) K00695 - sucrose synthase (E2.4.1.13)
Zm00001eb016250 suc syn'ase Sus4	-1.11583	0.63468	-0.782885	1.43665	-0.711165	0.166598	-0.831999	1.20395		1	(1 of 5) K00695 - sucrose synthase (E2.4.1.13)
Zm00001eb244930 suc transp Sut5	-1.04266	-1.28378	-0.237816	1.23654	-0.14907	-0.398559	0.329535	1.5458		5	(1 of 7) K15378 - solute carrier family 45, member 1/2/4 (SLC45A1_2_4)
Zm00001eb005460 suc transp Sut1	-0.92661	-0.329702	-0.184887	1.37688	-1.03124	-0.349713	-0.244981	1.69025		1	(1 of 2) PTHR19432:SF64 - SUCROSE TRANSPORT PROTEIN SUT1
Zm00001eb048470 suc transp Sut3	1.21232	-0.874368	0.0217277	-0.579002	1.82025	-0.56603	-0.156331	-0.878572		1	(1 of 7) K15378 - solute carrier family 45, member 1/2/4 (SLC45A1_2_4)

## Sheet: aba_syn_p
Suppl. Table S3. Setter & Morrison (2026) Differentially expressed genes in select categories.
ABA synthesis and signaling gene expression in pedicel-placenta at 9 and 12 DAP in control [c], mild water stress (ws2), severe water stress (ws3), and shade (sh)
	a_9c_p	b_9ws2_p	c_9ws3_p	d_9sh_p	e_12c_p	f_12ws2_p	g_12ws3_p	h_12sh_p		chromosome #	gene function (Phytozome 14)
Zm00001eb081460 ABA1,ZEP	-1.39286	-0.44972	1.16356	0.606738	-1.51405	0.474639	0.547831	0.563866		2	(1 of 2) K09838 - zeaxanthin epoxidase (ZEP, ABA1)
Zm00001eb300240 NCED3	-1.20632	-0.100413	1.21445	0.926727	-1.30252	-0.0505235	-0.567567	1.08617		7	(1 of 5) K09840 - 9-cis-epoxycarotenoid dioxygenase (NCED)
Zm00001eb188280 NCED4	-1.25488	-0.53273	1.44398	0.978931	-1.37235	0.379707	0.12063	0.236706		4	(1 of 2) PTHR10543:SF46 - CAROTENOID CLEAVAGE DIOXYGENASE 4, CHLOROPLASTIC-RELATED
Zm00001eb274240 ABA3,molyCoF	-1.20443	-0.155973	1.39733	1.11591	-1.04513	-0.780885	0.783006	-0.109827		6	(1 of 2) K15631 - molybdenum cofactor sulfurtransferase (ABA3)
Zm00001eb335080 ABAdef4	-1.3782	0.0613946	0.955216	1.31812	-1.20646	0.542859	-0.718196	0.42527		8	(1 of 2) PTHR34543:SF1 - ABSCISIC ACID (ABA)-DEFICIENT 4 PROTEIN
Zm00001eb300740 AAO4	-1.0269	0.279736	2.04062	0.397915	-0.868109	-0.227759	0.232312	-0.827819		7	(1 of 1) K09842 - abscisic-aldehyde oxidase (AAO3)
Zm00001eb176720 ABA 8'hydr'ase	-1.42119	-0.600043	0.99037	1.1472	-1.10359	0.387903	-0.322919	0.922279		4	(1 of 8) 1.14.13.93 - (+)-abscisic acid 8'-hydroxylase. / CYP707A1.
Zm00001eb314900 ABA 8'hydr'ase	-1.25039	-0.313983	0.617968	0.784318	-1.48278	-0.302035	1.25259	0.694312		7	(1 of 2) K09843 - (+)-abscisic acid 8'-hydroxylase (E1.14.13.93)
Zm00001eb100780 ABA 8'hydr'ase	-1.2633	-0.187441	0.252199	1.52511	-1.06003	0.850324	-0.808717	0.691855		2	(1 of 2) PTHR24286:SF376 - ABSCISIC ACID 8'-HYDROXYLASE 4
Zm00001eb251960 ABA 8'hydr'ase	-0.524716	-0.7231	1.48533	0.75383	0.413099	0.0894549	-1.77962	0.285724		5	(1 of 2) K09843 - (+)-abscisic acid 8'-hydroxylase (E1.14.13.93)
Zm00001eb314860 ABI5-L5	-1.68093	0.76633	0.88173	0.320743	-1.48445	0.522415	0.376723	0.297436		7	(1 of 2) PTHR22952:SF446 - ABSCISIC ACID-INSENSITIVE 5-LIKE PROTEIN 5
Zm00001eb100750 ABI5-L5	-1.5793	-0.45178	0.236989	1.02197	-1.25829	0.279328	0.933055	0.818042		2	(1 of 2) PTHR22952:SF446 - ABSCISIC ACID-INSENSITIVE 5-LIKE PROTEIN 5
Zm00001eb255970 ABI5-L4	-1.26871	-0.281816	1.55649	0.938036	-1.29596	-0.313365	0.26428	0.401045		5	(1 of 1) PTHR22952:SF103 - ABSCISIC ACID-INSENSITIVE 5-LIKE PROTEIN 4
Zm00001eb238230 PYL3	-0.922701	-1.23757	1.20406	1.40138	-1.03864	0.139906	0.19348	0.26008		5	(1 of 2) PTHR31213:SF205 - ABSCISIC ACID RECEPTOR PYL3
Zm00001eb204180 PYL3	-1.25114	-0.5905	0.93311	1.92655	-0.627403	-0.295071	0.0481346	-0.143679		4	(1 of 2) PTHR31213:SF205 - ABSCISIC ACID RECEPTOR PYL3
Zm00001eb350630 PYL9	-0.39351	-0.121	1.09257	0.882588	0.808217	0.501956	-1.14672	-1.6241		8	(1 of 2) PTHR31213:SF99 - ABSCISIC ACID RECEPTOR PYL9
Zm00001eb283810 PYL9	-0.896206	-0.632089	0.451449	0.797681	1.25896	1.08503	-1.21011	-0.85472		6	(1 of 2) PTHR31213:SF99 - ABSCISIC ACID RECEPTOR PYL9
Zm00001eb024490 PYL1	1.13766	0.0649474	0.236944	-1.24892	0.700101	-0.281268	0.985736	-1.59519		1	(1 of 2) PTHR31213:SF6 - ABSCISIC ACID RECEPTOR PYL1-RELATED
Zm00001eb013780 PYL6	1.27416	-0.329121	-1.12809	-0.16048	1.72731	-0.272592	-0.171811	-0.939371		1	(1 of 2) PTHR31213:SF138 - ABSCISIC ACID RECEPTOR PYL6
Zm00001eb390480 PYL1	1.54672	0.5186	-0.903399	-1.35458	0.899545	0.211326	-0.00506136	-0.913145		9	(1 of 2) PTHR31213:SF6 - ABSCISIC ACID RECEPTOR PYL1-RELATED
Zm00001eb239670 PYL4	1.00773	-0.509998	-1.35848	-1.22504	1.32267	0.757495	0.168514	-0.16289		5	(1 of 1) PTHR31213:SF3 - ABSCISIC ACID RECEPTOR PYL4
Zm00001eb396710 PYL6	1.03288	-0.122063	-1.24411	-0.479159	1.68999	0.178501	0.0616125	-1.11765		9	(1 of 2) PTHR31213:SF138 - ABSCISIC ACID RECEPTOR PYL6

## Sheet: aba_syn_e
Suppl. Table S3. Setter & Morrison (2026) Differentially expressed genes in select categories.
ABA synthsis and signaling gene expression in endosperm-nucellus at 9 and 12 DAP in control [c], mild water stress (ws2), severe water stress (ws3), and shade (sh)
	a_9c_e	b_9ws2_e	c_9ws3_e	d_9sh_e	e_12c_e	f_12ws2_e	g_12ws3_e	h_12sh_e		chromosome #	gene function (Phytozome 14)
Zm00001eb423570 ABA1,ZEP	-0.122753	-0.713132	-0.794125	1.18827	-0.837426	0.0203554	-0.58298	1.84179		10	(1 of 2) K09838 - zeaxanthin epoxidase (ZEP, ABA1)
Zm00001eb300240 NCED3	-0.439198	-0.430947	0.299849	-0.00552709	-0.672292	-0.415208	-0.672292	2.33562		7	(1 of 5) K09840 - 9-cis-epoxycarotenoid dioxygenase (NCED)
Zm00001eb188280 NCED4	-0.602126	-0.807932	1.6041	1.39022	-0.746115	-0.797246	-0.398408	0.357501		4	(1 of 2) PTHR10543:SF46 - CAROTENOID CLEAVAGE DIOXYGENASE 4, CHLOROPLASTIC-RELATED
Zm00001eb081460 ABA1,ZEP	-0.819437	-1.59173	0.32373	0.935129	-0.0527014	-0.794659	0.69815	1.30152		2	(1 of 2) K09838 - zeaxanthin epoxidase (ZEP, ABA1)
Zm00001eb335080 ABAdeficient4	-0.0847131	0.350668	-1.01004	1.54072	-1.17944	0.03762	-0.833333	1.17852		8	(1 of 2) PTHR34543:SF1 - ABSCISIC ACID (ABA)-DEFICIENT 4 PROTEIN. Essential for the production of neoxanthin from violaxanthin
Zm00001eb300740 AAO4	0.331018	-0.117199	0.247596	-0.526773	1.6549	0.79338	-1.59802	-0.784899		7	(1 of 1) K09842 - abscisic-aldehyde oxidase (AAO3)
Zm00001eb212270 ABA2,XDH	0.00316164	0.0291115	0.365675	1.54964	-0.945086	-1.69147	-0.14155	0.830515		5	(1 of 1) K09841 - xanthoxin dehydrogenase (ABA2)
Zm00001eb176720 ABA 8'hydr'ase	-1.57071	-0.273011	-0.002744	-0.27725	0.421058	1.07172	-0.879637	1.51057		4	(1 of 8) 1.14.13.93 - (+)-abscisic acid 8'-hydroxylase. / CYP707A1.
Zm00001eb314900 ABA 8'hydr'ase	-0.499467	-0.668381	1.46121	0.7216	-0.781495	-0.73327	-0.839739	1.33954		7	(1 of 2) K09843 - (+)-abscisic acid 8'-hydroxylase (E1.14.13.93)
Zm00001eb100780 ABA 8'hydr'ase	-0.674595	-0.80867	0.391747	0.449259	-0.80867	-0.414005	-0.286413	2.15135		2	(1 of 2) PTHR24286:SF376 - ABSCISIC ACID 8'-HYDROXYLASE 4
Zm00001eb251960 ABA 8'hydr'ase	-0.167938	-0.991435	0.473662	0.525566	-0.323082	-0.563251	-0.979939	2.02642		5	(1 of 2) K09843 - (+)-abscisic acid 8'-hydroxylase (E1.14.13.93)
Zm00001eb314860 ABI5-L5	-0.326529	-0.281734	-0.536478	2.15796	-0.876912	-0.513572	-0.430038	0.807301		7	(1 of 2) PTHR22952:SF446 - ABSCISIC ACID-INSENSITIVE 5-LIKE PROTEIN 5
Zm00001eb100750 ABI5-L5	-0.573268	-0.584368	-0.539523	0.949067	-0.306101	-0.767974	-0.270955	2.09312		2	(1 of 2) PTHR22952:SF446 - ABSCISIC ACID-INSENSITIVE 5-LIKE PROTEIN 5
Zm00001eb255970 ABI5-L4	-0.472049	-0.424629	1.68418	-1.04033	-0.845677	0.00502017	-0.279406	1.37289		5	(1 of 1) PTHR22952:SF103 - ABSCISIC ACID-INSENSITIVE 5-LIKE PROTEIN 4
Zm00001eb238230 PYL3	0.850606	0.48998	-0.364962	0.575263	0.939517	0.000160033	-0.354184	-2.13638		5	(1 of 2) PTHR31213:SF205 - ABSCISIC ACID RECEPTOR PYL3
Zm00001eb204180 PYL3	-1.14823	0.0936345	-0.479039	0.60646	-0.353075	0.417895	-1.05281	1.91516		4	(1 of 2) PTHR31213:SF205 - ABSCISIC ACID RECEPTOR PYL3
Zm00001eb350630 PYL9	-1.24317	-0.814675	-0.234097	-0.422988	1.58765	1.17289	-0.59716	0.551552		8	(1 of 2) PTHR31213:SF99 - ABSCISIC ACID RECEPTOR PYL9
Zm00001eb283810 PYL9	-0.321221	-0.445733	0.320452	-1.09469	1.92983	0.91012	-0.6734	-0.625363		6	(1 of 2) PTHR31213:SF99 - ABSCISIC ACID RECEPTOR PYL9
Zm00001eb024490 PYL1	0.876308	0.74572	1.10415	-0.0949554	-1.61197	-1.01599	0.637562	-0.640823		1	(1 of 2) PTHR31213:SF6 - ABSCISIC ACID RECEPTOR PYL1-RELATED
Zm00001eb013780 PYL6	-0.438086	-0.410871	0.230805	-0.24229	-0.644576	-0.960322	0.195692	2.26965		1	(1 of 2) PTHR31213:SF138 - ABSCISIC ACID RECEPTOR PYL6
Zm00001eb390480 PYL1	0.0756069	1.031	1.46212	-0.66261	-1.0986	-0.497099	0.807147	-1.11756		9	(1 of 2) PTHR31213:SF6 - ABSCISIC ACID RECEPTOR PYL1-RELATED
Zm00001eb239670 PYL4	0.700712	-1.59731	0.337073	0.445555	-0.265357	-0.338297	-0.906712	1.62434		5	(1 of 1) PTHR31213:SF3 - ABSCISIC ACID RECEPTOR PYL4
Zm00001eb396710 PYL6	-0.0267256	-0.727066	-1.39438	-0.519346	-0.341917	0.303894	0.912631	1.7929		9	(1 of 2) PTHR31213:SF138 - ABSCISIC ACID RECEPTOR PYL6

## Sheet: aba_respns_p
Suppl. Table S3. Setter & Morrison (2026) Differentially expressed genes in select categories.
ABA response gene expression in pedicel-placenta at 9 and 12 DAP in control [c], mild water stress (ws2), severe water stress (ws3), and shade (sh)
	a_9c_p	b_9ws2_p	c_9ws3_p	d_9sh_p	e_12c_p	f_12ws2_p	g_12ws3_p	h_12sh_p		chromosome #	gene function (Phytozome 14)
Zm00001eb358600 ABA-C2-R4	-0.689157	-0.686626	1.50948	1.11792	-1.31156	-0.518764	-0.139928	0.718635		8	(1 of 2) PTHR45933:SF5 - PROTEIN C2-DOMAIN ABA-RELATED 4
Zm00001eb308070 ABA-C2-R11	-0.600794	-0.671924	0.781844	0.964855	-1.1946	-0.734378	-0.172631	1.62762		7	(1 of 1) PTHR45933:SF6 - PROTEIN C2-DOMAIN ABA-RELATED 11
Zm00001eb118230 ABA-C2-R1-2	-1.0908	0.277574	2.06413	0.408778	-1.01557	-0.370191	0.0860491	-0.359973		2	(1 of 2) PTHR45933:SF11 - PROTEIN C2-DOMAIN ABA-RELATED 1
Zm00001eb091920 ABA-inducible-2	-0.498379	0.424464	1.3129	0.487312	-2.10187	-0.135857	0.402648	0.108783		2	(1 of 10) PF02496 - ABA/WDS induced protein (ABA_WDS)
Zm00001eb263060 ABA-inducible-3	-1.28551	0.805121	1.59332	0.297489	-1.32345	0.388663	-0.0699044	-0.405727		6	(1 of 10) PF02496 - ABA/WDS induced protein (ABA_WDS)
Zm00001eb422400 ABAripening1	-0.899978	-0.739954	0.970762	1.56083	-1.02877	-0.515356	-0.276726	0.92919		10	(1 of 1) PTHR33801:SF10 - ABSCISIC ACID STRESS RIPENING5
Zm00001eb109570 GRAM6	-1.66064	-0.182038	0.563783	1.56191	-0.983109	-0.0209052	0.0252017	0.695806		2	(1 of 16) IPR004182//IPR011993 - GRAM domain // Pleckstrin-homology domain (PH domain)/Phosphotyrosine-binding domain (PTB)
Zm00001eb185590 GRAM3	-1.73188	-0.602493	1.03538	1.18513	-0.819534	0.130572	0.675354	0.127476		4	(1 of 2) PTHR31969:SF34 - OS02G0636700 PROTEIN
Zm00001eb076740 GRAM2	-1.43205	0.531381	1.15853	0.7734	-1.40511	-0.456188	0.0990981	0.730939		2	(1 of 1) PTHR31969:SF73 - OS04G0527000 PROTEIN
Zm00001eb215380 GRAM7	0.970124	0.855594	-0.803261	-0.477513	1.28205	0.414257	-0.868926	-1.37233		5	(1 of 1) PTHR31969:SF9 - GEM-LIKE PROTEIN 2
Zm00001eb427040 GRAM1	0.487251	1.3007	-1.54562	-1.11621	0.789569	0.761808	-0.374826	-0.302672		10	(1 of 16) IPR004182//IPR011993 - GRAM domain // Pleckstrin-homology domain (PH domain)/Phosphotyrosine-binding domain (PTB)
Zm00001eb066210 HPRG-06	-0.986513	-0.27934	0.0114491	1.90093	-1.2934	0.725082	-0.297388	0.219182		2	(1 of 10) PTHR31234:SF2 - LATE EMBRYOGENESIS ABUNDANT (LEA) HYDROXYPROLINE-RICH GLYCOPROTEIN FAMILY MEMBER
Zm00001eb221020 HPRG-07	-1.084	-0.263893	1.47183	1.16266	-1.17571	-0.330249	-0.491075	0.710434		5	(1 of 10) PTHR31234:SF2 - LATE EMBRYOGENESIS ABUNDANT (LEA) HYDROXYPROLINE-RICH GLYCOPROTEIN FAMILY MEMBER
Zm00001eb297190 HPRG-05	-1.45822	0.0897867	0.753702	-0.0575394	-1.50255	0.173676	0.955445	1.0457		6	(1 of 6) PTHR31234:SF43 - LATE EMBRYOGENESIS ABUNDANT (LEA) HYDROXYPROLINE-RICH GLYCOPROTEIN FAMILY
Zm00001eb350300 HPRG-15	1.00967	1.429	-0.802543	-1.02479	0.808903	0.196649	-1.15782	-0.459061		8	(1 of 1) PTHR31852:SF22 - LATE EMBRYOGENESIS ABUNDANT HYDROXYPROLINE-RICH GLYCOPROTEIN
Zm00001eb092240 HPRG-02	1.27002	1.12803	-0.568201	-1.1085	0.832577	0.324276	-0.919314	-0.958891		2	(1 of 1) PTHR31234:SF55 - LATE EMBRYOGENESIS ABUNDANT (LEA) HYDROXYPROLINE-RICH GLYCOPROTEIN FAMILY
Zm00001eb259940 HPRG-03	0.721871	0.22638	-1.50704	-1.45084	-0.271074	0.377657	1.06249	0.840561		6	(1 of 10) PTHR31234:SF2 - LATE EMBRYOGENESIS ABUNDANT (LEA) HYDROXYPROLINE-RICH GLYCOPROTEIN FAMILY MEMBER
Zm00001eb237910 HPRG-01	0.936624	0.217183	-1.22452	-1.86857	0.421217	0.357513	0.810382	0.350168		5	(1 of 1) PTHR31234:SF35 - LATE EMBRYOGENESIS ABUNDANT (LEA) HYDROXYPROLINE-RICH GLYCOPROTEIN FAMILY
Zm00001eb063730 LEA_2 -11	-0.839746	-0.764012	0.590263	1.78209	-1.17082	-0.0868649	-0.342343	0.831432		1	(1 of 55) PF03168 - Late embryogenesis abundant protein (LEA_2)
Zm00001eb405330 LEA_2 -05	-1.0455	-0.507648	1.57861	1.18188	-0.891069	-0.208921	-0.730787	0.62344		10	(1 of 3) PTHR31234:SF66 - LEA_2 DOMAIN-CONTAINING PROTEIN
Zm00001eb264740 LEA_3-1	-0.868359	-0.720065	1.80808	0.741114	-0.958743	-0.452912	0.809869	-0.358979		6	(1 of 8) PF03242 - Late embryogenesis abundant protein (LEA_3)
Zm00001eb097050 LEA_2 -04	-1.07116	-0.602131	0.313207	1.39709	-1.29203	0.147659	-0.199915	1.30729		2	(1 of 1) PTHR31415:SF186 - LEA_2 DOMAIN-CONTAINING PROTEIN
Zm00001eb013560 LEA_2 -01	-0.367123	-0.670799	0.780148	1.26114	-0.575293	-0.375446	-1.39431	1.34168		1	(1 of 1) PF03168//PF03790 - Late embryogenesis abundant protein (LEA_2) // KNOX1 domain (KNOX1)
Zm00001eb071160 LEA_4-1	-1.63199	-0.60794	0.549308	1.13488	-0.61422	0.0868583	-0.296891	1.37999		2	(1 of 1) PTHR47372:SF24 - LATE EMBRYOGENESIS ABUNDANT PROTEIN (LEA) FAMILY PROTEIN
Zm00001eb344820 LEA_14-R-2	-1.47029	-0.468871	1.03342	1.04908	-1.16993	-0.240178	0.300899	0.965871		8	(1 of 1) PTHR31459:SF19 - DESICCATION-RELATED PROTEIN LEA14-RELATED
Zm00001eb434170 LEA_2 -09	-0.443722	-0.742438	1.2712	1.04316	-1.47287	-0.710931	0.925198	0.1304		10	(1 of 55) PF03168 - Late embryogenesis abundant protein (LEA_2)
Zm00001eb259950 LEA_2 -10	-0.840899	-0.978241	0.958733	0.709323	-1.32426	-0.485995	0.994064	0.967271		6	(1 of 55) PF03168 - Late embryogenesis abundant protein (LEA_2)
Zm00001eb395500 LEA_4-3	-2.14706	-0.612545	0.786141	0.274128	0.0111524	0.635602	0.0998616	0.952719		9	(1 of 1) PTHR47877:SF4 - LATE EMBRYOGENESIS ABUNDANT PROTEIN ECP63
Zm00001eb342130 LEA_14-R-1	-1.83485	0.38874	0.853814	0.134149	-1.28511	0.78679	0.418171	0.538304		8	(1 of 1) PTHR31459:SF3 - DESICCATION-RELATED PROTEIN LEA14-RELATED
Zm00001eb428350 LEA_1	-1.33257	-0.483532	1.43885	0.104246	-1.00619	-0.262476	1.33635	0.205325		10	(1 of 4) PF03760 - Late embryogenesis abundant (LEA) group 1 (LEA_1)
Zm00001eb004470 LEA_Rab28	-1.66913	0.824967	1.5953	-0.121887	-0.877685	-0.247153	0.14942	0.346169		1	(1 of 2) PTHR31174:SF7 - LEA PROTEIN-RELATED
Zm00001eb294480 LEA_29	-1.91821	0.658397	1.16157	-0.297021	-0.830294	0.444672	0.0316361	0.749254		6	(1 of 1) PTHR47372:SF49 - LATE EMBRYOGENESIS ABUNDANT PROTEIN 29-RELATED
Zm00001eb005250 LEA_4-2	-1.92345	-0.220635	0.0745611	-0.1491	-0.5748	0.804674	0.628022	1.36072		1	(1 of 1) PTHR47372:SF5 - LATE EMBRYOGENESIS ABUNDANT PROTEIN (LEA) FAMILY PROTEIN
Zm00001eb243040 LEA_2 -07	0.679612	0.688026	-1.38859	-0.868953	-1.0137	-0.231654	1.16901	0.966254		5	(1 of 55) PF03168 - Late embryogenesis abundant protein (LEA_2)
Zm00001eb269220 LEA_2 -03	1.29627	-0.0505331	-1.12179	-0.95371	1.11073	0.973598	-0.326806	-0.927757		6	(1 of 1) PTHR36480:SF10 - LEA_2 DOMAIN-CONTAINING PROTEIN
Zm00001eb271440 LEA_2 -14	0.663256	0.403836	-1.61564	-1.48661	1.10947	0.508163	0.19493	0.222593		6	(1 of 1) PTHR31852:SF25 - LATE EMBRYOGENESIS ABUNDANT PROTEIN, GROUP 2
Zm00001eb064120 LEA_14	0.819111	0.300085	-1.26615	-1.68078	0.971734	-0.343651	0.47956	0.720085		1	(1 of 16) IPR004864//IPR013990 - Late embryogenesis abundant protein, LEA-14 // Water stress and hypersensitive response domain
Zm00001eb422110 LEA_2 -06	1.31621	0.108734	-1.00766	-1.74746	0.209749	0.127956	1.05921	-0.0667414		10	(1 of 55) PF03168 - Late embryogenesis abundant protein (LEA_2)
Zm00001eb289200 SnRK2_1	0.737352	0.854415	-1.57351	-0.996247	1.3161	0.442635	-0.502277	-0.278466		6	(1 of 14) K14498 - serine/threonine-protein kinase SRK2 (SNRK2)
Zm00001eb219160 SnRK2_2	0.951855	1.23513	-0.454138	-1.55319	1.09839	-0.384822	-0.133321	-0.759907		5	(1 of 14) K14498 - serine/threonine-protein kinase SRK2 (SNRK2)
Zm00001eb051510 SnRK2_3	1.07468	0.750467	0.207673	-1.36865	0.626977	0.110523	0.293622	-1.69529		1	(1 of 14) K14498 - serine/threonine-protein kinase SRK2 (SNRK2)

## Sheet: aba_respns_e
Suppl. Table S3. Setter & Morrison (2026) Differentially expressed genes in select categories.
ABA response gene expression in endosperm-nucellus at 9 and 12 DAP in control [c], mild water stress (ws2), severe water stress (ws3), and shade (sh)
	a_9c_e	b_9ws2_e	c_9ws3_e	d_9sh_e	e_12c_e	f_12ws2_e	g_12ws3_e	h_12sh_e		chromosome #	gene function (Phytozome 14)
Zm00001eb308070 ABA-C2-R11	-0.0116204	-1.03936	1.02005	-0.314641	-0.465847	-1.38534	0.758523	1.43824		7	(1 of 1) PTHR45933:SF6 - PROTEIN C2-DOMAIN ABA-RELATED 11
Zm00001eb298460 ABA-C2-R1-1	0.330747	-0.666847	-1.07009	1.68062	0.215534	-0.819954	-0.757801	1.08779		7	(1 of 2) PTHR45933:SF11 - PROTEIN C2-DOMAIN ABA-RELATED 1
Zm00001eb118230 ABA-C2-R1-2	-0.361056	-0.850467	-0.440036	1.89398	-0.349686	-0.881493	-0.204699	1.19346		2	(1 of 2) PTHR45933:SF11 - PROTEIN C2-DOMAIN ABA-RELATED 1
Zm00001eb358600 ABA-C2-R4	-0.50052	-1.33265	0.578331	1.08736	-0.877589	-0.73607	0.36213	1.41901		8	(1 of 2) PTHR45933:SF5 - PROTEIN C2-DOMAIN ABA-RELATED 4
Zm00001eb339360 ABA-inducible-1	-0.817068	-0.0834962	0.404977	0.797539	-1.84175	-0.388811	1.21166	0.716948		8	(1 of 3) PTHR11514:SF47 - TRANSCRIPTION FACTOR ABA-INDUCIBLE BHLH-TYPE-RELATED
Zm00001eb091920 ABA-inducible-2	1.0871	0.374054	-0.270064	0.90769	-0.765636	-1.39028	-1.03462	1.09176		2	(1 of 10) PF02496 - ABA/WDS induced protein (ABA_WDS)
Zm00001eb339990 ABAresp	-0.662609	0.0770251	-0.72288	0.354842	-1.24922	-0.261101	0.443834	2.02011		8	(1 of 2) PTHR46354:SF25 - RESPONSE TO ABA AND SALT 1
Zm00001eb407710 ABAripening2	0.146773	0.908331	-0.612691	1.66833	-0.694822	-0.97154	-1.0793	0.634919		10	(1 of 1) PTHR33801:SF15 - ABSCISIC ACID STRESS RIPENING1
Zm00001eb366900 ABF	-1.28878	-0.5829	0.916337	0.197912	-0.529501	-0.470319	-0.139924	1.89718		8	(1 of 17) K14432 - ABA responsive element binding factor (ABF)
Zm00001eb408850 GRAM5	-1.52123	-0.939638	-0.453706	-0.126893	0.770677	0.939195	-0.114711	1.44631		10	(1 of 1) PTHR31969:SF43 - GEM-LIKE PROTEIN 5
Zm00001eb185590 GRAM3	-1.11813	-1.19155	0.862418	1.05298	-0.567448	-0.264015	-0.204	1.42974		4	(1 of 2) PTHR31969:SF34 - OS02G0636700 PROTEIN
Zm00001eb076740 GRAM2	-0.524133	-0.574428	-0.620063	0.712361	-0.480552	0.129936	-0.793805	2.15068		2	(1 of 1) PTHR31969:SF73 - OS04G0527000 PROTEIN
Zm00001eb109570 GRAM6	-0.510298	-0.478253	-0.827495	1.15355	-0.652965	-0.520607	-0.109702	1.94577		2	(1 of 16) IPR004182//IPR011993 - GRAM domain // Pleckstrin-homology domain (PH domain)/Phosphotyrosine-binding domain (PTB)
Zm00001eb427040 GRAM1	-0.433375	-0.829614	-0.678403	0.699636	-0.291876	-0.209174	-0.456485	2.19929		10	(1 of 16) IPR004182//IPR011993 - GRAM domain // Pleckstrin-homology domain (PH domain)/Phosphotyrosine-binding domain (PTB)
Zm00001eb215380 GRAM7	-0.220022	0.534057	0.618422	-1.63994	1.17475	0.955377	-0.33067	-1.09197		5	(1 of 1) PTHR31969:SF9 - GEM-LIKE PROTEIN 2
Zm00001eb247790 HPRG-19	-1.12135	-0.61555	-0.467943	0.899501	-0.798017	0.950696	-0.455806	1.60847		5	(1 of 2) PTHR31415:SF3 - LATE EMBRYOGENESIS ABUNDANT HYDROXYPROLINE-RICH GLYCOPROTEIN
Zm00001eb093800 HPRG-11	-0.680485	-0.118972	0.0422374	0.949681	-1.35135	-0.478711	-0.235457	1.87306		2	(1 of 6) PTHR31234:SF43 - LATE EMBRYOGENESIS ABUNDANT (LEA) HYDROXYPROLINE-RICH GLYCOPROTEIN FAMILY
Zm00001eb076240 HPRG-10	-0.465819	-0.25863	-0.0972265	0.112929	-0.848497	-0.814822	0.068738	2.30333		2	(1 of 10) PTHR31234:SF2 - LATE EMBRYOGENESIS ABUNDANT (LEA) HYDROXYPROLINE-RICH GLYCOPROTEIN FAMILY MEMBER
Zm00001eb407150 HPRG-13	-0.342166	-0.180615	-0.101142	1.74136	-1.27647	-1.08556	0.286579	0.958016		10	(1 of 1) PTHR31415:SF51 - LATE EMBRYOGENESIS ABUNDANT (LEA) HYDROXYPROLINE-RICH GLYCOPROTEIN FAMILY PROTEIN-RELATED
Zm00001eb216980 HPRG-18	-0.231002	-0.83342	0.235473	0.714205	-1.0797	-1.19265	0.8405	1.54659		5	(1 of 2) PTHR31234:SF4 - LATE EMBRYOGENESIS ABUNDANT HYDROXYPROLINE-RICH GLYCOPROTEIN
Zm00001eb095450 HPRG-12	-0.214176	-0.592431	-0.952786	1.94046	-0.366458	-0.621522	-0.332694	1.13961		2	(1 of 10) PTHR31234:SF2 - LATE EMBRYOGENESIS ABUNDANT (LEA) HYDROXYPROLINE-RICH GLYCOPROTEIN FAMILY MEMBER
Zm00001eb221020 HPRG-07	-0.136854	-0.474547	2.14217	0.76753	-0.566705	-0.939845	-0.222379	-0.569367		5	(1 of 10) PTHR31234:SF2 - LATE EMBRYOGENESIS ABUNDANT (LEA) HYDROXYPROLINE-RICH GLYCOPROTEIN FAMILY MEMBER
Zm00001eb092240 HPRG-02	-0.0949166	-1.6238	-0.068758	0.889996	-1.00772	-0.307037	1.08797	1.12427		2	(1 of 1) PTHR31234:SF55 - LATE EMBRYOGENESIS ABUNDANT (LEA) HYDROXYPROLINE-RICH GLYCOPROTEIN FAMILY
Zm00001eb053810 HPRG-16	0.202913	-0.0203093	0.339092	0.643985	-1.60031	-1.42653	0.706058	1.15509		1	(1 of 2) PTHR31234:SF4 - LATE EMBRYOGENESIS ABUNDANT HYDROXYPROLINE-RICH GLYCOPROTEIN
Zm00001eb344820 LEA_14-R-2	-1.40755	-0.217077	0.537452	0.3663	-0.515409	-0.345787	-0.4156	1.99767		8	(1 of 1) PTHR31459:SF19 - DESICCATION-RELATED PROTEIN LEA14-RELATED
Zm00001eb395500 LEA_4-3	-1.13453	-0.653024	-0.304662	1.04178	-0.607352	0.426344	-0.567364	1.79881		9	(1 of 1) PTHR47877:SF4 - LATE EMBRYOGENESIS ABUNDANT PROTEIN ECP63
Zm00001eb294480 LEA_29	-1.12356	-0.545557	-0.0605151	0.212547	-0.494993	0.218965	-0.424535	2.21765		6	(1 of 1) PTHR47372:SF49 - LATE EMBRYOGENESIS ABUNDANT PROTEIN 29-RELATED
Zm00001eb285480 LEA_2 -13	-1.09099	-1.0632	-0.53847	1.11008	-0.165915	0.907247	-0.567456	1.40871		6	(1 of 73) PF03168 - Late embryogenesis abundant protein (LEA_2)
Zm00001eb303040 LEA_2 -08	-1.08952	-0.459452	-1.14291	1.08407	0.226894	0.271718	-0.536252	1.64546		7	(1 of 55) PF03168 - Late embryogenesis abundant protein (LEA_2)
Zm00001eb428350 LEA_1	-1.02371	0.49912	0.347324	0.352464	-0.813207	-0.367172	-0.939056	1.94424		10	(1 of 4) PF03760 - Late embryogenesis abundant (LEA) group 1 (LEA_1)
Zm00001eb005250 LEA_4-2	-0.947921	-0.25762	-0.430679	0.661274	-0.856273	0.117384	-0.407343	2.12118		1	(1 of 1) PTHR47372:SF5 - LATE EMBRYOGENESIS ABUNDANT PROTEIN (LEA) FAMILY PROTEIN
Zm00001eb004470 LEA_Rab28	-0.913571	-0.920464	-0.337222	0.677671	-0.438673	0.364632	-0.479327	2.04696		1	(1 of 2) PTHR31174:SF7 - LEA PROTEIN-RELATED
Zm00001eb405330 LEA_2 -05	-0.866559	-1.11115	0.0499226	0.978173	-0.337719	-0.524763	-0.0999007	1.91199		10	(1 of 3) PTHR31234:SF66 - LEA_2 DOMAIN-CONTAINING PROTEIN
Zm00001eb071160 LEA_4-1	-0.723242	-0.664155	-0.253875	0.920104	-0.615491	0.238998	-0.880574	1.97824		2	(1 of 1) PTHR47372:SF24 - LATE EMBRYOGENESIS ABUNDANT PROTEIN (LEA) FAMILY PROTEIN
Zm00001eb259950 LEA_2 -10	-0.57118	-1.72799	1.05458	0.686024	-0.0651715	-0.734656	0.114197	1.2442		6	(1 of 55) PF03168 - Late embryogenesis abundant protein (LEA_2)
Zm00001eb013560 LEA_2 -01	-0.557318	-0.399246	-0.59452	0.174036	0.3012	0.245991	-1.26595	2.0958		1	(1 of 1) PF03168//PF03790 - Late embryogenesis abundant protein (LEA_2) // KNOX1 domain (KNOX1)
Zm00001eb414650 LEA_4-5	-0.513089	-0.328821	0.0494842	0.679445	-1.27635	-0.614394	-0.0350773	2.03881		10	(1 of 1) PTHR33493:SF2 - LATE EMBRYOGENESIS ABUNDANT PROTEIN 4-5
Zm00001eb434170 LEA_2 -09	-0.390233	-1.44379	-0.403129	1.49428	-0.541135	-0.552976	0.716072	1.12091		10	(1 of 55) PF03168 - Late embryogenesis abundant protein (LEA_2)
Zm00001eb097050 LEA_2 -04	-0.387516	0.184812	-0.501002	0.180705	-0.273606	-0.278372	-1.16573	2.2407		2	(1 of 1) PTHR31415:SF186 - LEA_2 DOMAIN-CONTAINING PROTEIN
Zm00001eb083540 LEA_2 -12	-0.0813026	-1.06497	0.695102	1.13903	-0.710768	-1.52398	0.938579	0.608306		2	(1 of 55) PF03168 - Late embryogenesis abundant protein (LEA_2)
Zm00001eb243040 LEA_2 -07	0.125707	0.863311	1.25825	-1.56094	0.188139	-0.111849	0.588341	-1.35097		5	(1 of 55) PF03168 - Late embryogenesis abundant protein (LEA_2)
Zm00001eb063730 LEA_2 -11	0.197873	0.867382	-1.72086	1.28973	-0.777124	-0.561955	-0.103344	0.808298		1	(1 of 55) PF03168 - Late embryogenesis abundant protein (LEA_2)
Zm00001eb289200 SnRK2_1	0.155782	-0.101749	0.353332	-1.79609	1.51427	0.639643	0.17405	-0.939237		6	(1 of 14) K14498 - serine/threonine-protein kinase SRK2 (SNRK2)
Zm00001eb219160 SnRK2_2	-0.051551	0.192772	0.725554	-1.07757	1.29058	0.723977	-0.0486231	-1.75514		5	(1 of 14) K14498 - serine/threonine-protein kinase SRK2 (SNRK2)
Zm00001eb051510 SnRK2_3	1.15514	0.83649	0.608964	-0.657553	-0.769032	-0.941029	1.03648	-1.26945		1	(1 of 14) K14498 - serine/threonine-protein kinase SRK2 (SNRK2)

## Sheet: trehalose_p
Suppl. Table S3. Setter & Morrison (2026) Differentially expressed genes in select categories.
Trehalose related gene expression in pedicel-placenta at 9 and 12 DAP in control [c], mild water stress (ws2), severe water stress (ws3), and shade (sh)
	a_9c_p	b_9ws2_p	c_9ws3_p	d_9sh_p	e_12c_p	f_12ws2_p	g_12ws3_p	h_12sh_p		chromosome #	gene function (Phytozome 14)
Zm00001eb370990 TPSII.3.3	-1.38922	-0.50444	1.11203	1.38036	-1.05924	0.156014	-0.338107	0.642605		8	(1 of 3) PTHR10788:SF113 - TREHALOSE 6-PHOSPHATE PHOSPHATASE
Zm00001eb178890 TPSII.4.3	-1.30347	-0.432401	1.13785	1.37611	-1.28513	0.221927	-0.160875	0.445988		4	(1 of 2) PTHR10788:SF14 - ALPHA,ALPHA-TREHALOSE-PHOSPHATE SYNTHASE [UDP-FORMING] 10-RELATED
Zm00001eb192680 TPSII.5.3	-1.43991	-0.585926	1.4107	1.26363	-0.897369	0.145972	-0.235449	0.33835		4	(1 of 12) 2.4.1.15//3.1.3.12 - alpha,alpha-trehalose-phosphate synthase (UDP-forming). / UDP-glucose--glucose-phosphate glucosyltransferase. // trehalose-phosphatase. / trehalose 6-phosphate phosphatase.
Zm00001eb257510 TPSII.5.4	-1.08098	-0.72559	1.45165	1.32746	-1.16743	0.167739	-0.13502	0.16217		5	(1 of 12) 2.4.1.15//3.1.3.12 - alpha,alpha-trehalose-phosphate synthase (UDP-forming). / UDP-glucose--glucose-phosphate glucosyltransferase. // trehalose-phosphatase. / trehalose 6-phosphate phosphatase.
Zm00001eb098910 TPSII.4.1	-1.18571	-0.459706	1.59503	1.28074	-1.09069	-0.0435865	-0.0813781	-0.0146974		2	(1 of 1) PTHR10788:SF84 - TREHALOSE-6-PHOSPHATE SYNTHASE5
Zm00001eb312020 TPSII.2.1	-1.32292	0.112564	1.23453	1.27383	-1.2665	0.259368	-0.57955	0.288681		7	(1 of 1) PTHR10788:SF127 - TREHALOSE 6-PHOSPHATE PHOSPHATASE
Zm00001eb153280 TPSII.3.2	-1.01739	-0.7084	1.5469	1.33234	-0.956002	-0.27398	-0.351034	0.427563		3	(1 of 3) PTHR10788:SF113 - TREHALOSE 6-PHOSPHATE PHOSPHATASE
Zm00001eb042370 TPSII.4.2	-0.85101	-0.78638	0.386906	1.39993	-1.18169	0.475388	-0.662436	1.2193		1	(1 of 2) PTHR10788:SF14 - ALPHA,ALPHA-TREHALOSE-PHOSPHATE SYNTHASE [UDP-FORMING] 10-RELATED
Zm00001eb042260 TPP	-1.01312	-0.296583	1.55502	0.950581	-1.40787	-0.528079	0.490714	0.249333		1	(1 of 1) PTHR43768:SF19 - TREHALOSE-PHOSPHATE PHOSPHATASE 6-RELATED
Zm00001eb311230 TPPB1.3	-1.17868	-0.378949	1.21729	1.11854	-1.42191	-0.114431	-0.0747564	0.832895		7	(1 of 2) PTHR43768:SF3 - TREHALOSE 6-PHOSPHATE PHOSPHATASE
Zm00001eb255170 TPPB.1.4	-1.01091	-0.672937	0.727964	0.305916	-1.01091	-0.788634	1.58374	0.865777		5	(1 of 2) PTHR43768:SF32 - TREHALOSE-PHOSPHATE PHOSPHATASE C-RELATED
Zm00001eb249690 TPPA.3	-0.889098	-0.473236	1.11532	0.606653	-1.40855	-0.449442	0.0194351	1.47892		5	(1 of 1) PTHR43768:SF27 - TREHALOSE-PHOSPHATE PHOSPHATASE A
Zm00001eb098650 TPPB.1.2	-0.753315	-0.580443	1.38902	1.45144	-1.19443	-0.439044	-0.401423	0.528193		2	(1 of 2) PTHR43768:SF3 - TREHALOSE 6-PHOSPHATE PHOSPHATASE
Zm00001eb018720 TPP9-related	-1.37663	-0.703138	0.127493	1.56013	-0.566863	-0.400573	0.0657109	1.29387		1	(1 of 1) PTHR43768:SF36 - TREHALOSE-PHOSPHATE PHOSPHATASE 9-RELATED
Zm00001eb194210 TPP	-0.650824	-0.997669	1.45996	0.945281	-1.3253	-0.46274	0.679531	0.351762		4	(1 of 2) PTHR43768:SF32 - TREHALOSE-PHOSPHATE PHOSPHATASE C-RELATED
Zm00001eb372640 TPP8-related	-0.113582	0.102805	1.51051	1.48494	-0.845679	-0.851703	-0.311434	-0.975853		9	(1 of 1) PTHR43768:SF10 - TREHALOSE-PHOSPHATE PHOSPHATASE 8-RELATED
Zm00001eb391600 TPPA1	0.142166	-0.232953	-1.27157	0.798763	-0.496442	-0.878924	0.0282334	1.91072		9	(1 of 1) PTHR43768:SF47 - TREHALOSE-PHOSPHATE PHOSPHATASE 2-RELATED
Zm00001eb327910 TPPB.2.1	1.07027	1.0649	-0.763404	-0.535512	0.874346	0.573897	-0.870536	-1.41396		7	(1 of 1) PTHR43768:SF34 - TREHALOSE 6-PHOSPHATE PHOSPHATASE RA3
Zm00001eb013270 SnRK1 AKIN11	-1.11946	-0.845108	0.774456	1.28952	-1.16935	-0.468361	0.773591	0.764708		1	(1 of 1) PTHR24346:SF85 - NON-SPECIFIC SERINE_THREONINE PROTEIN KINASE
Zm00001eb352470 SnRK1 beta	-1.16336	-0.568479	1.41497	1.28801	-1.26809	0.22783	0.0345986	0.0345269		8	(1 of 1) PTHR46316:SF9 - SNF1-RELATED PROTEIN KINASE REGULATORY SUBUNIT BETA-1
Zm00001eb293240 SnRK1 AKIN10B	-1.23926	-0.636141	2.04467	-0.260608	0.169475	-0.568429	0.656809	-0.166515		6	(1 of 1) PF00069//PF00627//PF02149//PF14531 - Protein kinase domain (Pkinase) // UBA/TS-N domain (UBA) // Kinase associated domain 1 (KA1) // Kinase-like (Kinase-like)
Zm00001eb133100 SWEET13c	-0.856615	-0.663716	1.83863	0.762798	-0.956347	-0.811274	0.508884	0.177643		3	(1 of 3) PTHR10791:SF22 - BIDIRECTIONAL SUGAR TRANSPORTER SWEET10
Zm00001eb408920 SWEET13a	-1.20499	-0.573484	1.47633	0.916013	-1.3074	-0.185325	0.251437	0.62741		10	(1 of 3) PTHR10791:SF22 - BIDIRECTIONAL SUGAR TRANSPORTER SWEET10
Zm00001eb342040 SWEET2	-1.04124	-0.716893	0.924944	1.61815	-1.25808	-0.195048	0.129223	0.538947		8	(1 of 4) IPR004316//IPR036259 - Sugar transporter SWEET repeat // MFS transporter superfamily
Zm00001eb170150 SWEET14b	0.855593	0.750576	-0.939597	0.422567	1.06864	0.404403	-1.44732	-1.11486		4	(1 of 2) PTHR10791:SF223 - BIDIRECTIONAL SUGAR TRANSPORTER SWEET14
Zm00001eb180830 SWEET15a	1.314	1.27874	-1.04241	-1.0058	0.400398	-0.459859	0.482213	-0.967292		4	(1 of 20) K15382 - solute carrier family 50 (sugar transporter) (SLC50A, SWEET)
Zm00001eb036880 SWEET11	0.850299	0.584202	-1.09478	-0.331983	1.3641	0.586778	-0.477428	-1.48119		1	0
Zm00001eb350590 SWEET3a	1.33806	0.215112	-0.744003	-1.51778	1.14804	0.478612	-0.0481275	-0.869908		8	(1 of 20) K15382 - solute carrier family 50 (sugar transporter) (SLC50A, SWEET)

## Sheet: trehalose_e
Suppl. Table S3. Setter & Morrison (2026) Differentially expressed genes in select categories.
Trehalose related gene expression in endosperm-nucellus at 9 and 12 DAP in control [c], mild water stress (ws2), severe water stress (ws3), and shade (sh)
	a_9c_e	b_9ws2_e	c_9ws3_e	d_9sh_e	e_12c_e	f_12ws2_e	g_12ws3_e	h_12sh_e		chromosome #	gene function (Phytozome 14)
Zm00001eb178890 TPSII.4.3	-0.855527	-1.01381	0.4724	1.24516	-0.989254	-0.359287	-0.0351681	1.53549		4	(1 of 2) PTHR10788:SF14 - ALPHA,ALPHA-TREHALOSE-PHOSPHATE SYNTHASE [UDP-FORMING] 10-RELATED
Zm00001eb192680 TPSII.5.3	-1.38543	-1.16285	-0.156546	1.06831	0.153798	0.511765	-0.464686	1.43564		4	(1 of 12) 2.4.1.15//3.1.3.12 - alpha,alpha-trehalose-phosphate synthase (UDP-forming). / UDP-glucose--glucose-phosphate glucosyltransferase. // trehalose-phosphatase. / trehalose 6-phosphate phosphatase.
Zm00001eb257510 TPSII.5.4	-1.30919	-1.04644	-0.0285732	1.10983	-0.395452	0.402987	-0.325029	1.59186		5	(1 of 12) 2.4.1.15//3.1.3.12 - alpha,alpha-trehalose-phosphate synthase (UDP-forming). / UDP-glucose--glucose-phosphate glucosyltransferase. // trehalose-phosphatase. / trehalose 6-phosphate phosphatase.
Zm00001eb312020 TPSII.2.1	-1.04971	-0.331148	-0.537764	1.27469	-0.157463	0.210648	-1.05199	1.64274		7	(1 of 1) PTHR10788:SF127 - TREHALOSE 6-PHOSPHATE PHOSPHATASE
Zm00001eb370990 TPSII.3.3	-1.02217	-0.96137	-0.425015	1.15629	-0.0257822	0.33343	-0.743282	1.6879		8	(1 of 3) PTHR10788:SF113 - TREHALOSE 6-PHOSPHATE PHOSPHATASE
Zm00001eb042370 TPSII.4.2	-0.614802	-0.36722	-0.867851	1.13561	-0.416962	0.42236	-1.03137	1.74023		1	(1 of 2) PTHR10788:SF14 - ALPHA,ALPHA-TREHALOSE-PHOSPHATE SYNTHASE [UDP-FORMING] 10-RELATED
Zm00001eb098910 TPSII.4.1	-0.0579577	-1.1611	-0.44827	1.58482	-0.175628	0.131178	-1.13648	1.26344		2	(1 of 1) PTHR10788:SF84 - TREHALOSE-6-PHOSPHATE SYNTHASE5
Zm00001eb153280 TPSII.3.2	-0.579896	-0.981441	0.29006	0.763629	-0.4864	-0.399506	-0.657114	2.05067		3	(1 of 3) PTHR10788:SF113 - TREHALOSE 6-PHOSPHATE PHOSPHATASE
Zm00001eb311230 TPPB1.3	-0.581082	-1.12827	0.863719	1.01166	-0.563478	-0.920335	-0.231913	1.5497		7	(1 of 2) PTHR43768:SF3 - TREHALOSE 6-PHOSPHATE PHOSPHATASE
Zm00001eb109730 TPP	0.873004	0.260035	0.102627	-1.33279	1.02731	0.821464	-0.127794	-1.62385		2	(1 of 1) PTHR43768:SF57 - TREHALOSE 6-PHOSPHATE PHOSPHATASE
Zm00001eb352470 SnRK1 beta	-0.879445	-0.611551	-0.191676	1.2982	-0.719465	-0.397846	-0.32775	1.82953		8	(1 of 1) PTHR46316:SF9 - SNF1-RELATED PROTEIN KINASE REGULATORY SUBUNIT BETA-1
Zm00001eb015170 SnRK1 AKINB	-1.43539	-1.4035	0.386615	0.227316	0.472476	0.407038	-0.185951	1.5314		1	(1 of 3) PTHR46316:SF4 - BETA SUBUNIT 1 OF SNRK1
Zm00001eb013270 SnRK1 AKIN11	-0.612973	-0.826145	-0.532655	0.259517	0.918133	0.0733109	-1.13668	1.8575		1	(1 of 1) PTHR24346:SF85 - NON-SPECIFIC SERINE_THREONINE PROTEIN KINASE
Zm00001eb293240 SnRK1 AKIN10B	-0.0404237	-0.0833876	0.991754	-1.46545	0.983252	0.623168	0.494597	-1.50351		6	(1 of 1) PF00069//PF00627//PF02149//PF14531 - Protein kinase domain (Pkinase) // UBA/TS-N domain (UBA) // Kinase associated domain 1 (KA1) // Kinase-like (Kinase-like)
Zm00001eb036880 SWEET11	-0.241055	-0.520851	-0.479605	1.64751	-0.914773	-0.895687	-0.0397192	1.44418		1	0
Zm00001eb408920 SWEET13a	-0.316278	-0.906933	1.85025	1.18132	-0.416646	-0.804395	-0.657914	0.0705902		10	(1 of 3) PTHR10791:SF22 - BIDIRECTIONAL SUGAR TRANSPORTER SWEET10
Zm00001eb288410 SWEET1b	-1.18476	0.323768	-1.16869	0.827394	-0.134425	0.314619	-0.672531	1.69462		6	(1 of 1) PTHR10791:SF129 - BIDIRECTIONAL SUGAR TRANSPORTER SWEET1B
Zm00001eb170150 SWEET14b	-1.57672	-1.07748	0.180002	0.510649	0.221959	1.7295	0.104311	-0.0922248		4	(1 of 2) PTHR10791:SF223 - BIDIRECTIONAL SUGAR TRANSPORTER SWEET14
Zm00001eb016370 SWEET16	0.00269618	-0.0529618	-0.351375	1.88016	-0.956006	-1.20352	-0.269595	0.950593		1	(1 of 1) PTHR10791:SF142 - BIDIRECTIONAL SUGAR TRANSPORTER SWEET16
Zm00001eb342040 SWEET2	-1.04887	-1.45726	0.120029	0.705537	0.201562	0.415767	-0.583142	1.64637		8	(1 of 4) IPR004316//IPR036259 - Sugar transporter SWEET repeat // MFS transporter superfamily
Zm00001eb180830 SWEET15a	0.470564	0.822937	-0.527825	-1.33114	0.439767	0.791391	0.893844	-1.55954		4	(1 of 20) K15382 - solute carrier family 50 (sugar transporter) (SLC50A, SWEET)

## Sheet: ethylene_p
Suppl. Table S3. Setter & Morrison (2026) Differentially expressed genes in select categories.
Ethylene related gene expression in pedicel-placenta at 9 and 12 DAP in control [c], mild water stress (ws2), severe water stress (ws3), and shade (sh)
	a_9c	b_9ws2	c_9ws3	d_9sh	e_12c	f_12ws2	g_12ws3	h_12sh		chromosome #	gene function (Phytozome 14)
Zm00001eb428490 ACCsyn	-1.13763	-0.895852	0.828121	1.20665	-1.17807	0.038249	-0.0324201	1.17094		10	(1 of 2) PTHR43795:SF74 - 1-AMINOCYCLOPROPANE-1-CARBOXYLATE SYNTHASE 2
Zm00001eb121190 ACCsyn	-0.916805	-0.757241	1.14129	1.7647	-0.916805	-0.176993	-0.44852	0.310381		3	(1 of 1) PTHR43795:SF39 - 1-AMINOCYCLOPROPANE-1-CARBOXYLATE SYNTHASE 7
Zm00001eb073290 ACCsyn	-1.2308	-0.374273	1.29009	1.27757	-1.1311	-0.223913	-0.370369	0.762802		2	(1 of 2) PTHR43795:SF74 - 1-AMINOCYCLOPROPANE-1-CARBOXYLATE SYNTHASE 2
Zm00001eb418090 EFE	-0.855534	-1.17291	1.07027	1.56717	-1.0481	-0.125993	0.190949	0.374148		10	(1 of 7) K05933 - aminocyclopropanecarboxylate oxidase (E1.14.17.4)
Zm00001eb073030 EFE	-1.13484	-0.952675	0.953183	0.274219	-1.16204	0.305922	0.185744	1.53048		2	(1 of 2) 1.14.11.9//1.14.17.4 - flavanone 3-dioxygenase. / naringenin 3-hydroxylase. // aminocyclopropanecarboxylate oxidase. / ethylene-forming enzyme.
Zm00001eb331080 EIN3-L	-1.00676	-0.947837	1.32469	1.2195	-1.071	-0.438592	0.255742	0.664264		7	(1 of 2) PTHR33305:SF32 - PROTEIN ETHYLENE-INSENSITIVE 3-LIKE 2
Zm00001eb111680 EIN3-L	-1.21676	-0.970441	0.553049	0.372347	-1.12812	0.293466	1.5853	0.511159		2	(1 of 2) PTHR33305:SF32 - PROTEIN ETHYLENE-INSENSITIVE 3-LIKE 2
Zm00001eb015440 EIN3	-1.44088	-0.613124	1.45509	1.28608	-0.872621	0.0147148	0.0994358	0.07131		1	(1 of 2) PTHR33305:SF11 - PROTEIN ETHYLENE INSENSITIVE 3
Zm00001eb348560 EREB113	-1.44751	-0.597154	1.31156	1.01961	-1.17276	-0.0167174	0.401606	0.501367		8	(1 of 3) PTHR31190:SF421 - OS05G0437100 PROTEIN
Zm00001eb074930 ERF2	-1.28061	-0.560428	1.37074	1.2282	-1.22868	0.0268208	0.0644667	0.379492		2	(1 of 2) PTHR31190:SF287 - ETHYLENE-RESPONSIVE TRANSCRIPTION FACTOR 2
Zm00001eb250560 EREB16	-1.16764	-0.436919	1.33527	1.01538	-1.10707	-0.0800101	-0.586513	1.02751		5	(1 of 229) PF00847 - AP2 domain (AP2)
Zm00001eb100800 EREB211	-1.14085	-0.517566	1.37137	0.856047	-1.06428	-0.260876	-0.437542	1.1937		2	(1 of 1) PTHR31190:SF450 - ETHYLENE-RESPONSIVE TRANSCRIPTION FACTOR ERF109
Zm00001eb103100 EREB3	-0.899107	-0.311274	1.50824	0.866591	-0.937331	-0.490912	-0.846514	1.11031		2	(1 of 229) PF00847 - AP2 domain (AP2)
Zm00001eb269420 EREB56	-0.975147	-0.142696	1.49464	0.994331	-1.06831	-0.439396	-0.78682	0.923395		6	(1 of 1) PTHR31839:SF58 - DEHYDRATION-RESPONSIVE ELEMENT-BINDING PROTEIN 1C
Zm00001eb073550 EREB105	-0.99707	-0.509558	1.38008	0.868896	-1.08059	-0.0442659	-0.768906	1.15141		2	(1 of 1) PTHR31839:SF21 - DEHYDRATION-RESPONSIVE ELEMENT-BINDING PROTEIN 1E
Zm00001eb037040 ERF CRF1	-1.49183	-0.349416	1.64388	0.994397	-0.971735	0.017	0.124684	0.033024		1	(1 of 2) PTHR31190:SF110 - ETHYLENE-RESPONSIVE TRANSCRIPTION FACTOR CRF1
Zm00001eb296430 EREB34	-0.947757	-0.31278	1.66921	0.631999	-1.05795	-1.05795	0.50888	0.566349		6	(1 of 2) PTHR31657:SF20 - ETHYLENE-RESPONSIVE TRANSCRIPTION FACTOR ERF061
Zm00001eb084820 ERF14	-0.879526	-0.956712	1.74354	0.695468	-1.22252	-0.112669	0.288582	0.443841		2	(1 of 1) PTHR31677:SF98 - ETHYLENE-RESPONSIVE TRANSCRIPTION FACTOR 14
Zm00001eb067980 ERF AIL5 AP2	-1.02989	-0.697255	1.99614	0.981879	-0.236751	-0.534721	-0.0854212	-0.393981		2	(1 of 1) PTHR32467:SF99 - AP2-LIKE ETHYLENE-RESPONSIVE TRANSCRIPTION FACTOR AIL5
Zm00001eb065180 ERF1	-1.15555	-0.749547	0.551453	2.03044	-0.797301	0.194127	-0.0374743	-0.0361571		1	(1 of 1) K14516 - ethylene-responsive transcription factor 1 (ERF1)
Zm00001eb255860 EREB139	-1.25996	-0.363995	1.34852	1.18716	-1.2039	-0.0397394	-0.356601	0.688518		5	(1 of 2) PTHR31190:SF171 - OS02G0764700 PROTEIN
Zm00001eb432100 EREB212	-1.21371	-0.324578	1.17838	1.26233	-1.46897	0.522669	-0.0393762	0.0832544		10	(1 of 1) PTHR32467:SF142//PTHR32467:SF234 - FLORAL HOMEOTIC PROTEIN APETALA 2 // APETALA2-LIKE PROTEIN 1
Zm00001eb313850 EREB102	-1.06099	-0.548374	1.34639	1.34136	-1.37591	-0.051394	0.224013	0.124896		7	(1 of 2) PTHR31190:SF374 - OS09G0434500 PROTEIN
Zm00001eb432090 ERF RAP2-1	-1.39536	-0.161354	1.37733	1.18178	-1.21972	-0.277073	0.0946113	0.399792		10	(1 of 2) PTHR31729:SF2 - ETHYLENE-RESPONSIVE TRANSCRIPTION FACTOR RAP2-1
Zm00001eb352570 EREB93	-1.30053	-0.644019	1.1364	0.76005	-0.582421	-0.531942	-0.348003	1.51047		8	(1 of 2) PTHR31677:SF77 - OS05G0497200 PROTEIN
Zm00001eb068530 ERF RAP2-1	-1.32548	-0.48741	1.1763	1.45756	-1.16672	0.150398	-0.119635	0.314982		2	(1 of 2) PTHR31729:SF2 - ETHYLENE-RESPONSIVE TRANSCRIPTION FACTOR RAP2-1
Zm00001eb369560 ERF12	-1.27056	-0.598024	1.3097	0.935021	-1.23574	-0.204236	0.142144	0.921688		8	(1 of 2) PTHR31677:SF105 - ETHYLENE-RESPONSIVE TRANSCRIPTION FACTOR 12
Zm00001eb340140 EREB148	0.887876	0.92491	-0.857628	-0.877575	1.36175	0.440933	-0.809572	-1.07069		8	(1 of 4) PTHR31190:SF510 - OS01G0313300 PROTEIN
Zm00001eb330490 ERF RAP2-12	1.19887	0.912031	-0.399623	-0.940574	1.01287	0.398808	-0.846059	-1.33632		7	(1 of 1) PTHR31190:SF538 - ETHYLENE-RESPONSIVE TRANSCRIPTION FACTOR RAP2-12
Zm00001eb195920 EREB20	0.73841	1.29654	-1.11279	-0.347123	1.407	-0.492986	-0.949049	-0.539997		4	(1 of 2) PTHR32467:SF97 - ETHYLENE-RESPONSIVE TRANSCRIPTION FACTOR WRI1
Zm00001eb040690 ERF RAP2	1.16358	0.659331	-0.55579	-1.0443	1.4546	0.151748	-0.907944	-0.921224		1	(1 of 1) PTHR31190:SF425 - ETHYLENE-RESPONSIVE TRANSCRIPTION FACTOR RAP2-2
Zm00001eb006180 EREB180	1.03244	0.200607	-0.891814	-0.400575	1.56854	0.567267	-1.03374	-1.04273		1	(1 of 1) PTHR31190:SF194 - AP2 DOMAIN CONTAINING PROTEIN

## Sheet: ethylene_e
Suppl. Table S3. Setter & Morrison (2026) Differentially expressed genes in select categories.
Ethylene related gene expression in endosperm-nucellus at 9 and 12 DAP in control [c], mild water stress (ws2), severe water stress (ws3), and shade (sh)
	a_9c	b_9ws2	c_9ws3	d_9sh	e_12c	f_12ws2	g_12ws3	h_12sh		chromosome #	gene function (Phytozome 14)
Zm00001eb073290 ACCsyn	-0.665733	-0.668066	0.882705	0.282282	-0.765034	-0.488964	-0.595323	2.01813		2	(1 of 2) PTHR43795:SF74 - 1-AMINOCYCLOPROPANE-1-CARBOXYLATE SYNTHASE 2
Zm00001eb216860 EIN2	1.69278	-0.408614	-0.0604207	-1.49265	0.99487	0.0587719	0.0738523	-0.858589		5	(1 of 1) PTHR11706:SF83 - ETHYLENE-INSENSITIVE PROTEIN 2
Zm00001eb395480 EIN3	-0.990919	-1.2268	0.17304	1.09583	-0.411345	-0.350336	-0.0186251	1.72915		9	(1 of 2) PTHR33305:SF11 - PROTEIN ETHYLENE INSENSITIVE 3
Zm00001eb015440 EIN3	-0.941135	-0.958809	-0.0968077	1.11729	-0.345834	0.0347633	-0.651278	1.84181		1	(1 of 2) PTHR33305:SF11 - PROTEIN ETHYLENE INSENSITIVE 3
Zm00001eb088180 E Receptor 3	-0.405257	0.502975	1.1732	0.53722	-1.54975	-0.906359	-0.53759	1.18556		2	(1 of 2) PTHR24423:SF633 - ETHYLENE RECEPTOR 2
Zm00001eb282800 ERS2-R	-1.32644	-0.65152	0.131346	1.24514	-0.491449	0.223159	-0.700659	1.57042		6	(1 of 1) PTHR24423:SF639 - ETHYLENE RESPONSE SENSOR 2-RELATED
Zm00001eb052530 ERT2-L	-1.31817	-0.125098	-0.491375	0.519598	-1.01027	-0.18449	0.933986	1.67581		1	(1 of 2) PTHR36381:SF1 - ETHYLENE-REGULATED NUCLEAR PROTEIN ERT2-LIKE PROTEIN-RELATED
Zm00001eb340140 EREB148	0.00645292	0.659483	0.178374	-1.90259	0.960669	0.960707	0.157971	-1.02106		8	(1 of 4) PTHR31190:SF510 - OS01G0313300 PROTEIN
Zm00001eb330490 ERF RAP2-12	0.494901	0.768449	0.549798	-1.86466	0.537351	0.474556	0.359505	-1.3199		7	(1 of 1) PTHR31190:SF538 - ETHYLENE-RESPONSIVE TRANSCRIPTION FACTOR RAP2-12
Zm00001eb040690 ERF RAP2	0.344394	0.366634	0.410644	-1.69928	1.18137	0.733164	-0.0112208	-1.32571		1	(1 of 1) PTHR31190:SF425 - ETHYLENE-RESPONSIVE TRANSCRIPTION FACTOR RAP2-2
Zm00001eb269420 EREB56	-0.520532	-1.1474	1.61738	-0.0820096	-0.45	-0.701912	-0.154553	1.43903		6	(1 of 1) PTHR31839:SF58 - DEHYDRATION-RESPONSIVE ELEMENT-BINDING PROTEIN 1C
Zm00001eb250560 EREB16	-0.457417	-0.853216	2.34015	0.141783	-0.0220959	-0.660827	-0.314761	-0.173613		5	(1 of 229) PF00847 - AP2 domain (AP2)
Zm00001eb100800 EREB211	-0.112681	-0.869228	2.17762	0.364468	-0.284561	-0.869228	-0.671047	0.264656		2	(1 of 1) PTHR31190:SF450 - ETHYLENE-RESPONSIVE TRANSCRIPTION FACTOR ERF109
Zm00001eb103100 EREB3	-0.636984	-0.753742	2.30328	0.39022	-0.116431	-0.544752	-0.482981	-0.158614		2	(1 of 229) PF00847 - AP2 domain (AP2)
Zm00001eb073550 EREB105	-0.404789	-0.782168	2.18203	0.730914	-0.46268	-0.560903	-0.628239	-0.0741648		2	(1 of 1) PTHR31839:SF21 - DEHYDRATION-RESPONSIVE ELEMENT-BINDING PROTEIN 1E
Zm00001eb232560 ERF8	-0.0989651	-1.11359	0.913765	0.842619	-0.515088	-1.32204	-0.176676	1.46998		5	(1 of 1) PTHR31677:SF115 - ETHYLENE-RESPONSIVE TRANSCRIPTION FACTOR 8
Zm00001eb348560 EREB113	-0.573894	-0.450379	-0.581918	0.903206	-0.666348	-0.326259	-0.441664	2.13726		8	(1 of 3) PTHR31190:SF421 - OS05G0437100 PROTEIN
Zm00001eb042240 EREB204	-1.56535	0.531819	-0.168117	0.914692	0.607536	0.583758	-1.52061	0.616273		1	(1 of 1) PTHR31657:SF82 - AP DOMAIN DRE BINDING FACTOR
Zm00001eb352580 EREB92	-0.903195	-0.798842	1.39312	1.01139	-0.326925	-0.864371	-0.652501	1.14132		8	(1 of 2) PTHR31677:SF245 - OS05G0497300 PROTEIN
Zm00001eb369560 ERF12	-1.18967	-0.782846	0.993227	1.027	-0.375026	-0.875702	-0.204565	1.40757		8	(1 of 2) PTHR31677:SF105 - ETHYLENE-RESPONSIVE TRANSCRIPTION FACTOR 12
Zm00001eb067980 ERF AIL5	-1.33633	-0.96661	-0.242019	1.0356	-0.561006	0.855817	-0.218592	1.43314		2	(1 of 1) PTHR32467:SF99 - AP2-LIKE ETHYLENE-RESPONSIVE TRANSCRIPTION FACTOR AIL5
Zm00001eb352570 EREB93	-0.946381	-0.955645	0.520169	1.14173	-0.881089	-0.357918	-0.160056	1.63919		8	(1 of 2) PTHR31677:SF77 - OS05G0497200 PROTEIN
Zm00001eb068530 ERF RAP2-1	-0.864955	-1.01674	-0.0655313	1.15891	-0.629024	-0.254036	-0.167752	1.83913		2	(1 of 2) PTHR31729:SF2 - ETHYLENE-RESPONSIVE TRANSCRIPTION FACTOR RAP2-1
Zm00001eb432090 ERF RAP2-1	-1.00015	-0.840868	-0.523448	1.31544	0.0577582	-0.168341	-0.556907	1.71652		10	(1 of 2) PTHR31729:SF2 - ETHYLENE-RESPONSIVE TRANSCRIPTION FACTOR RAP2-1
Zm00001eb249290 ERF1	-0.622564	-0.488315	-0.567731	1.32296	-1.48282	0.157156	0.264229	1.41708		5	(1 of 1) PTHR31190:SF479 - ETHYLENE-RESPONSIVE TRANSCRIPTION FACTOR 1
Zm00001eb037040 ERF CRF1	-0.874044	-1.03891	-0.247864	1.33185	-0.471931	0.259687	-0.59502	1.63623		1	(1 of 2) PTHR31190:SF110 - ETHYLENE-RESPONSIVE TRANSCRIPTION FACTOR CRF1
Zm00001eb074930 ERF2	-0.830469	-0.819664	-0.321889	1.40145	-0.421739	-0.157882	-0.588203	1.73839		2	(1 of 2) PTHR31190:SF287 - ETHYLENE-RESPONSIVE TRANSCRIPTION FACTOR 2
Zm00001eb015020 ERF AIL7	0.743641	0.717259	-0.489759	1.53592	-1.14769	-1.4172	0.0850992	-0.0272694		1	(1 of 1) PTHR32467:SF101 - AP2-LIKE ETHYLENE-RESPONSIVE TRANSCRIPTION FACTOR AIL7
Zm00001eb313850 EREB102	-0.287303	-0.630458	0.232293	2.13378	-0.892437	-0.88726	-0.204717	0.536096		7	(1 of 2) PTHR31190:SF374 - OS09G0434500 PROTEIN
Zm00001eb061120 RTL4	-0.532771	-1.36439	0.586219	1.21259	-0.823477	-0.187375	-0.370643	1.47985		1	(1 of 1) PTHR20921:SF0 - TRANSMEMBRANE PROTEIN 222
