# Supplementary material for: Water Stress and Shade Elicit Similar Convergent Responses in Maize Kernel Development and Gene Expression During Early Post-Pollination
Source: Plants (Basel). 2026 Jul 10;15(14):2130. doi: 10.3390/plants15142130 (PMC13415133; doi:10.3390/plants15142130)
Supplement: Supplementary file 1 [file plants-15-02130-s001.zip › Suppl Table S4. RNA sample information.xlsx]

## Sheet: suppl table S4
Suppl Table S4.Setter & Morrison (2026). RNA sample information
	Treatments: control [C], shade (sh), WSmild (WS2), WSsevere (WS3); tissues: endosperm-nucellus [e], pedicel-placenta (p)
sampleID	trt	tissue	dap	RNAseq TotReads	PctReadsMapped	PctMappedReadsUniquelyMapped
1_e	C	e	9	5916455	85.234	93.614
10_e	C	e	9	5418985	89.984	94.455
11_e	C	e	9	5434527	85.913	93.316
12_e	C	e	9	6111158	87.497	93.41
2_e	C	e	9	5255541	85.726	92.995
25_e	Sh	e	9	4019018	91.814	95.134
26_e	Sh	e	9	4538263	92.186	94.836
28_e	Sh	e	9	5051538	88.254	86.731
29_e	Sh	e	9	3742048	88.685	94.185
3_e	C	e	9	5841646	91.159	94.018
30_e	Sh	e	9	328635	83.183	93.282
31_e	Sh	e	9	5262804	91.477	94.557
32_e	Sh	e	9	6006211	89.806	94.972
33_e	Sh	e	9	4404103	89.749	91.434
34_e	Sh	e	9	4051089	90.2	94.68
35_e	Sh	e	9	4564301	89.577	91.184
36_e	Sh	e	9	905947	91.95	89.237
4_e	C	e	9	5528756	89.452	94.182
49_e	WS3	e	9	5424758	82.656	86.204
5_e	C	e	9	5062240	86.69	93.532
50_e	WS3	e	9	3773423	79.296	91.312
51_e	WS3	e	9	1982906	65.1	88.775
52_e	WS3	e	9	3579755	72.704	90.78
53_e	WS2	e	9	5032120	88.789	92.136
54_e	WS2	e	9	353897	90.654	95.618
55_e	WS2	e	9	5383441	88.341	94.636
56_e	WS2	e	9	6144092	88.803	94.405
57_e	WS2	e	9	4768402	88.072	94.52
58_e	WS2	e	9	5629146	89.134	95.071
59_e	WS3	e	9	5517342	79.659	92.276
6_e	C	e	9	5116108	89.285	93.499
7_e	C	e	9	5834730	89.31	93.829
8_e	C	e	9	6048768	89.249	94.278
9_e	C	e	9	6345165	87.493	94.029
13_e	C	e	12	4188114	87.784	90.399
14_e	C	e	12	4791952	92.009	85.659
15_e	C	e	12	5613692	88.329	87.47
16_e	C	e	12	5117793	89.412	87.97
17_e	C	e	12	6119173	88.787	88.057
18_e	C	e	12	5923758	82.025	86.459
19_e	C	e	12	5859702	89.119	86.629
20_e	C	e	12	7276946	88.714	89.154
21_e	C	e	12	1673449	88.011	93.105
23_e	C	e	12	5685361	81.484	83.494
24_e	C	e	12	6561601	85.939	86.813
37_e	Sh	e	12	5637166	89.378	94.556
38_e	Sh	e	12	5397577	86.695	93.211
39_e	Sh	e	12	3832431	91.168	93.693
40_e	Sh	e	12	5518853	89.015	93.899
41_e	Sh	e	12	4923794	89.888	89.862
43_e	Sh	e	12	5664577	89.97	93.086
44_e	Sh	e	12	5521556	92.583	92.976
45_e	Sh	e	12	5343291	89.621	88.956
46_e	Sh	e	12	5013187	88.845	94.099
47_e	Sh	e	12	5137884	87.952	93.405
48_e	Sh	e	12	5181874	84.829	90.423
61_e	WS3	e	12	2440628	70.267	86.009
62_e	WS3	e	12	5714100	84.607	93.076
63_e	WS3	e	12	5630651	88.253	94.44
64_e	WS3	e	12	4678745	76.147	91.313
65_e	WS2	e	12	5278560	89.325	88.527
66_e	WS2	e	12	1835149	92.363	91.063
67_e	WS2	e	12	6929345	87.509	88.335
68_e	WS2	e	12	6256388	90.022	89.381
69_e	WS2	e	12	6360194	88.827	89.15
70_e	WS2	e	12	5991982	88.256	90.265
71_e	WS3	e	12	6480160	88.557	93.395
72_e	WS2	e	12	4123242	91.719	93.945
1_p	Sh	p	9	4232913	87.321	94.643
10_p	C	p	9	4578471	91.249	94.83
11_p	WS3	p	9	4758804	87.746	94.308
12_p	WS3	p	9	5152802	88.634	94.483
13_p	Sh	p	9	3689333	87.852	94.942
14_p	Sh	p	9	4437663	87.894	94.818
17_p	WS2	p	9	3930685	89.091	95.667
18_p	WS2	p	9	2098800	87.055	95.811
19_p	Sh	p	9	4303367	79.476	92.841
2_p	Sh	p	9	4522830	88.564	94.843
20_p	Sh	p	9	3806159	81.725	94.991
21_p	C	p	9	6626013	88.589	94.554
22_p	C	p	9	776769	84.236	95.546
23_p	WS2	p	9	5943474	90.173	95.066
24_p	WS2	p	9	6203344	88.38	94.807
25_p	Sh	p	9	4337697	86.134	94.882
26_p	Sh	p	9	4157523	91.287	94.526
27_p	C	p	9	4893596	89.886	94.72
28_p	C	p	9	2691083	88.32	96.018
29_p	WS2	p	9	4696216	89.32	95.209
3_p	C	p	9	4637549	89.749	95.067
30_p	WS2	p	9	2530360	88.218	96.045
31_p	Sh	p	9	5767896	90.17	94.581
33_p	C	p	9	3476574	88.569	95.75
35_p	WS3	p	9	6102729	86.228	93.793
36_p	WS3	p	9	5511317	91.104	95.139
4_p	C	p	9	2579660	86.378	95.366
5_p	WS3	p	9	5270056	86.048	94.205
6_p	WS3	p	9	4974746	85.645	94.182
7_p	Sh	p	9	5657889	89.909	95.482
8_p	Sh	p	9	1874202	87.541	95.508
9_p	C	p	9	4476908	89.667	95.429
37_p	Sh	p	12	3775469	89.814	95.272
38_p	Sh	p	12	464044	80.581	95.11
39_p	C	p	12	4419652	88.562	95.066
40_p	C	p	12	3512415	88.778	95.55
41_p	WS3	p	12	4721495	88.138	95.281
42_p	WS3	p	12	5358298	79.753	93.178
43_p	Sh	p	12	4911684	87.661	95.47
44_p	Sh	p	12	5484165	88.482	95.324
46_p	C	p	12	3312683	86.592	95.386
47_p	WS3	p	12	4141484	88.532	95.698
48_p	WS3	p	12	5468491	87.21	94.959
50_p	Sh	p	12	3621712	87.885	95.296
51_p	C	p	12	3381789	88.167	95.792
52_p	C	p	12	2949549	88.245	95.58
53_p	WS2	p	12	4138898	88.184	95.306
55_p	Sh	p	12	4425833	88.36	95.712
56_p	Sh	p	12	4632224	88.521	95.428
57_p	C	p	12	1846073	86.914	95.626
59_p	WS2	p	12	2904753	88.106	95.687
60_p	WS2	p	12	4010318	88.561	95.234
61_p	Sh	p	12	5211445	86.273	94.67
62_p	Sh	p	12	4567848	87.122	95.5
63_p	C	p	12	5067593	88.653	94.876
64_p	C	p	12	5390027	88.275	94.7
65_p	WS2	p	12	3436439	88.424	95.437
66_p	WS2	p	12	5035233	88.192	95.345
67_p	Sh	p	12	5832814	86.703	94.888
68_p	Sh	p	12	5892647	85.327	94.602
69_p	C	p	12	3462597	88.447	94.723
70_p	C	p	12	5875150	85.977	94.666
71_p	WS3	p	12	4428928	86.915	95.619
